# Supplementary material for: Hepatic SREBP signaling requires SPRING to govern systemic lipid metabolism in mice and humans
Source: Nat Commun. 2023 Aug 25;14:5181. doi: 10.1038/s41467-023-40943-1 (PMC10457316; doi:10.1038/s41467-023-40943-1)
Supplement: Supplementary file 4 — Hendrix et al Supplementary Data 1 [file 41467_2023_40943_MOESM4_ESM.xlsx]

## Sheet: Supplemental Table 4
Supplemental Table 4.Hepatic RNAseq data from fasting-refeding experiment
		Spring LKO Refed vs. Ctrl Refed			Spring LKO Fasted vs. Ctrl Fasted			Ctrl Refed vs. Ctrl Fasted			Spring LKO Refed vs. Spring LKO Fasted
Ensembl ID	Gene Name	logFC	P.Value	adj.P.Val	logFC	P.Value	adj.P.Val	logFC	P.Value	adj.P.Val	logFC	P.Value	adj.P.Val
ENSMUSG00000008035	Mid1ip1	-1.67889	6.5089e-10	5.33144e-06	-0.253633	0.432216	0.953574	2.54925	5.5491e-12	3.29367e-09	1.12399	0.000267264	0.00343301
ENSMUSG00000045294	Insig1	-2.23769	8.14602e-10	5.33144e-06	-0.806316	0.00764426	0.492192	1.54912	1.21762e-06	5.32915e-05	0.117744	0.688111	0.836492
ENSMUSG00000022463	Srebf2	-1.04494	1.25905e-09	5.33144e-06	-0.26235	0.066826	0.763103	0.787573	5.35994e-07	2.73814e-05	0.00497916	0.97157	0.987091
ENSMUSG00000033105	Lss	-1.28676	1.3687e-09	5.33144e-06	-0.381601	0.0758824	0.787642	1.95751	3.61881e-13	5.63847e-10	1.05235	3.88012e-06	0.000121398
ENSMUSG00000023057	Fabp2	-1.33884	3.26809e-09	1.0184e-05	-0.899813	7.23321e-06	0.0281751	0.077466	0.646982	0.813479	-0.361565	0.0490974	0.164443
ENSMUSG00000025137	Pcyt2	-0.692798	5.771e-09	1.49863e-05	-0.33857	0.00073797	0.194887	0.0692152	0.454947	0.678245	-0.285012	0.00378649	0.025861
ENSMUSG00000010663	Fads1	-2.87971	7.48696e-09	1.66649e-05	-2.24299	9.61165e-07	0.0100321	0.180124	0.630233	0.803106	-0.456601	0.257484	0.478964
ENSMUSG00000024665	Fads2	-1.81334	1.36589e-08	2.66024e-05	-1.1594	4.16317e-05	0.0579653	-0.100953	0.687513	0.839247	-0.754901	0.00461498	0.0300234
ENSMUSG00000024799	Tm7sf2	-1.55522	1.79423e-08	2.88571e-05	-1.04888	2.1133e-05	0.0470391	0.180491	0.360063	0.596569	-0.32585	0.175046	0.378961
ENSMUSG00000067235	H2-Q10	-0.831286	2.00059e-08	2.88571e-05	-0.673932	1.28774e-06	0.0100321	-0.252707	0.0368921	0.140062	-0.410061	0.00118074	0.010691
ENSMUSG00000006517	Mvd	-2.21857	2.15159e-08	2.88571e-05	-0.808035	0.247815	0.926852	3.60988	5.19466e-09	6.63426e-07	2.19934	0.000606876	0.00642374
ENSMUSG00000032883	Acsl3	-1.9357	2.22249e-08	2.88571e-05	-0.826512	0.0143884	0.578869	1.19169	2.86239e-05	0.000658772	0.0825037	0.809684	0.907505
ENSMUSG00000026675	Hsd17b7	-1.11965	3.93457e-08	4.71574e-05	-0.275912	0.0908759	0.812099	0.137373	0.38516	0.619701	-0.706363	0.000124325	0.00185779
ENSMUSG00000044254	Pcsk9	-2.73529	4.84968e-08	5.09492e-05	-2.11296	0.0249252	0.652743	3.34199	5.81015e-08	4.8934e-06	2.71967	0.00302528	0.0218288
ENSMUSG00000022351	Sqle	-2.20209	4.90494e-08	5.09492e-05	-1.50983	0.0172509	0.607981	3.17293	6.82466e-10	1.49768e-07	2.48067	9.86086e-05	0.00154992
ENSMUSG00000020538	Srebf1	-2.20165	7.41912e-08	7.22483e-05	-1.05368	0.00831042	0.502515	1.36891	6.63468e-05	0.00128257	0.220937	0.581781	0.764955
ENSMUSG00000056131	Pgm3	-1.01703	1.28895e-07	0.000118136	-0.704717	9.6549e-05	0.0791753	0.223487	0.140082	0.334003	-0.0888259	0.600792	0.778784
ENSMUSG00000047631	Apof	-0.442671	1.70317e-07	0.000140618	-0.256018	0.000666736	0.185508	0.0466025	0.502597	0.712813	-0.14005	0.0492745	0.164853
ENSMUSG00000021670	Hmgcr	-1.31963	1.8987e-07	0.000140618	-0.336738	0.168027	0.88651	2.06411	2.34971e-11	1.04603e-08	1.08122	3.20323e-05	0.000649863
ENSMUSG00000061232	H2-K1	-0.754732	1.92309e-07	0.000140618	-0.523652	8.06427e-05	0.0739114	-0.0841835	0.480523	0.697442	-0.315264	0.0112271	0.0581391
ENSMUSG00000042216	Sgsm1	-2.7729	1.96364e-07	0.000140618	-1.98454	0.00528306	0.437848	2.69195	6.0516e-07	2.99333e-05	1.90359	0.00658083	0.0389404
ENSMUSG00000037071	Scd1	-3.30909	2.04776e-07	0.000140618	-2.55094	1.93247e-05	0.0470391	-0.40482	0.442934	0.668153	-1.16297	0.0308	0.119914
ENSMUSG00000027952	Pmvk	-1.24868	2.07575e-07	0.000140618	-0.405008	0.0623365	0.738432	0.633449	0.00147385	0.0137509	-0.210228	0.34802	0.575331
ENSMUSG00000058454	Dhcr7	-1.24291	2.17189e-07	0.000141001	-0.367155	0.108544	0.832294	1.1875	7.6255e-07	3.61761e-05	0.311747	0.164236	0.364472
ENSMUSG00000025153	Fasn	-1.69804	2.67987e-07	0.000164199	-0.850415	0.00611703	0.454368	1.9503	2.12877e-08	2.18213e-06	1.10268	0.000492293	0.00550704
ENSMUSG00000020532	Acaca	-0.986908	2.73998e-07	0.000164199	-0.671669	0.000354665	0.138151	0.705295	6.87559e-05	0.00131734	0.390056	0.0281837	0.112453
ENSMUSG00000036833	Pnpla7	-0.70437	4.43544e-07	0.000255958	-0.47129	0.000214817	0.115389	-0.0805866	0.482391	0.698484	-0.313666	0.010478	0.0552881
ENSMUSG00000034813	Grip1	3.24205	4.68806e-07	0.000260874	2.48278	4.46431e-05	0.0579653	-0.656171	0.320844	0.557853	0.103094	0.787841	0.895423
ENSMUSG00000021364	Elovl2	-1.06049	5.06088e-07	0.000271909	-0.739051	0.000145169	0.101382	-0.344504	0.0557627	0.185135	-0.665941	0.000500902	0.0055707
ENSMUSG00000031604	Msmo1	-2.05049	5.74722e-07	0.000291967	-0.795746	0.0429701	0.703274	2.05196	7.13583e-07	3.44221e-05	0.797209	0.0406636	0.144851
ENSMUSG00000079470	Utp14b	-1.84195	5.80898e-07	0.000291967	-0.429565	0.194175	0.900161	1.01025	0.000561972	0.00664347	-0.402133	0.266779	0.48977
ENSMUSG00000034110	Kctd7	-1.29404	1.12766e-06	0.000540948	-0.558766	0.0762085	0.787642	1.36274	1.74767e-06	7.01816e-05	0.627467	0.0387134	0.140375
ENSMUSG00000032840	Spring1	-2.26125	1.14571e-06	0.000540948	-1.65077	0.000149656	0.101382	0.330891	0.232283	0.458532	-0.279588	0.562949	0.750903
ENSMUSG00000032193	Ldlr	-1.2633	1.22891e-06	0.000563166	-0.337574	0.134826	0.872017	0.768692	0.00109343	0.0110342	-0.157033	0.483723	0.691143
ENSMUSG00000006736	Tspan31	-0.641774	1.69403e-06	0.000734517	-0.378144	0.00186983	0.285626	0.0784243	0.490849	0.704787	-0.185206	0.109517	0.281768
ENSMUSG00000044469	Tnfaip8l1	-0.839582	1.69711e-06	0.000734517	-0.337132	0.0215388	0.643368	-0.125408	0.363429	0.599977	-0.627857	0.00019097	0.00261698
ENSMUSG00000001467	Cyp51	-1.63539	2.21927e-06	0.000934552	-0.637509	0.0623694	0.738432	1.76251	8.78551e-07	4.13556e-05	0.764628	0.0243344	0.101759
ENSMUSG00000032827	Ppp1r9a	1.12661	2.58145e-06	0.00105846	0.769543	0.000243478	0.115389	-0.646823	0.00537925	0.0353199	-0.289759	0.0984252	0.262327
ENSMUSG00000021273	Fdft1	-1.25509	2.84084e-06	0.00113495	-0.444676	0.0724612	0.782664	1.15748	1.19492e-05	0.000337283	0.347071	0.154908	0.350409
ENSMUSG00000025936	Gm4956	-2.111	2.91534e-06	0.0011356	-1.05689	0.0920049	0.812099	2.24154	5.56569e-06	0.000180665	1.18743	0.0493641	0.165052
ENSMUSG00000025464	Paox	-1.06739	3.03427e-06	0.0011531	-0.166739	0.427537	0.953574	0.649727	0.00147141	0.0137446	-0.250929	0.245075	0.464878
ENSMUSG00000029575	Mmab	-1.06443	3.78167e-06	0.00140291	-0.462546	0.0609768	0.737945	1.02511	1.14449e-05	0.00032748	0.423224	0.0789327	0.22636
ENSMUSG00000029752	Asns	2.98547	4.19381e-06	0.00151962	3.05998	2.89564e-05	0.0505429	0.135425	0.860201	0.934843	0.060915	0.868827	0.937892
ENSMUSG00000024378	Stard4	-1.45932	5.60901e-06	0.00198623	-1.17657	0.00047851	0.169447	1.01477	0.000633432	0.00726768	0.73202	0.02365	0.0996459
ENSMUSG00000042010	Acacb	-1.47829	5.97771e-06	0.00206975	-1.05562	0.00025823	0.118022	-0.323758	0.195588	0.41008	-0.74643	0.0153038	0.0725872
ENSMUSG00000021838	Samd4	1.11308	6.11279e-06	0.00207051	0.519573	0.0293703	0.680669	-0.25204	0.315435	0.551979	0.341472	0.0789593	0.22636
ENSMUSG00000055114	Anxa13	1.68367	6.77673e-06	0.00224656	0.851793	0.00938237	0.522095	-0.793953	0.0362151	0.138303	0.0379221	0.883698	0.945731
ENSMUSG00000049404	Rarres1	-1.19045	8.1758e-06	0.00260645	-1.24133	2.44913e-06	0.01272	-0.384155	0.0659703	0.206113	-0.333274	0.186623	0.393314
ENSMUSG00000038375	Trp53inp2	-0.772209	8.19691e-06	0.00260645	-0.261701	0.0870667	0.809419	0.0697845	0.640816	0.809777	-0.440724	0.00554697	0.0343102
ENSMUSG00000058258	Idi1	-2.01404	8.7239e-06	0.00271854	-0.878301	0.215844	0.909819	2.92446	5.22077e-07	2.67581e-05	1.78872	0.00798086	0.0452345
ENSMUSG00000035836	Ugt2b1	-0.864135	9.98826e-06	0.00305151	-0.695385	0.000206439	0.115389	-0.0779122	0.645845	0.812837	-0.246662	0.154061	0.349355
ENSMUSG00000022514	Il1rap	-0.494254	1.02315e-05	0.00306571	-0.317513	0.00240865	0.32634	0.171101	0.0849347	0.244434	-0.00564027	0.954182	0.978517
ENSMUSG00000046718	Bst2	-0.838269	1.09849e-05	0.00322937	-0.474859	0.0092203	0.518587	0.378781	0.0253076	0.10759	0.0153704	0.930475	0.967556
ENSMUSG00000066441	Rdh11	-1.27433	1.26682e-05	0.00365524	-0.464381	0.0922013	0.812099	0.638724	0.0105293	0.0579502	-0.171225	0.54845	0.740823
ENSMUSG00000031532	Saraf	-0.434437	1.41076e-05	0.00399656	-0.11763	0.183675	0.894434	-0.00673276	0.938236	0.971856	-0.32354	0.000690473	0.0070778
ENSMUSG00000051716	Apon	-0.514191	1.62057e-05	0.00450893	-0.300834	0.00618228	0.454368	-0.140946	0.181405	0.391696	-0.354303	0.00156944	0.0130488
ENSMUSG00000017830	Dhx58	-0.813485	1.70071e-05	0.00457467	-0.455079	0.0264056	0.666441	0.677512	0.000271059	0.0037608	0.319105	0.107768	0.278647
ENSMUSG00000025429	Pstpip2	-0.995664	1.73059e-05	0.00457467	-0.479065	0.0364804	0.695244	0.470703	0.0192348	0.0889309	-0.0458969	0.842173	0.924554
ENSMUSG00000007655	Cav1	1.78148	1.75991e-05	0.00457467	0.793553	0.0398024	0.696816	-0.400529	0.359383	0.596204	0.587393	0.0484036	0.162995
ENSMUSG00000033174	Mgll	-0.617841	1.76163e-05	0.00457467	-0.400493	0.00286039	0.340211	0.0111009	0.929693	0.967746	-0.206248	0.109042	0.281101
ENSMUSG00000037415	Ranbp10	-0.498184	1.88168e-05	0.00480631	-0.155212	0.124824	0.854543	-0.551245	2.65725e-06	9.84564e-05	-0.894217	1.16463e-10	3.24036e-08
ENSMUSG00000048058	Ldlrad3	0.853745	1.96865e-05	0.00494734	0.596652	0.00806167	0.496731	0.407915	0.0642285	0.202991	0.665009	0.000473104	0.00535703
ENSMUSG00000009013	Dynll1	0.80707	2.07623e-05	0.00513487	0.691122	0.005572	0.444669	1.31793	7.39131e-07	3.53264e-05	1.43388	2.34814e-09	3.09783e-07
ENSMUSG00000047554	Tmem41b	-0.644519	2.14004e-05	0.00520998	-0.0798347	0.614824	0.979471	0.857808	5.69262e-07	2.87044e-05	0.293124	0.0561645	0.180247
ENSMUSG00000036813	Entpd8	-0.449738	2.44963e-05	0.00587195	-0.220666	0.0247375	0.652497	0.137804	0.147164	0.344806	-0.0912688	0.339801	0.566554
ENSMUSG00000059743	Fdps	-2.81926	2.69318e-05	0.00620682	-0.176132	0.861118	0.994435	3.98881	5.72226e-06	0.000184593	1.34569	0.135703	0.322463
ENSMUSG00000082644	Mup-ps19	1.0157	2.70704e-05	0.00620682	0.992087	2.91949e-05	0.0505429	-0.368527	0.120023	0.303289	-0.34491	0.0716452	0.212104
ENSMUSG00000086443	4933421A08Rik	-2.75958	2.70884e-05	0.00620682	-1.25252	0.0424615	0.70084	0.977498	0.0401081	0.147876	-0.529552	0.447424	0.662547
ENSMUSG00000026209	Dnpep	-0.417251	2.82832e-05	0.0063836	-0.0207388	0.833066	0.992675	0.68279	8.44455e-09	9.97649e-07	0.286278	0.00398584	0.0268446
ENSMUSG00000031349	Nsdhl	-1.43268	2.86793e-05	0.0063836	-0.621071	0.0812512	0.796898	0.977236	0.00174958	0.0154975	0.165625	0.643894	0.808037
ENSMUSG00000034926	Dhcr24	-0.781201	2.91288e-05	0.00639234	-0.602449	0.000765393	0.19876	0.748275	5.39738e-05	0.0010754	0.569523	0.00134544	0.0117639
ENSMUSG00000031626	Sorbs2	0.518451	3.03089e-05	0.00655892	0.483676	9.60114e-05	0.0791753	0.0921	0.412683	0.64382	0.126875	0.249147	0.46963
ENSMUSG00000022856	Tmem41a	-0.861087	3.07934e-05	0.00657248	-0.466573	0.0166606	0.597492	0.126392	0.452082	0.675933	-0.268121	0.187078	0.394006
ENSMUSG00000025014	Dntt	-2.56298	3.19662e-05	0.00673062	-2.21778	0.000343166	0.137099	0.343371	0.366197	0.603027	-0.00182891	0.99788	0.999034
ENSMUSG00000037278	Tmem97	-0.772496	3.38697e-05	0.00698877	-0.306289	0.0760369	0.787642	0.315336	0.0584919	0.191182	-0.150872	0.380228	0.606319
ENSMUSG00000041939	Mvk	-1.25991	3.40894e-05	0.00698877	-0.0983122	0.80826	0.992675	1.90948	9.44187e-07	4.4297e-05	0.747887	0.0432097	0.150919
ENSMUSG00000028445	Enho	2.22806	3.75522e-05	0.00759872	2.1479	0.000237318	0.115389	0.0205144	0.974351	0.988434	0.100675	0.755011	0.875902
ENSMUSG00000029370	Rassf6	-0.722983	4.12252e-05	0.008235	-0.172334	0.2896	0.938449	0.247154	0.107835	0.283909	-0.303495	0.0746019	0.217958
ENSMUSG00000025130	P4hb	-0.450783	4.18917e-05	0.00826221	-0.298065	0.003924	0.407375	0.500945	8.50263e-06	0.000254442	0.348227	0.000946582	0.00907612
ENSMUSG00000041220	Elovl6	-0.918246	4.86168e-05	0.00946837	-0.711351	0.00176872	0.284108	0.776795	0.000424496	0.00534255	0.5699	0.0100894	0.0539103
ENSMUSG00000093930	Hmgcs1	-1.47852	4.92227e-05	0.00946837	-0.425243	0.214167	0.909126	1.56933	2.3933e-05	0.000578139	0.516051	0.130278	0.314681
ENSMUSG00000090610	Gm3571	-1.2672	5.05598e-05	0.00956735	-1.0551	0.017849	0.612747	1.40448	4.04918e-05	0.000852226	1.19238	0.00591398	0.0360528
ENSMUSG00000025132	Arhgdia	0.656673	5.09653e-05	0.00956735	0.490082	0.00276361	0.339054	0.325732	0.0400416	0.147771	0.492323	0.00144165	0.0122947
ENSMUSG00000074649	BC029722	0.612848	5.24986e-05	0.00973787	0.166542	0.254932	0.926852	-0.162138	0.277395	0.513312	0.284168	0.0360147	0.133829
ENSMUSG00000060429	Sntb1	0.528989	5.36132e-05	0.00976349	0.0349279	0.765465	0.992098	-0.274181	0.0241958	0.104257	0.21988	0.0645156	0.198033
ENSMUSG00000032349	Elovl5	-0.911666	5.389e-05	0.00976349	-0.749077	0.000593163	0.181217	-0.851592	0.00013104	0.00214693	-1.01418	1.11475e-05	0.000276576
ENSMUSG00000030340	Scnn1a	-0.752524	5.46771e-05	0.00979223	-0.566929	0.00267543	0.336177	0.232026	0.155633	0.355796	0.0464313	0.798376	0.9017
ENSMUSG00000036585	Fgf1	-0.515052	6.14493e-05	0.01088	-0.347073	0.00467991	0.42435	0.399878	0.00122109	0.0119284	0.231899	0.0510897	0.168972
ENSMUSG00000028792	Ak2	-0.60296	6.87927e-05	0.0120434	-0.481837	0.000994964	0.227978	0.0195993	0.884459	0.948304	-0.101523	0.457206	0.670721
ENSMUSG00000031150	Ccdc120	2.03553	7.04899e-05	0.0122034	1.49836	0.00560185	0.444669	-0.178245	0.764101	0.882539	0.358923	0.303177	0.52801
ENSMUSG00000022257	Laptm4b	0.593408	7.15494e-05	0.0122507	0.178221	0.176003	0.892506	-0.524256	0.000510107	0.00612797	-0.109069	0.38447	0.610458
ENSMUSG00000017754	Pltp	-1.50102	7.5676e-05	0.0128164	-1.54439	4.90605e-05	0.0588009	-0.225175	0.454863	0.678217	-0.181806	0.626732	0.796759
ENSMUSG00000020010	Vnn3	-0.606111	7.79424e-05	0.0130583	-0.467871	0.00142625	0.264553	-0.163321	0.230262	0.456104	-0.301561	0.0354021	0.13212
ENSMUSG00000020580	Rock2	0.513821	8.21753e-05	0.0133945	0.107612	0.395918	0.948891	0.0485757	0.698083	0.846248	0.454785	0.00041483	0.00485947
ENSMUSG00000026270	Capn10	-0.804907	8.22801e-05	0.0133945	-0.176528	0.29069	0.938893	-0.169241	0.303133	0.539231	-0.797619	0.000109743	0.00168797
ENSMUSG00000028456	Unc13b	0.734772	8.25281e-05	0.0133945	0.685873	0.000592224	0.181217	0.144186	0.451305	0.675406	0.193085	0.229508	0.447052
ENSMUSG00000039428	Tmem135	-0.387438	9.14616e-05	0.0146914	-0.263484	0.00446946	0.415941	-0.3965	5.58858e-05	0.00109944	-0.520454	8.68668e-07	3.9005e-05
ENSMUSG00000041912	Tdrkh	-1.02298	9.7183e-05	0.0153623	-0.712738	0.0611559	0.737945	1.58619	1.57012e-06	6.47196e-05	1.27595	0.000555338	0.00600883
ENSMUSG00000016194	Hsd11b1	-0.495421	9.76105e-05	0.0153623	-0.360674	0.00296682	0.342947	-0.0778161	0.496188	0.708691	-0.212562	0.068949	0.206874
ENSMUSG00000049502	Dtx3l	-0.615346	0.00010085	0.0157134	-0.582404	0.00028681	0.118022	0.328189	0.0255894	0.108404	0.295247	0.0495463	0.165448
ENSMUSG00000018846	Pank3	-0.478527	0.000103187	0.0157925	-0.271153	0.0194946	0.630592	0.0378851	0.729681	0.86496	-0.169489	0.139118	0.327729
ENSMUSG00000020604	Arsg	-0.745741	0.000103385	0.0157925	-0.323108	0.0472062	0.714908	-0.435352	0.00865342	0.0505718	-0.857985	1.45243e-05	0.000341333
ENSMUSG00000059810	Rgs3	-1.32404	0.00010638	0.0160922	-0.293328	0.502614	0.963602	1.62892	2.94901e-05	0.000666753	0.598208	0.147947	0.340589
ENSMUSG00000021594	Srd5a1	-0.742637	0.00012797	0.0191721	-0.369204	0.0354614	0.695244	-0.200192	0.238881	0.466651	-0.573625	0.00232561	0.0176758
ENSMUSG00000011831	Evi5	0.348767	0.000132801	0.0196446	0.0199883	0.807262	0.992675	-0.444033	3.97466e-06	0.000138235	-0.115255	0.16346	0.363215
ENSMUSG00000021209	Ppp4r4	0.630911	0.000133645	0.0196446	0.0599092	0.727362	0.987638	-0.0168721	0.920504	0.964388	0.55413	0.000758644	0.00764582
ENSMUSG00000089943	Ugt1a5	-2.29748	0.00013634	0.0198533	-2.19987	7.1408e-05	0.0739114	-0.382821	0.288644	0.52527	-0.480429	0.45576	0.669629
ENSMUSG00000035878	Hykk	-0.533758	0.000139151	0.0200751	-0.328973	0.00990482	0.532162	-0.881546	1.49792e-08	1.59857e-06	-1.08633	1.72458e-10	4.26519e-08
ENSMUSG00000024338	Psmb8	-0.732485	0.000146851	0.0209915	-0.615866	0.00185988	0.285626	0.106013	0.522729	0.72811	-0.0106054	0.956122	0.979751
ENSMUSG00000031444	F10	-0.29182	0.000151571	0.0214693	-0.181657	0.0125247	0.557562	0.0438078	0.529944	0.733439	-0.066355	0.34372	0.570524
ENSMUSG00000024981	Acsl5	-0.371816	0.000155502	0.0218277	-0.377119	0.000129776	0.0962875	-0.175226	0.0541426	0.181303	-0.169924	0.0621187	0.192877
ENSMUSG00000097451	Rian	3.02214	0.000158919	0.0221081	2.25462	0.0142497	0.57819	0.335095	0.738598	0.870213	1.10262	0.0478954	0.162054
ENSMUSG00000023959	Clic5	1.43228	0.000163016	0.0222768	0.524572	0.226862	0.918149	0.242396	0.582303	0.770509	1.15011	0.00122173	0.010959
ENSMUSG00000085132	Gm12265	-1.78158	0.000164272	0.0222768	-0.783633	0.0219612	0.643368	-0.36349	0.226008	0.451396	-1.36143	0.0043234	0.0285678
ENSMUSG00000033444	Specc1l	-0.391234	0.000165535	0.0222768	0.074747	0.424443	0.953574	0.0103115	0.911426	0.959959	-0.45567	2.20234e-05	0.000475272
ENSMUSG00000078672	Mup20	0.930448	0.00016585	0.0222768	0.903192	0.000237585	0.115389	-0.203786	0.363361	0.599928	-0.176529	0.432073	0.649694
ENSMUSG00000069729	Arid1b	0.37356	0.000174507	0.0230968	-0.203607	0.0348081	0.695244	-0.229199	0.0174869	0.0832964	0.347968	0.000448817	0.0051609
ENSMUSG00000085651	Gm11695	1.56103	0.000175358	0.0230968	0.588169	0.130084	0.861667	-0.660061	0.136891	0.329612	0.312798	0.318505	0.545164
ENSMUSG00000062061	Obp2a	3.98431	0.000176402	0.0230968	3.34309	0.000287839	0.118022	-1.07454	0.376856	0.612993	-0.433331	0.292328	0.517118
ENSMUSG00000029119	Man2b2	0.412726	0.000179305	0.0232813	0.345302	0.00126226	0.251454	-0.258318	0.0149937	0.0749887	-0.190894	0.0557327	0.179222
ENSMUSG00000003123	Lipe	-0.631326	0.000182138	0.0234536	-0.1725	0.220702	0.916268	-0.280198	0.049583	0.171678	-0.739024	2.21583e-05	0.000477523
ENSMUSG00000029254	Stap1	-1.63258	0.000185032	0.023631	-1.40918	0.00411557	0.41015	0.523757	0.116186	0.297238	0.300358	0.559642	0.749122
ENSMUSG00000020917	Acly	-0.619425	0.000198916	0.0251977	-0.212351	0.172783	0.888747	0.588534	0.000385436	0.00497142	0.18146	0.240252	0.459705
ENSMUSG00000057933	Gsta2	1.35677	0.000203133	0.0253697	1.02257	0.00292605	0.342947	-0.479386	0.203462	0.421009	-0.14519	0.596669	0.776019
ENSMUSG00000038213	Tapbpl	-0.656146	0.000203531	0.0253697	0.0862921	0.610317	0.978228	0.395237	0.0183614	0.0861009	-0.347201	0.0444891	0.154016
ENSMUSG00000031708	Tecr	-0.32806	0.000210365	0.0260135	-0.266989	0.00191308	0.286612	-0.117152	0.148675	0.347183	-0.178224	0.0324697	0.124211
ENSMUSG00000035929	H2-Q4	-0.69097	0.000213373	0.0261776	-0.347668	0.0441415	0.7068	-0.0283416	0.861014	0.935266	-0.371644	0.0393783	0.142059
ENSMUSG00000021268	Meg3	2.92118	0.000218789	0.0266018	2.70825	0.00276227	0.339054	0.33613	0.740956	0.871177	0.549061	0.2289	0.446313
ENSMUSG00000025353	Ormdl2	-0.494548	0.000220245	0.0266018	-0.161212	0.232185	0.921542	0.560624	6.67341e-05	0.00128846	0.227288	0.0863157	0.240416
ENSMUSG00000057738	Sptan1	0.370081	0.000229583	0.0273576	0.304621	0.00180226	0.284178	-0.257679	0.00760873	0.0461111	-0.192219	0.0392175	0.141643
ENSMUSG00000062526	Mppe1	-0.706547	0.000230014	0.0273576	-0.497589	0.00735777	0.492192	0.00644405	0.968276	0.985932	-0.202514	0.284649	0.509081
ENSMUSG00000021484	Lman2	-0.290696	0.000240232	0.0283565	-0.118909	0.107771	0.830197	0.491446	4.66855e-08	4.06372e-06	0.31966	7.69374e-05	0.001278
ENSMUSG00000004880	Lbr	-0.53178	0.000245867	0.028608	-0.124887	0.47386	0.959524	0.93875	2.58145e-07	1.53518e-05	0.531857	0.0017092	0.0138921
ENSMUSG00000046167	Gldn	3.48365	0.000246035	0.028608	2.65396	0.00344829	0.381048	-0.613087	0.586029	0.773479	0.216598	0.640242	0.806226
ENSMUSG00000038079	Tmem237	1.16575	0.000248916	0.0287007	0.409884	0.141042	0.876116	-0.706377	0.0300057	0.121718	0.0494881	0.839562	0.9229
ENSMUSG00000042988	Notum	0.570708	0.000250553	0.0287007	0.25063	0.0936405	0.813273	-0.130987	0.382817	0.6181	0.189091	0.178734	0.383167
ENSMUSG00000021585	Cast	0.428421	0.000252358	0.0287007	0.289189	0.00925275	0.518587	-0.32048	0.00506314	0.0336987	-0.181248	0.0881767	0.243951
ENSMUSG00000022041	Chrna2	-0.765705	0.000260326	0.0293924	-0.296173	0.0991311	0.821575	-0.268912	0.12629	0.313481	-0.738444	0.00047	0.00532946
ENSMUSG00000028760	Eif4g3	0.39792	0.000262723	0.0294496	0.288422	0.00617005	0.454368	-0.125696	0.21718	0.439181	-0.0161972	0.869185	0.93806
ENSMUSG00000023832	Acat2	-0.806112	0.000266446	0.0296536	-0.437572	0.0527617	0.726625	0.569932	0.00721763	0.0443271	0.201393	0.361998	0.58888
ENSMUSG00000111942	Gm5182	-0.723461	0.000270605	0.0297523	-0.796469	0.00150263	0.273401	0.590509	0.00309758	0.0235203	0.663517	0.00583642	0.0356617
ENSMUSG00000029621	Arpc1a	-0.349503	0.000271153	0.0297523	-0.150429	0.0992775	0.82175	0.10452	0.237045	0.464461	-0.0945544	0.293777	0.518647
ENSMUSG00000061292	Cyp3a59	-1.14915	0.000274048	0.0298598	-0.788349	0.00195618	0.290275	-0.822167	0.00117335	0.0116002	-1.18297	0.00021247	0.00285141
ENSMUSG00000102014	2900009J06Rik	2.6297	0.000284478	0.0307809	0.786039	0.209818	0.906248	-1.5534	0.038467	0.14373	0.290261	0.590231	0.771251
ENSMUSG00000027938	Creb3l4	2.36461	0.00029048	0.0309956	0.557285	0.400271	0.948891	-0.650139	0.345527	0.582962	1.15719	0.0462353	0.158258
ENSMUSG00000032224	Fam81a	2.10908	0.000291992	0.0309956	0.727387	0.163554	0.885124	-0.931498	0.136769	0.329612	0.45019	0.274172	0.498039
ENSMUSG00000071711	Mpst	-0.380766	0.000293423	0.0309956	-0.35678	0.00105964	0.239278	0.42525	8.89317e-05	0.00158149	0.401265	0.000250606	0.0032512
ENSMUSG00000021252	Erg28	-0.598594	0.00029442	0.0309956	0.0432939	0.769842	0.992098	0.0446059	0.761433	0.881005	-0.597282	0.000327017	0.00400255
ENSMUSG00000002055	Spag5	2.4352	0.0003055	0.0319463	0.275932	0.717918	0.987638	0.0769211	0.920084	0.964083	2.23619	0.000728184	0.00740107
ENSMUSG00000020900	Myh10	0.85177	0.000316276	0.0328527	0.667266	0.00248529	0.328164	-0.527058	0.0239007	0.103419	-0.342555	0.087531	0.243062
ENSMUSG00000058492	Scp2-ps2	-0.257316	0.000323248	0.0332082	-0.190447	0.00568357	0.44624	-0.159686	0.018461	0.0864565	-0.226555	0.00127516	0.0112952
ENSMUSG00000035686	Thrsp	-2.04436	0.000323961	0.0332082	-1.35785	0.0816152	0.79727	1.98675	0.000732799	0.0081092	1.30025	0.087908	0.243588
ENSMUSG00000058799	Nap1l1	0.419718	0.000338417	0.0342432	0.155656	0.150652	0.881215	-0.334517	0.00360892	0.026276	-0.0704552	0.505006	0.708874
ENSMUSG00000029368	Alb	-0.322183	0.000340128	0.0342432	-0.259856	0.00293122	0.342947	-0.0234618	0.775265	0.889368	-0.0857891	0.299431	0.524324
ENSMUSG00000096727	Psmb9	-0.923517	0.000340651	0.0342432	-0.460114	0.0761437	0.787642	0.38373	0.0908017	0.254962	-0.0796724	0.764047	0.881432
ENSMUSG00000042429	Adora1	0.906728	0.000344752	0.0344332	0.649362	0.00762765	0.492192	-0.307949	0.212494	0.432398	-0.0505825	0.816398	0.91185
ENSMUSG00000041632	Mrps27	-0.356871	0.00035874	0.035602	-0.146834	0.188707	0.897721	0.890651	8.96231e-11	3.24748e-08	0.680614	7.83045e-08	5.57106e-06
ENSMUSG00000029201	Ugdh	0.501059	0.000378618	0.0373145	0.413695	0.00297143	0.342947	0.400389	0.00388063	0.0277104	0.487753	0.000517232	0.00571597
ENSMUSG00000031431	Tsc22d3	-0.766006	0.000380784	0.0373145	0.00249588	0.989682	0.999432	-0.198407	0.308319	0.544477	-0.966908	1.69036e-05	0.000387887
ENSMUSG00000021792	Prxl2a	-0.438717	0.000394269	0.0383944	-0.389723	0.00132177	0.257432	-0.187031	0.097397	0.266095	-0.236026	0.0465518	0.158729
ENSMUSG00000026303	Mlph	1.52284	0.000419437	0.0405916	-0.121527	0.733256	0.988984	-1.45055	0.00104315	0.0107	0.193813	0.568537	0.755512
ENSMUSG00000040187	Arntl2	-1.8502	0.000423295	0.0407121	-0.0630596	0.896092	0.996318	0.826903	0.0640555	0.202773	-0.960237	0.0728147	0.214507
ENSMUSG00000022906	Parp9	-0.536886	0.000439698	0.0420303	-0.403618	0.0075354	0.492192	0.310164	0.0320735	0.127387	0.176896	0.222382	0.438045
ENSMUSG00000024339	Tap2	-0.540292	0.000451333	0.0428794	-0.162486	0.294679	0.939512	0.335434	0.0239347	0.103447	-0.0423708	0.780329	0.891158
ENSMUSG00000106990	Gm42547	0.892722	0.000455502	0.0430132	-0.480101	0.0382259	0.695244	-1.01105	0.000132863	0.00216768	0.361775	0.105511	0.274544
ENSMUSG00000068083	Cyp2d40	-1.06258	0.000460262	0.0432008	-0.579203	0.0507497	0.718105	0.375732	0.166011	0.370629	-0.107645	0.718553	0.854336
ENSMUSG00000033149	Phldb2	0.389977	0.000466187	0.0434949	0.0253171	0.81322	0.992675	0.229394	0.0355128	0.136725	0.594054	1.2925e-06	5.2977e-05
ENSMUSG00000017550	Atad5	1.25229	0.000484114	0.0448987	-0.155991	0.691821	0.987013	-0.175051	0.648924	0.814343	1.23324	0.000803167	0.00795559
ENSMUSG00000015083	C8g	-0.406092	0.000490401	0.0452126	-0.143734	0.183297	0.894434	-0.105469	0.325487	0.562576	-0.367826	0.00138678	0.0119887
ENSMUSG00000000278	Scpep1	-0.572318	0.000496267	0.0454844	-0.162651	0.270078	0.934207	-0.113479	0.433137	0.660367	-0.523146	0.00143671	0.0122659
ENSMUSG00000003585	Sec14l2	-0.471754	0.000500737	0.0456257	-0.333317	0.0104566	0.536062	-0.306732	0.0177148	0.0840953	-0.445168	0.000926831	0.00893623
ENSMUSG00000026614	Slc30a10	-1.08287	0.000509362	0.0459084	-0.627301	0.0589362	0.736503	0.708928	0.0166851	0.0803868	0.253356	0.437963	0.655161
ENSMUSG00000024357	Sil1	-0.307301	0.000510165	0.0459084	0.0542168	0.526303	0.969853	0.351783	0.000138039	0.00223646	-0.00973491	0.907005	0.956443
ENSMUSG00000063229	Ldha	-0.542815	0.00051268	0.0459084	-0.344898	0.0205756	0.643368	-0.177448	0.221037	0.444728	-0.375366	0.01225	0.0619097
ENSMUSG00000118449	Gm3625	2.19241	0.000524284	0.0463599	-0.0194762	0.974109	0.997945	-1.28996	0.0477076	0.167132	0.921927	0.0960273	0.257906
ENSMUSG00000029475	Kdm2b	-0.619179	0.000529813	0.0463599	0.577892	0.0017341	0.281448	0.534157	0.00314456	0.0237151	-0.662915	0.000282065	0.00357015
ENSMUSG00000022875	Kng1	-0.434905	0.000531731	0.0463599	-0.250397	0.0352308	0.695244	-0.0290459	0.80127	0.904746	-0.213555	0.0701691	0.209526
ENSMUSG00000043924	Ncmap	-2.00681	0.000533246	0.0463599	-0.0219653	0.95447	0.997911	-0.871901	0.0395724	0.146599	-2.85674	2.11771e-06	7.53342e-05
ENSMUSG00000026385	Dbi	-0.494847	0.000533429	0.0463599	-0.321938	0.0180382	0.612747	-0.273632	0.0421127	0.153272	-0.446542	0.00153786	0.0128825
ENSMUSG00000038879	Nipal2	1.99148	0.000535574	0.0463599	0.836707	0.161213	0.883271	-0.19755	0.75223	0.875562	0.957225	0.0544566	0.176607
ENSMUSG00000083287	Idi1-ps1	-1.92893	0.00054573	0.0469627	-0.931002	0.1778	0.892506	1.84717	0.00089796	0.00951776	0.849243	0.21709	0.43147
ENSMUSG00000004394	Tmed4	-0.420654	0.000548566	0.0469627	-0.196832	0.0787479	0.794293	-0.312971	0.00669812	0.0418626	-0.536794	2.39602e-05	0.000505602
ENSMUSG00000022987	Zfp641	2.38686	0.000561593	0.0477165	0.466862	0.424392	0.953574	-1.68251	0.0181681	0.0855735	0.237484	0.650421	0.813144
ENSMUSG00000052539	Magi3	0.48792	0.000563496	0.0477165	0.118671	0.388553	0.948833	-0.02894	0.832717	0.920488	0.340309	0.0122423	0.061891
ENSMUSG00000006494	Pdk1	-0.591801	0.000570503	0.0480095	-0.442763	0.00613767	0.454368	-0.419541	0.00874634	0.0509255	-0.568579	0.000915522	0.00884189
ENSMUSG00000020656	Grhl1	1.43936	0.000573119	0.0480095	1.06359	0.0150397	0.580035	-0.216758	0.646712	0.813268	0.15901	0.617226	0.789609
ENSMUSG00000063268	Parp10	-0.427751	0.00058473	0.0487202	-0.0269285	0.8258	0.992675	0.325525	0.00797976	0.0477468	-0.0752978	0.531559	0.72862
ENSMUSG00000019768	Esr1	-0.594953	0.00059241	0.0488386	-0.514827	0.0114294	0.54451	1.06271	2.95143e-07	1.70319e-05	0.98258	4.6294e-06	0.000139248
ENSMUSG00000066000	Zfp979	1.74949	0.00059242	0.0488386	0.0400919	0.952159	0.997911	0.388582	0.540242	0.740587	2.09798	0.000219854	0.00293032
ENSMUSG00000022383	Ppara	-0.407283	0.000606511	0.0496202	-0.406603	0.000545161	0.181217	-0.527028	1.90376e-05	0.000483891	-0.527708	2.19124e-05	0.000475272
ENSMUSG00000028150	Rorc	-0.60064	0.00060827	0.0496202	-0.321273	0.0811407	0.796898	1.6496	8.61816e-12	4.63033e-09	1.37024	1.49521e-09	2.37724e-07
ENSMUSG00000025950	Idh1	-0.308847	0.000612952	0.0497417	-0.135652	0.1094	0.833529	0.269728	0.00234661	0.0193148	0.0965333	0.249985	0.470554
ENSMUSG00000035692	Isg15	-1.2395	0.000619722	0.0500305	-0.680164	0.151129	0.881215	1.25016	0.00106807	0.0108485	0.690831	0.131927	0.316531
ENSMUSG00000000782	Tcf7	0.789318	0.000651297	0.0523086	0.229975	0.424036	0.953574	0.428816	0.120411	0.304072	0.988159	0.000124361	0.00185779
ENSMUSG00000024211	Grm8	-2.61394	0.000680511	0.0541461	-1.2063	0.111375	0.840352	0.972552	0.110085	0.287754	-0.435093	0.603607	0.780442
ENSMUSG00000052520	Cyp2j5	-0.396311	0.000681427	0.0541461	-0.289208	0.0102186	0.535084	0.0139863	0.896518	0.954138	-0.0931169	0.388982	0.614056
ENSMUSG00000031075	Ano1	1.20242	0.000684601	0.0541461	0.387899	0.208487	0.905056	-0.80494	0.0274971	0.113915	0.00957842	0.972096	0.987497
ENSMUSG00000115852	Gm52969	0.970321	0.000692582	0.0545006	0.761948	0.0128189	0.562623	-0.0123601	0.968724	0.986008	0.196013	0.41018	0.631589
ENSMUSG00000032265	Tent5a	-0.8659	0.000701065	0.0548909	-0.209543	0.401115	0.948891	0.36287	0.113506	0.292556	-0.293488	0.258901	0.480288
ENSMUSG00000028538	St3gal3	-0.473918	0.000711436	0.0554244	-0.452016	0.00116807	0.247916	-0.152939	0.233103	0.459527	-0.174841	0.188338	0.395446
ENSMUSG00000024084	Qpct	0.580171	0.000718414	0.0556896	0.547717	0.000652804	0.184933	-0.512497	0.0035264	0.0258564	-0.480042	0.00140158	0.0120786
ENSMUSG00000039976	Tbc1d16	-0.507983	0.000735741	0.0567504	-0.115937	0.323973	0.942627	-0.767358	3.11047e-07	1.74961e-05	-1.1594	1.3747e-10	3.63037e-08
ENSMUSG00000078964	Ces1b	0.671824	0.000750985	0.0576409	0.535634	0.00626173	0.455906	-0.0528347	0.778997	0.891287	0.0833552	0.646874	0.810074
ENSMUSG00000073102	Drc1	1.83679	0.000758476	0.0579305	0.63693	0.316189	0.942627	0.313394	0.62618	0.80037	1.51325	0.00355351	0.0246515
ENSMUSG00000026430	Rassf5	-0.767953	0.000772078	0.0585504	-0.00587447	0.976911	0.998917	0.0845495	0.66785	0.826379	-0.677529	0.0032506	0.0230216
ENSMUSG00000033124	Atg9a	-0.323744	0.000774109	0.0585504	-0.136985	0.128267	0.858308	-0.110304	0.211968	0.431675	-0.297063	0.00204387	0.0160512
ENSMUSG00000068762	Gstm6	-0.65213	0.000788583	0.059357	-0.582524	0.00169604	0.281128	-0.337886	0.0498232	0.172166	-0.407492	0.0324033	0.124074
ENSMUSG00000003378	Grik5	0.694357	0.000806736	0.0603408	0.0677341	0.690954	0.987013	-0.914054	2.84852e-05	0.000658243	-0.287431	0.0949128	0.255677
ENSMUSG00000038522	Mfsd4b1	-0.431709	0.000811859	0.0603408	-0.175065	0.138627	0.873504	-0.190574	0.105496	0.280286	-0.447218	0.000599475	0.00635835
ENSMUSG00000019883	Echdc1	-0.442167	0.000816563	0.0603408	-0.444119	0.00108011	0.240418	0.120242	0.326096	0.563169	0.122194	0.336808	0.563074
ENSMUSG00000034709	Ppp1r21	0.31206	0.000819659	0.0603408	0.41397	3.87234e-05	0.0579653	-0.0028973	0.974713	0.988673	-0.104807	0.21567	0.429822
ENSMUSG00000060227	Golm2	0.825789	0.000821016	0.0603408	0.25851	0.225086	0.918149	-0.726901	0.00407636	0.0287653	-0.159622	0.423713	0.642455
ENSMUSG00000055730	Ces2a	-0.54686	0.00085122	0.062267	-0.413145	0.0089117	0.517859	-0.236961	0.119771	0.302947	-0.370677	0.0191964	0.0852862
ENSMUSG00000046402	Rbp1	1.37969	0.000880905	0.0641373	0.383269	0.315425	0.942627	-0.61651	0.155834	0.35607	0.379915	0.250696	0.471408
ENSMUSG00000070576	Mn1	-0.649457	0.000894406	0.0648174	-0.187684	0.282285	0.938035	-0.098551	0.559786	0.75455	-0.560323	0.00426209	0.0282585
ENSMUSG00000031168	Ebp	-0.31727	0.000928066	0.0669453	-0.146651	0.106634	0.828059	0.143779	0.111636	0.290093	-0.0268389	0.763476	0.881107
ENSMUSG00000031833	Mast3	-0.534104	0.000942372	0.0675071	0.119715	0.425478	0.953574	0.158217	0.288288	0.524867	-0.495602	0.00215611	0.0166639
ENSMUSG00000003559	As3mt	-0.544881	0.000944519	0.0675071	-0.263217	0.0837757	0.804321	-0.250591	0.0972842	0.265881	-0.532255	0.00125802	0.0111624
ENSMUSG00000037936	Scarb1	-0.458456	0.00096518	0.0686688	-0.0370277	0.771548	0.992098	-0.216953	0.0953844	0.262343	-0.638381	1.42228e-05	0.000336276
ENSMUSG00000063388	BC023105	-1.60305	0.000978606	0.0693076	-0.652413	0.24024	0.926852	1.13583	0.00963531	0.0544929	0.185195	0.74746	0.871394
ENSMUSG00000031379	Pir	0.558932	0.00101993	0.0719072	0.432186	0.0114968	0.54451	-0.103331	0.546091	0.744673	0.0234152	0.875846	0.941631
ENSMUSG00000073411	H2-D1	-0.443646	0.00102537	0.071965	-0.351359	0.00764459	0.492192	0.0188066	0.880553	0.946461	-0.073481	0.558862	0.748422
ENSMUSG00000031253	Srpx2	1.25534	0.00103738	0.0724814	0.473193	0.169429	0.88651	-0.823294	0.0367124	0.13955	-0.0411516	0.893907	0.950585
ENSMUSG00000034422	Parp14	-0.789566	0.0010534	0.0731024	-0.376024	0.124745	0.854543	0.569027	0.0150355	0.0750551	0.155485	0.518191	0.718898
ENSMUSG00000002910	Arrdc2	-1.1331	0.00105874	0.0731024	0.245711	0.327922	0.942627	-0.269191	0.306943	0.543402	-1.648	5.10853e-06	0.000151036
ENSMUSG00000029999	Tgfa	0.422323	0.00106034	0.0731024	0.350711	0.010704	0.536137	0.317466	0.0191179	0.0885219	0.389078	0.00248227	0.0186572
ENSMUSG00000037166	Ppp1r14a	1.65774	0.00107274	0.0736319	1.32202	0.00764137	0.492192	-0.385552	0.477147	0.69526	-0.0498283	0.89803	0.952373
ENSMUSG00000032458	Copb2	-0.248368	0.00108005	0.0738079	-0.209746	0.00507064	0.434097	0.0499544	0.480321	0.697404	0.0113324	0.872791	0.939983
ENSMUSG00000070737	Tmem35b	-0.762229	0.00108807	0.0740313	-0.303965	0.162541	0.883271	0.0726228	0.715248	0.857427	-0.385641	0.101378	0.267496
ENSMUSG00000006589	Aprt	0.803054	0.00110378	0.0747737	0.660318	0.00652806	0.460444	-0.240601	0.33335	0.570448	-0.097865	0.642099	0.80734
ENSMUSG00000042251	Pm20d1	-0.375368	0.00113479	0.0761638	-0.221156	0.0454632	0.710129	0.00829209	0.938097	0.971776	-0.14592	0.181172	0.386079
ENSMUSG00000046562	Unc119b	-0.375539	0.00113783	0.0761638	-0.0314121	0.764487	0.992098	-0.136013	0.198431	0.413705	-0.48014	6.53055e-05	0.00112062
ENSMUSG00000077148	Gm22935	-2.20465	0.00114177	0.0761638	-0.568774	0.480408	0.960896	2.35113	0.001053	0.0107568	0.715257	0.357868	0.585216
ENSMUSG00000025151	Maged1	-0.479922	0.00114891	0.0761638	-0.459204	0.00189476	0.286612	-0.0298701	0.826047	0.91746	-0.050588	0.716638	0.853534
ENSMUSG00000031303	Map3k15	1.10707	0.00114974	0.0761638	0.528261	0.0647934	0.752681	-0.915562	0.00854342	0.0500998	-0.33675	0.201367	0.411853
ENSMUSG00000027605	Acss2	-0.501633	0.00116091	0.0761638	-0.182852	0.204197	0.901513	-0.0946857	0.505056	0.714414	-0.413467	0.00646501	0.0384324
ENSMUSG00000048878	Hexim1	-0.521655	0.00116509	0.0761638	-0.306697	0.0472463	0.714908	-0.0106908	0.941483	0.973536	-0.225648	0.148152	0.340817
ENSMUSG00000040675	Mthfd1l	1.49511	0.0011651	0.0761638	1.26849	0.00650791	0.460444	-0.265667	0.609319	0.788915	-0.0390459	0.906013	0.956101
ENSMUSG00000046159	Chrm3	1.85749	0.00117121	0.0761638	1.2641	0.0212106	0.643368	-0.552481	0.387511	0.621685	0.0409013	0.917847	0.960401
ENSMUSG00000034930	Rtkn	0.641445	0.00117791	0.0761638	0.177847	0.487817	0.962963	0.701223	0.00487995	0.0327735	1.16482	2.06056e-06	7.43767e-05
ENSMUSG00000057406	Nsd2	0.387241	0.00117807	0.0761638	0.0618537	0.621175	0.980252	0.187696	0.128565	0.316957	0.513083	6.43124e-05	0.00110969
ENSMUSG00000046598	Bdh1	-0.648358	0.00119194	0.0767423	-0.364177	0.0559865	0.735747	-0.000748621	0.996774	0.998131	-0.284929	0.13238	0.316936
ENSMUSG00000028655	Mfsd2a	-1.66374	0.00120462	0.0772396	-0.973103	0.0151933	0.582078	-1.78108	5.95809e-05	0.00116332	-2.47172	5.44511e-06	0.000158284
ENSMUSG00000054702	Ap1s3	-1.50373	0.0012167	0.0776944	0.549171	0.230831	0.920678	1.20585	0.0065515	0.0411895	-0.847051	0.0739741	0.216714
ENSMUSG00000026687	Aldh9a1	-0.273525	0.00123273	0.0783967	-0.182925	0.0245615	0.652497	-0.235846	0.00453852	0.0310288	-0.326446	0.0001736	0.00242371
ENSMUSG00000038332	Sesn1	-0.596801	0.00124737	0.079005	-0.295341	0.0755009	0.787279	-0.218504	0.170936	0.377225	-0.519963	0.00526028	0.0330753
ENSMUSG00000026435	Slc45a3	-0.670567	0.00127357	0.0803378	-0.0260946	0.881863	0.995323	-0.324569	0.0754497	0.226143	-0.969041	9.97295e-06	0.000253427
ENSMUSG00000032561	Acpp	-1.42202	0.00128928	0.0805465	-1.14665	0.00172659	0.281448	-0.543484	0.0780665	0.231334	-0.818857	0.0693442	0.207779
ENSMUSG00000025912	Mybl1	2.09968	0.00129226	0.0805465	0.101148	0.875017	0.994941	-0.85174	0.220188	0.443664	1.14679	0.0447386	0.154491
ENSMUSG00000037321	Tap1	-0.675106	0.00129238	0.0805465	-0.502913	0.0177652	0.612747	0.14344	0.450328	0.674409	-0.0287534	0.890783	0.948882
ENSMUSG00000024947	Men1	-0.382917	0.00130537	0.0809096	-0.0529148	0.658706	0.982827	0.313779	0.00865637	0.0505718	-0.0162238	0.889392	0.94865
ENSMUSG00000024429	Gnl1	0.401885	0.00130859	0.0809096	0.0461957	0.675029	0.984455	-0.628439	4.02121e-06	0.000139232	-0.27275	0.0165513	0.0765465
ENSMUSG00000022505	Emp2	1.08594	0.00134329	0.0827262	1.11759	1.47886e-05	0.0460841	-1.37979	8.32075e-05	0.00150401	-1.41143	2.84347e-07	1.53834e-05
ENSMUSG00000000386	Mx1	-1.09988	0.00135624	0.0831955	-0.99326	0.00127494	0.251454	-0.536609	0.0426412	0.154582	-0.643226	0.0672438	0.203928
ENSMUSG00000029730	Mcm7	0.789543	0.00136458	0.0833785	0.21464	0.41728	0.951097	0.0865988	0.742507	0.871794	0.661501	0.00621589	0.0373938
ENSMUSG00000021518	Ptdss1	-0.293429	0.00137758	0.0838437	-0.0956296	0.268618	0.933049	-0.0424158	0.618354	0.794866	-0.240215	0.00788567	0.0448091
ENSMUSG00000025920	Stau2	0.577106	0.00138681	0.0840774	-0.0266238	0.861924	0.994435	-0.810149	2.35645e-05	0.000571009	-0.206419	0.18084	0.385755
ENSMUSG00000020865	Abcc3	0.351853	0.00142231	0.0858952	0.24131	0.0230527	0.643368	-0.598875	9.58283e-07	4.47036e-05	-0.488331	2.65234e-05	0.000552436
ENSMUSG00000062624	Cyp2c67	-0.634038	0.00143605	0.0863906	-0.348833	0.0678151	0.766625	0.571644	0.00367406	0.0266258	0.286439	0.130313	0.314681
ENSMUSG00000003528	Slc25a1	-0.347808	0.00145444	0.0871599	-0.133758	0.19364	0.898932	-0.0664401	0.513299	0.720819	-0.28049	0.00882208	0.0486401
ENSMUSG00000041567	Serpina12	-0.886724	0.00146499	0.0873543	-0.866797	0.00562222	0.444669	0.537371	0.0422103	0.153448	0.517444	0.0896177	0.246659
ENSMUSG00000000049	Apoh	-0.239473	0.00146889	0.0873543	-0.0585062	0.406204	0.949825	-0.0951186	0.180274	0.390317	-0.276086	0.000325794	0.00399072
ENSMUSG00000060675	Plaat3	-0.952027	0.00150536	0.0891824	-0.204626	0.448661	0.957678	0.168162	0.500494	0.711883	-0.57924	0.0576223	0.183602
ENSMUSG00000049230	Gm9833	0.83709	0.0015539	0.0915614	0.392608	0.231115	0.92071	0.501356	0.115978	0.29692	0.945838	0.000796663	0.00790625
ENSMUSG00000064225	Paqr9	-0.794608	0.00155727	0.0915614	-0.750907	0.00263998	0.336177	0.00399857	0.986332	0.993858	-0.0397021	0.865877	0.936306
ENSMUSG00000031451	Gas6	-0.748038	0.00156581	0.0917177	-0.46188	0.0610335	0.737945	0.571626	0.0139105	0.0712049	0.285467	0.235833	0.454701
ENSMUSG00000045438	Cox19	0.415283	0.00158095	0.0920775	0.275561	0.0418381	0.696816	0.124259	0.34802	0.585357	0.26398	0.0365352	0.135054
ENSMUSG00000027782	Kpna4	0.297575	0.00158377	0.0920775	0.100282	0.288126	0.938449	0.504923	2.73226e-06	0.000100404	0.702216	2.08333e-09	2.92117e-07
ENSMUSG00000026946	Nmi	-0.443335	0.00165595	0.0959158	-0.15674	0.272518	0.934313	0.289842	0.0346561	0.134687	0.00324773	0.981516	0.991771
ENSMUSG00000031617	Tmem184c	0.466688	0.00166691	0.0961932	0.290902	0.0491519	0.717735	-0.0958309	0.515694	0.722315	0.0799553	0.555252	0.746297
ENSMUSG00000006476	Nsmf	-0.331409	0.00169719	0.0975789	-0.140999	0.156913	0.881215	-0.125469	0.20484	0.422394	-0.315878	0.00271009	0.0199934
ENSMUSG00000079037	Prnp	-0.525644	0.00173209	0.0989581	-0.47777	0.00952098	0.526051	0.389915	0.0183623	0.0861009	0.342041	0.0547837	0.177239
ENSMUSG00000030754	Copb1	-0.318101	0.00173388	0.0989581	-0.20423	0.0385828	0.696549	0.174415	0.072628	0.220335	0.060544	0.527671	0.72623
ENSMUSG00000024998	Plce1	0.601982	0.00174591	0.0992812	0.461623	0.028272	0.676662	0.203792	0.324694	0.561806	0.344151	0.0581275	0.18442
ENSMUSG00000070327	Rnf213	-0.653254	0.00176276	0.099627	-0.393755	0.0576937	0.735747	0.571468	0.00576564	0.0371985	0.31197	0.126914	0.309848
ENSMUSG00000007080	Pole	1.15098	0.00176478	0.099627	0.565308	0.205487	0.902268	0.388734	0.382497	0.617781	0.974406	0.00679736	0.0398127
ENSMUSG00000033769	Exoc6b	0.488348	0.00180191	0.101356	0.394991	0.0183395	0.619469	0.0308961	0.851704	0.9293	0.124253	0.382065	0.607878
ENSMUSG00000035112	Wnk4	2.16628	0.00181767	0.101875	1.81231	0.000955393	0.225545	-1.44919	0.0484987	0.168938	-1.09522	0.0106186	0.0557251
ENSMUSG00000005681	Apoa2	-0.276996	0.00184488	0.103	-0.207939	0.016225	0.592743	-0.199367	0.0208165	0.0937404	-0.268425	0.00244776	0.0184601
ENSMUSG00000078853	Igtp	-1.04648	0.00185097	0.103	-0.689766	0.0535423	0.729086	0.696214	0.0305019	0.123186	0.3395	0.335698	0.561916
ENSMUSG00000033676	Gabrb3	0.970933	0.00190598	0.105683	0.709874	0.0382865	0.695244	0.107551	0.760527	0.880402	0.36861	0.173956	0.377791
ENSMUSG00000048782	Insc	-0.707961	0.00194315	0.107363	-0.616198	0.0396468	0.696816	0.942569	0.000279578	0.00385837	0.850806	0.00331908	0.0234109
ENSMUSG00000031819	Emc8	-0.373777	0.00196198	0.107872	0.0785526	0.483731	0.961777	-0.00269211	0.980714	0.991338	-0.455021	0.000258239	0.00333414
ENSMUSG00000056812	St8sia3	1.67548	0.00196622	0.107872	0.661038	0.209041	0.90558	-0.596916	0.317824	0.554661	0.417529	0.321252	0.547553
ENSMUSG00000036615	Rfxap	-0.627398	0.00197436	0.107939	0.0173229	0.933187	0.997496	0.406337	0.040625	0.149393	-0.238383	0.24612	0.466067
ENSMUSG00000055003	Lrtm2	2.20971	0.00198595	0.108192	2.12845	0.00410853	0.41015	-0.0126164	0.987118	0.994197	0.068643	0.904294	0.955306
ENSMUSG00000024411	Aqp4	-1.11758	0.00199667	0.108398	-1.07506	0.00164719	0.278966	-0.330707	0.239129	0.466901	-0.373225	0.318988	0.545511
ENSMUSG00000031985	Gnpat	-0.252371	0.00201774	0.109161	-0.0768298	0.325254	0.942627	0.0590575	0.443335	0.668375	-0.116483	0.137733	0.325575
ENSMUSG00000071204	Gm10319	-0.493668	0.00203083	0.109489	-0.0236871	0.871344	0.994929	-0.0983726	0.501561	0.712381	-0.568354	0.000501926	0.00557811
ENSMUSG00000027201	Myef2	0.595828	0.0020889	0.111889	0.338169	0.121318	0.850908	0.211117	0.326165	0.563225	0.468776	0.0137745	0.0673847
ENSMUSG00000032018	Sc5d	-0.556781	0.00209437	0.111889	-0.364845	0.037127	0.695244	0.154949	0.362372	0.599237	-0.0369874	0.827826	0.917681
ENSMUSG00000026494	Kif26b	0.830095	0.00209688	0.111889	1.24914	0.000586066	0.181217	0.821011	0.0210273	0.0942243	0.40197	0.101052	0.267
ENSMUSG00000048644	Ctxn1	1.74196	0.00211103	0.112259	0.878602	0.130906	0.863891	-0.288635	0.642081	0.810597	0.574722	0.229692	0.447186
ENSMUSG00000103133	Gm37303	1.94702	0.00212894	0.11274	-0.107522	0.865215	0.994435	-1.07844	0.100668	0.271532	0.976107	0.0990436	0.263389
ENSMUSG00000022099	Dmtn	1.87648	0.00213648	0.11274	1.26923	0.0594729	0.737776	0.534905	0.432272	0.659799	1.14215	0.0422992	0.148763
ENSMUSG00000037887	Dusp8	1.80741	0.00214178	0.11274	1.26339	0.0900589	0.812099	0.469479	0.542893	0.742359	1.0135	0.0464178	0.158608
ENSMUSG00000024781	Lipa	-0.375757	0.00222906	0.116307	-0.429198	0.000571005	0.181217	-0.483666	0.000139303	0.00225388	-0.430225	0.000585825	0.00626351
ENSMUSG00000037904	Ankrd9	-1.51249	0.00223094	0.116307	-0.877627	0.204045	0.901513	2.14665	0.000225041	0.00327391	1.51179	0.0216041	0.0933222
ENSMUSG00000004035	Gstm7	-0.450907	0.00223194	0.116307	-0.177767	0.186341	0.896883	-0.243054	0.0718655	0.218736	-0.516193	0.000624923	0.00656127
ENSMUSG00000086103	Gm11832	2.06136	0.00227972	0.118401	0.83765	0.0198802	0.637352	-3.54368	4.55245e-07	2.35654e-05	-2.31997	2.95936e-06	9.73904e-05
ENSMUSG00000051329	Nup160	0.501482	0.00230538	0.119336	0.0843208	0.676024	0.984488	0.536578	0.00641675	0.0405103	0.953739	2.26878e-06	7.90823e-05
ENSMUSG00000026471	Mr1	-1.09774	0.00233583	0.120428	-1.00447	0.00152375	0.273401	-0.479138	0.07623	0.227842	-0.572404	0.120448	0.300033
ENSMUSG00000035900	Gramd4	-0.670548	0.00234193	0.120428	0.0633965	0.792194	0.992675	0.648276	0.00536976	0.0352724	-0.0856688	0.706972	0.847724
ENSMUSG00000024290	Rock1	0.333435	0.00236172	0.121031	-0.007768	0.942521	0.997911	-0.00695718	0.948038	0.976857	0.334246	0.00252323	0.0188921
ENSMUSG00000049764	Zfp280b	-0.419592	0.0023692	0.121031	-0.10412	0.497359	0.96335	0.532676	0.000425079	0.00534557	0.217204	0.139464	0.328177
ENSMUSG00000022982	Sod1	-0.195105	0.00237782	0.121075	-0.129119	0.0373467	0.695244	0.00918727	0.87868	0.945494	-0.0567987	0.348152	0.575427
ENSMUSG00000069833	Ahnak	0.534397	0.00241962	0.12164	0.0672473	0.716108	0.987638	0.103351	0.569102	0.761504	0.570501	0.00165447	0.0135533
ENSMUSG00000017802	Retreg3	-0.246673	0.00242149	0.12164	-0.0329388	0.666579	0.983731	-0.051747	0.498241	0.709845	-0.265481	0.00124756	0.0111069
ENSMUSG00000028864	Hgf	0.774525	0.0024222	0.12164	0.153987	0.497382	0.96335	-0.694211	0.00834669	0.0492426	-0.0736732	0.730374	0.861548
ENSMUSG00000040918	Slc19a2	-0.381036	0.00242746	0.12164	-0.190333	0.102268	0.822346	-0.550255	2.57563e-05	0.000613622	-0.740959	2.00388e-07	1.16502e-05
ENSMUSG00000038503	Mesd	-0.301682	0.00242796	0.12164	-0.122848	0.279466	0.935817	0.746448	1.03589e-08	1.17812e-06	0.567614	3.37089e-06	0.00010807
ENSMUSG00000044702	Palb2	1.62283	0.00244408	0.122055	0.354801	0.572043	0.976621	0.440552	0.476503	0.695103	1.70858	0.00190285	0.0151576
ENSMUSG00000022946	Dop1b	0.558787	0.0024676	0.122145	0.330759	0.0856876	0.807193	0.712048	0.000427705	0.00536992	0.940076	4.76971e-06	0.000142917
ENSMUSG00000041653	Pnpla3	-1.83929	0.00247411	0.122145	0.120971	0.847817	0.993672	1.82058	0.00283697	0.0220793	-0.139682	0.823879	0.916002
ENSMUSG00000021391	Cenpp	2.23247	0.00247887	0.122145	0.642343	0.321405	0.942627	-1.53015	0.0437324	0.15733	0.0599834	0.919074	0.961079
ENSMUSG00000029189	Sel1l3	-0.715333	0.0024813	0.122145	-0.4425	0.0529745	0.726957	-0.00784998	0.970306	0.986678	-0.280683	0.233037	0.451217
ENSMUSG00000028555	Ttc39a	1.46693	0.00248508	0.122145	0.904133	0.122147	0.850908	0.323908	0.587806	0.773989	0.886704	0.0433677	0.151335
ENSMUSG00000024074	Crim1	0.41528	0.00250915	0.122941	0.484752	0.000787996	0.201275	-0.076576	0.5827	0.770913	-0.146048	0.238297	0.457312
ENSMUSG00000028268	Gbp3	-1.28553	0.00254712	0.123352	-0.445458	0.305746	0.941918	0.585438	0.113253	0.292326	-0.254634	0.582926	0.765751
ENSMUSG00000041827	Oasl1	-0.770531	0.00255343	0.123352	-0.844368	0.00909394	0.518587	0.741116	0.00495928	0.0331499	0.814954	0.00968381	0.0523174
ENSMUSG00000028841	Cnksr1	2.08903	0.00255548	0.123352	0.275462	0.679482	0.98471	-0.960156	0.184488	0.396265	0.853407	0.157475	0.354247
ENSMUSG00000006585	Cdt1	1.39315	0.00256034	0.123352	0.835156	0.0587558	0.736503	-0.428563	0.389896	0.623437	0.129429	0.717381	0.853782
ENSMUSG00000035954	Dock4	0.530572	0.00257481	0.123352	0.101579	0.533881	0.971773	-0.459863	0.010051	0.0561929	-0.0308696	0.844302	0.925305
ENSMUSG00000040564	Apoc1	-0.301701	0.00257588	0.123352	-0.16015	0.0944088	0.816144	-0.217528	0.0252996	0.10759	-0.359078	0.000455275	0.00521102
ENSMUSG00000004637	Wwox	0.660381	0.00258076	0.123352	0.2263	0.273199	0.934313	-0.437392	0.053114	0.179128	-0.0033105	0.986012	0.99418
ENSMUSG00000028186	Uox	-0.339184	0.00258089	0.123352	-0.093022	0.380884	0.948833	-0.129433	0.225054	0.450225	-0.375595	0.000983534	0.00935558
ENSMUSG00000043753	Dmrta1	-2.28127	0.00263966	0.12551	-0.219175	0.768493	0.992098	1.32306	0.0505125	0.173624	-0.739035	0.353392	0.580831
ENSMUSG00000030382	Slc27a5	-0.273082	0.00264214	0.12551	-0.102224	0.23495	0.922632	-0.290871	0.0014827	0.0138145	-0.461729	3.51848e-06	0.00011111
ENSMUSG00000021973	Micu2	0.537359	0.00266174	0.126056	0.149834	0.371284	0.948833	-0.421891	0.0181448	0.0854898	-0.0343664	0.832725	0.92031
ENSMUSG00000030494	Rhpn2	-0.643551	0.00268299	0.12667	-0.248853	0.242468	0.926852	0.215528	0.276985	0.512828	-0.179169	0.407277	0.628669
ENSMUSG00000021242	Npc2	-0.324988	0.00269704	0.12667	-0.275011	0.00987822	0.532162	-0.154756	0.128603	0.317	-0.204733	0.0531877	0.173837
ENSMUSG00000038418	Egr1	1.72454	0.0027024	0.12667	0.921227	0.111843	0.841636	-0.0959539	0.87432	0.943145	0.707355	0.160753	0.359051
ENSMUSG00000076498	Trbc2	-2.05961	0.00271627	0.12667	-0.629917	0.337975	0.945192	0.657013	0.259618	0.491746	-0.772683	0.282579	0.506701
ENSMUSG00000006850	Tmco6	-0.975773	0.00271948	0.12667	-0.242342	0.432684	0.953574	0.227625	0.416868	0.647837	-0.505805	0.133371	0.318574
ENSMUSG00000090175	Ugt1a9	0.769866	0.00272348	0.12667	0.498736	0.037656	0.695244	-0.557303	0.0315053	0.125792	-0.286173	0.202931	0.413695
ENSMUSG00000031740	Mmp2	1.66536	0.00274263	0.127181	0.687864	0.0852868	0.804878	-1.72803	0.00245018	0.0198731	-0.750529	0.0506959	0.168134
ENSMUSG00000061808	Ttr	-0.390603	0.00278623	0.12882	-0.256953	0.041764	0.696816	-0.0283559	0.817286	0.913758	-0.162005	0.191603	0.399588
ENSMUSG00000107225	Gm43637	-1.6428	0.00280547	0.129326	-0.227872	0.524846	0.968799	-1.17838	0.00450289	0.0308699	-2.59331	5.28818e-06	0.00015517
ENSMUSG00000074896	Ifit3	-1.07556	0.00283859	0.130266	-0.494774	0.235203	0.922632	0.860346	0.0157959	0.0776391	0.279564	0.496334	0.701058
ENSMUSG00000030806	Stx1b	0.807936	0.00285068	0.130266	0.0433307	0.840895	0.993672	-1.07617	0.000143279	0.00229229	-0.311566	0.152379	0.346956
ENSMUSG00000032348	Gsta4	0.690308	0.00285095	0.130266	0.434483	0.0589961	0.736503	-0.104042	0.65426	0.817747	0.151783	0.469975	0.680356
ENSMUSG00000041592	Sdk2	1.59732	0.00287345	0.13091	-1.34656	0.00585119	0.454368	-2.07972	0.000163768	0.00254805	0.864158	0.0711967	0.2113
ENSMUSG00000021376	Tpmt	0.467336	0.00289532	0.131522	0.319569	0.0348766	0.695244	-0.302044	0.051482	0.175677	-0.154277	0.284771	0.509105
ENSMUSG00000062488	Ifit3b	-1.04404	0.00293186	0.132794	-1.07092	0.0231013	0.643368	0.879616	0.0123181	0.0649945	0.906494	0.0497974	0.165982
ENSMUSG00000091337	Eid1	0.752622	0.00295125	0.133285	0.221679	0.383216	0.948833	-0.279633	0.294417	0.531001	0.25131	0.267533	0.490604
ENSMUSG00000003814	Calr	-0.480885	0.00297777	0.133627	-0.303137	0.0521396	0.724699	1.2241	1.07916e-09	2.05054e-07	1.04636	3.70548e-08	3.03869e-06
ENSMUSG00000025647	Shisa5	-0.44218	0.00297944	0.133627	-0.217968	0.143854	0.877971	0.170083	0.229707	0.455448	-0.0541286	0.712404	0.851029
ENSMUSG00000031591	Asah1	-0.491992	0.00298453	0.133627	-0.0516118	0.744708	0.989615	0.139414	0.369511	0.605974	-0.300966	0.0654963	0.200215
ENSMUSG00000017499	Cdc6	1.78932	0.00301206	0.134236	-0.599179	0.379498	0.948833	-0.322847	0.622589	0.798035	2.06565	0.0012303	0.0110105
ENSMUSG00000038539	Atf5	-0.602632	0.00302158	0.134236	-0.446449	0.0238159	0.647512	-0.189007	0.3232	0.560547	-0.34519	0.0779146	0.22419
ENSMUSG00000052151	Plpp2	0.594833	0.00303117	0.134236	0.386306	0.0399487	0.696816	-0.456253	0.0261896	0.110117	-0.247726	0.155788	0.351685
ENSMUSG00000029390	Tmed2	-0.248353	0.00303915	0.134236	-0.0878598	0.276256	0.934313	0.373779	3.16197e-05	0.00070381	0.213286	0.0103717	0.0549103
ENSMUSG00000026721	Rabgap1l	0.272159	0.00304121	0.134236	-0.111868	0.19443	0.900792	-0.479539	2.48514e-06	9.28559e-05	-0.0955122	0.2642	0.486986
ENSMUSG00000038495	Otud7b	0.323028	0.00307946	0.134995	0.152574	0.137587	0.873504	-0.40452	0.000371655	0.00482162	-0.234066	0.0237618	0.10002
ENSMUSG00000026589	Sec16b	-0.217756	0.00308993	0.134995	-0.159558	0.0269602	0.669454	0.122429	0.0839297	0.242683	0.0642307	0.358477	0.585819
ENSMUSG00000041293	Adgrf1	-1.7899	0.00309856	0.134995	-0.369112	0.483895	0.961777	0.586798	0.193148	0.407045	-0.833993	0.193227	0.401273
ENSMUSG00000028551	Cdkn2c	1.04608	0.00309979	0.134995	0.106949	0.67781	0.98471	-1.48177	5.25925e-05	0.0010554	-0.542633	0.0466842	0.159096
ENSMUSG00000028671	Gale	-0.928961	0.00310175	0.134995	-0.191991	0.617336	0.979604	1.08506	0.00185836	0.016149	0.348091	0.334312	0.560467
ENSMUSG00000064294	Aox3	0.772299	0.00312219	0.135507	0.570833	0.0248721	0.652743	-0.27284	0.270901	0.505256	-0.0713734	0.771578	0.885417
ENSMUSG00000022837	Iqcb1	-0.748437	0.0031372	0.13578	-0.202196	0.364905	0.948833	-0.0692686	0.74598	0.873047	-0.61551	0.0161333	0.0751715
ENSMUSG00000116810	Gm32624	1.51483	0.0032078	0.137795	0.364488	0.300831	0.94162	-2.07555	8.15683e-05	0.00148645	-0.925204	0.01517	0.0721062
ENSMUSG00000057596	Trim30d	-0.756799	0.00321771	0.137795	0.0127804	0.964904	0.997911	0.812336	0.00313655	0.0236982	0.0427566	0.876671	0.942223
ENSMUSG00000019437	Tlcd1	-0.460296	0.00323204	0.137795	-0.0775601	0.555105	0.976028	-0.591467	9.1081e-05	0.00160899	-0.974202	4.55826e-08	3.56895e-06
ENSMUSG00000045962	Wnk1	0.247171	0.0032363	0.137795	0.0342921	0.670858	0.984249	0.0743988	0.356796	0.593872	0.287278	0.000818814	0.00807464
ENSMUSG00000022195	6030458C11Rik	-0.349869	0.00324942	0.137795	-0.207971	0.0844276	0.804321	0.186257	0.105083	0.279832	0.0443586	0.70515	0.846403
ENSMUSG00000030104	Edem1	-0.441188	0.00325852	0.137795	-0.224914	0.125812	0.855694	0.789603	2.38064e-06	8.91691e-05	0.573328	0.000268979	0.00344994
ENSMUSG00000041362	Shtn1	0.376485	0.00325968	0.137795	0.333402	0.00812954	0.496731	-0.283076	0.0249264	0.106609	-0.239993	0.048609	0.163418
ENSMUSG00000083836	Ldha-ps2	-0.847661	0.00326276	0.137795	-0.594355	0.0416632	0.696816	0.0916954	0.712028	0.854992	-0.16161	0.595496	0.775011
ENSMUSG00000039457	Ppl	0.980072	0.00326335	0.137795	0.924824	0.0157742	0.590813	0.69241	0.0667635	0.207666	0.747658	0.0210053	0.091216
ENSMUSG00000059602	Syn3	1.80977	0.00329453	0.138539	1.72697	0.00319015	0.360186	-0.560146	0.391974	0.624636	-0.47735	0.307428	0.532701
ENSMUSG00000038872	Zfhx3	0.373461	0.00330579	0.138539	-0.0666868	0.596418	0.976621	-0.182726	0.150235	0.349062	0.257422	0.0376209	0.137567
ENSMUSG00000026201	Stk16	-0.244945	0.00331481	0.138539	-0.111575	0.164365	0.88651	-0.0162307	0.836294	0.922238	-0.1496	0.0649046	0.198879
ENSMUSG00000034645	Zyg11a	0.614404	0.00331654	0.138539	0.233006	0.319945	0.942627	0.135228	0.559255	0.754209	0.516626	0.0128432	0.0640312
ENSMUSG00000046031	Calhm6	-1.76789	0.00334136	0.139202	0.0918674	0.870982	0.994929	0.895995	0.09264	0.257524	-0.963764	0.118499	0.296837
ENSMUSG00000049401	Ogfr	-0.359062	0.00335145	0.139251	-0.20023	0.101018	0.822346	0.146833	0.209268	0.428121	-0.0119994	0.919959	0.961618
ENSMUSG00000055733	Nap1l3	-1.84202	0.00339224	0.14057	-0.820033	0.213452	0.909126	1.0402	0.0660163	0.206174	0.0182204	0.9788	0.990351
ENSMUSG00000052656	Rnf103	-0.274368	0.00341909	0.141181	-0.189932	0.0327133	0.693478	-0.563587	1.21517e-07	8.45251e-06	-0.648023	7.67241e-09	8.35971e-07
ENSMUSG00000019579	Mydgf	-0.291942	0.00342509	0.141181	0.0117844	0.910593	0.997043	0.714531	1.4892e-08	1.59857e-06	0.410805	0.000187257	0.002582
ENSMUSG00000023249	Parp3	0.381307	0.00346858	0.142596	0.160998	0.228342	0.918149	0.240375	0.0718312	0.218722	0.460684	0.000665878	0.00688
ENSMUSG00000027712	Anxa5	0.538534	0.00349691	0.142781	0.331019	0.0607889	0.737945	-0.415755	0.0226747	0.0992123	-0.208241	0.225232	0.441926
ENSMUSG00000104724	Gm43162	1.86804	0.00349946	0.142781	-1.78282	0.00601634	0.454368	-1.82331	0.00483551	0.0325452	1.82755	0.00439857	0.0289296
ENSMUSG00000029161	Cgref1	-1.43196	0.00350056	0.142781	-0.831528	0.0492134	0.717735	-0.246111	0.493973	0.707135	-0.846545	0.0993634	0.263969
ENSMUSG00000022129	Dct	-1.42923	0.00353409	0.143772	-0.620913	0.19041	0.897721	0.382473	0.342584	0.580386	-0.425846	0.416534	0.636254
ENSMUSG00000037977	6430571L13Rik	1.51235	0.00356051	0.144469	0.384388	0.479097	0.9605	-0.196964	0.726227	0.863635	0.930997	0.0510725	0.16896
ENSMUSG00000085169	Gm10785	1.75085	0.00373639	0.151212	-0.362186	0.57396	0.976621	-0.518496	0.423554	0.65318	1.59454	0.00744435	0.0428483
ENSMUSG00000037613	Tnfrsf23	-1.92852	0.0037731	0.152302	-0.496797	0.43267	0.953574	0.674152	0.234565	0.461616	-0.757567	0.276178	0.500283
ENSMUSG00000037697	Ddhd1	-0.301166	0.00381359	0.153502	-0.0132938	0.904712	0.997043	0.507778	1.96562e-05	0.00049547	0.219905	0.0422415	0.148634
ENSMUSG00000031530	Dusp4	1.13667	0.00382253	0.153502	0.526958	0.279894	0.936148	0.422231	0.382385	0.617724	1.03194	0.00862133	0.0477869
ENSMUSG00000030541	Idh2	0.319172	0.00385642	0.154213	0.286162	0.00924244	0.518587	-0.0968233	0.36202	0.598889	-0.0638138	0.53817	0.733778
ENSMUSG00000004661	Arid3b	0.606347	0.00386932	0.154213	0.0978932	0.66014	0.982827	-0.0599347	0.788182	0.896923	0.448519	0.0279087	0.111527
ENSMUSG00000028693	Nasp	0.392153	0.00388408	0.154213	0.242965	0.0780441	0.790299	-0.0545262	0.691765	0.84207	0.0946619	0.45236	0.667003
ENSMUSG00000016262	Sertad4	1.55265	0.00390581	0.154213	0.454274	0.529984	0.970176	1.11714	0.106649	0.282313	2.21552	0.0003202	0.0039439
ENSMUSG00000004032	Gstm5	-0.735051	0.00390591	0.154213	-0.576351	0.0147096	0.578869	-0.282424	0.188013	0.401236	-0.441123	0.0878944	0.243588
ENSMUSG00000044042	Fmn1	-1.18048	0.00390634	0.154213	-0.129052	0.754041	0.990931	0.624743	0.0966226	0.264769	-0.426681	0.320842	0.547057
ENSMUSG00000085087	Gm13528	1.72561	0.00390952	0.154213	0.578255	0.310357	0.942627	-0.83004	0.186732	0.399543	0.317316	0.529049	0.726827
ENSMUSG00000096210	H1f0	-0.255523	0.00392737	0.154323	-0.229812	0.00832096	0.502515	-0.307994	0.000625288	0.00719543	-0.333704	0.000279571	0.00356456
ENSMUSG00000052957	Gas1	-1.08768	0.00393659	0.154323	-0.191326	0.485492	0.962392	-0.521835	0.0692358	0.213125	-1.41819	0.000233743	0.0030682
ENSMUSG00000025466	Fuom	-0.53616	0.00394527	0.154323	0.0272258	0.881584	0.995323	0.257586	0.147307	0.344933	-0.3058	0.10099	0.266926
ENSMUSG00000025465	Echs1	-0.220446	0.00395193	0.154323	-0.0780046	0.283392	0.938449	-0.123179	0.0938596	0.259848	-0.26562	0.000693975	0.00710435
ENSMUSG00000052749	Trim30b	1.88922	0.00397765	0.154448	-0.518317	0.451865	0.957678	-0.838126	0.229925	0.455551	1.56941	0.0141587	0.0687278
ENSMUSG00000035372	1810055G02Rik	-0.582029	0.00397902	0.154448	-0.413172	0.0363011	0.695244	-0.0433844	0.817035	0.913758	-0.212242	0.279304	0.503568
ENSMUSG00000036944	Tmem71	1.14969	0.00398606	0.154448	0.836696	0.0432966	0.705626	-0.251426	0.571832	0.763275	0.0615645	0.850742	0.927733
ENSMUSG00000045094	Arhgef37	-1.02253	0.00400772	0.154448	0.167918	0.479147	0.9605	-0.728741	0.0079276	0.0475483	-1.91919	4.61751e-07	2.31336e-05
ENSMUSG00000099624	Gm7889	1.78876	0.00401092	0.154448	-0.681756	0.262078	0.928814	-1.5416	0.0156988	0.0773009	0.928916	0.113072	0.288498
ENSMUSG00000035914	Cd276	0.991976	0.0040222	0.154448	0.662725	0.145153	0.879019	0.738052	0.0984393	0.267489	1.0673	0.0030539	0.0219884
ENSMUSG00000032289	Thsd4	1.30643	0.00402452	0.154448	0.043001	0.922405	0.997496	-0.729179	0.127725	0.315635	0.534251	0.18239	0.387644
ENSMUSG00000023852	Chd1	0.390808	0.00405717	0.155011	0.0259356	0.837146	0.993672	-0.519158	0.000264793	0.00369029	-0.154286	0.221625	0.437378
ENSMUSG00000020695	Mrc2	1.35205	0.00405907	0.155011	0.59991	0.204642	0.902115	-0.40247	0.432628	0.660019	0.349672	0.377171	0.603109
ENSMUSG00000021149	Gtpbp4	0.357918	0.00407851	0.155372	0.0704767	0.584119	0.976621	0.616837	1.53205e-05	0.000405966	0.904278	6.71014e-09	7.63144e-07
ENSMUSG00000021135	Slc10a1	-0.393521	0.0041052	0.156007	-0.496684	0.000437465	0.158515	-0.238493	0.0715723	0.218305	-0.13533	0.299293	0.524255
ENSMUSG00000034854	Mfsd12	-0.6316	0.00412262	0.156289	-0.459607	0.0493325	0.717735	0.229491	0.258159	0.489839	0.0574987	0.80559	0.90549
ENSMUSG00000041707	Tmem273	1.23081	0.00416983	0.157397	0.322461	0.450405	0.957678	-0.425381	0.348036	0.585357	0.482964	0.2059	0.417726
ENSMUSG00000048218	Amigo2	-0.680184	0.00417206	0.157397	-0.158389	0.411241	0.950941	-0.417872	0.0372203	0.140828	-0.939668	0.000133613	0.0019677
ENSMUSG00000003477	Inmt	-1.2302	0.00423446	0.159365	-0.983359	0.0204806	0.643363	0.17652	0.657837	0.819643	-0.070321	0.865999	0.936373
ENSMUSG00000028476	Reck	-0.843118	0.00428328	0.160814	-0.459704	0.0932357	0.812099	-0.0442645	0.858723	0.933885	-0.427679	0.155147	0.350645
ENSMUSG00000031916	Cog8	-0.29109	0.0043098	0.161421	-0.00725092	0.948722	0.997911	0.668876	1.74623e-07	1.11967e-05	0.385037	0.000706566	0.00720957
ENSMUSG00000031371	Haus7	-0.606968	0.00435675	0.162788	0.00428103	0.983092	0.999215	0.142084	0.465358	0.686086	-0.469165	0.0297689	0.11701
ENSMUSG00000034785	Dio1	0.440326	0.00439082	0.163668	0.134788	0.358803	0.947515	-0.32507	0.0323641	0.128312	-0.0195314	0.892791	0.949981
ENSMUSG00000110659	Gm45727	-1.45859	0.00440823	0.163925	-0.459761	0.30203	0.94162	-0.0072699	0.985865	0.993704	-1.00609	0.0550753	0.177924
ENSMUSG00000027194	Ttc17	-0.369853	0.00445054	0.165105	-0.304135	0.0215672	0.643368	0.109871	0.374535	0.611103	0.0441524	0.7291	0.86094
ENSMUSG00000093954	Gm16867	-1.92406	0.00450244	0.166633	0.00698269	0.992034	0.999704	1.28119	0.0501894	0.172919	-0.649851	0.357502	0.584863
ENSMUSG00000018672	Copz2	-0.456887	0.00452324	0.166643	-0.190893	0.208169	0.904566	-0.103336	0.48059	0.697442	-0.36933	0.0223787	0.095792
ENSMUSG00000031545	Gpat4	-0.339482	0.00453845	0.166643	-0.104128	0.352287	0.946044	-0.96902	1.80937e-10	5.52779e-08	-1.20437	6.10179e-13	7.92267e-10
ENSMUSG00000040033	Stat2	-0.541009	0.0045414	0.166643	-0.226019	0.231743	0.921354	0.575899	0.00296993	0.0228855	0.260909	0.164427	0.364637
ENSMUSG00000020638	Cmpk2	-1.07995	0.0045455	0.166643	-0.510872	0.177572	0.892506	0.221193	0.497454	0.709511	-0.34788	0.3924	0.617587
ENSMUSG00000039813	Tbc1d2	-0.966766	0.00456374	0.166919	0.852691	0.0354936	0.695244	1.47186	0.000246287	0.00350448	-0.347597	0.32916	0.555699
ENSMUSG00000030107	Usp18	-1.12823	0.00461194	0.168287	-0.499483	0.190212	0.897721	0.176845	0.598807	0.782457	-0.451897	0.278581	0.502675
ENSMUSG00000026104	Stat1	-0.703462	0.00462526	0.168379	-0.640703	0.0269498	0.669454	0.635243	0.0115109	0.0617599	0.572483	0.0431069	0.150763
ENSMUSG00000103653	Gstp-ps	0.693553	0.00466589	0.169462	0.573277	0.0170742	0.60462	-0.284222	0.237725	0.465266	-0.163947	0.466118	0.677543
ENSMUSG00000026553	Copa	-0.211214	0.00468057	0.1696	-0.194363	0.00897387	0.517859	0.177948	0.0156893	0.077286	0.161097	0.0278265	0.111268
ENSMUSG00000032501	Trib1	0.445913	0.0046955	0.169746	0.0498787	0.746533	0.989615	0.128219	0.405022	0.636766	0.524253	0.00118355	0.0107028
ENSMUSG00000020083	Fam241b	-1.23801	0.00477562	0.172243	-0.298386	0.409575	0.950941	-0.346146	0.332846	0.569836	-1.28577	0.00382436	0.0259763
ENSMUSG00000007029	Vars	0.301157	0.0048547	0.174408	0.185736	0.0911169	0.812099	0.109685	0.310183	0.546701	0.225106	0.031946	0.123023
ENSMUSG00000027610	Gss	0.338123	0.00485803	0.174408	0.428908	0.000888102	0.219643	0.418835	0.00108656	0.0109882	0.32805	0.00633114	0.0379114
ENSMUSG00000045237	Eola1	-0.560432	0.0049017	0.17518	-0.27583	0.145219	0.879019	-0.0927471	0.601579	0.784303	-0.377349	0.0618289	0.192402
ENSMUSG00000010095	Slc3a2	-0.339198	0.00490713	0.17518	-0.0738618	0.549363	0.9749	0.356934	0.00419101	0.0292432	0.0915981	0.445623	0.660759
ENSMUSG00000055013	Agap1	0.360912	0.00491328	0.17518	0.250751	0.0828536	0.799774	0.284935	0.0450392	0.160555	0.395097	0.00300941	0.0217383
ENSMUSG00000114469	C730002L08Rik	1.16032	0.00493599	0.17534	-0.0550636	0.894525	0.996318	-0.549774	0.21197	0.431675	0.665611	0.0763808	0.221412
ENSMUSG00000049327	Kmt5a	0.39755	0.00494025	0.17534	0.275111	0.0669334	0.763103	0.39576	0.00902144	0.0520218	0.518199	0.000481588	0.00542888
ENSMUSG00000025004	Cyp2c40	-1.88895	0.00495895	0.175417	-0.664229	0.35375	0.946044	1.11732	0.050445	0.173468	-0.107402	0.889944	0.94865
ENSMUSG00000032313	Tmem266	1.88781	0.00496996	0.175417	0.513106	0.288323	0.938449	-2.26334	0.000975996	0.0101448	-0.888631	0.0701895	0.209546
ENSMUSG00000022558	Mroh1	-0.312043	0.00498352	0.175417	-0.182795	0.10064	0.822346	0.0785401	0.45893	0.681334	-0.0507081	0.641659	0.807109
ENSMUSG00000022332	Khdrbs3	0.498731	0.0049883	0.175417	-0.0431632	0.791827	0.992675	-0.578567	0.0016395	0.014783	-0.0366725	0.818794	0.912889
ENSMUSG00000030909	Anks4b	-0.396501	0.00499873	0.175417	-0.353887	0.0148472	0.579065	0.516767	0.000465752	0.0057276	0.474152	0.00135759	0.0118171
ENSMUSG00000055413	H2-Q5	-0.995689	0.00509336	0.178104	-0.88772	0.019234	0.62827	0.183777	0.540678	0.741027	0.0758079	0.848144	0.926894
ENSMUSG00000098985	Gm27219	1.47255	0.00510918	0.178104	0.586698	0.326373	0.942627	0.502169	0.397223	0.628913	1.38802	0.00844176	0.0471268
ENSMUSG00000039633	Lonrf1	0.590046	0.00511269	0.178104	-0.468438	0.192923	0.898408	1.30413	4.37365e-05	0.000903791	2.36261	1.05262e-09	1.8428e-07
ENSMUSG00000053333	Dis3l2	0.345212	0.00513912	0.178104	0.0449408	0.714446	0.987638	-0.133487	0.282229	0.51881	0.166784	0.157327	0.3541
ENSMUSG00000097391	Mirg	1.83466	0.00514882	0.178104	1.04654	0.147536	0.881215	0.455401	0.533964	0.736322	1.24353	0.0437382	0.152136
ENSMUSG00000029482	Aacs	-1.03409	0.00515583	0.178104	-0.604343	0.28251	0.938449	2.54269	1.16401e-06	5.19224e-05	2.11294	0.000105135	0.00163321
ENSMUSG00000030802	Bckdk	-0.472297	0.00517752	0.178104	-0.0385362	0.817289	0.992675	0.178291	0.268506	0.502413	-0.25547	0.13183	0.316347
ENSMUSG00000032485	Scap	0.240387	0.00518261	0.178104	0.103769	0.200996	0.90115	-0.569103	2.5473e-08	2.512e-06	-0.432486	3.92656e-06	0.000122605
ENSMUSG00000020964	Sel1l	-0.491968	0.00519264	0.178104	-0.301459	0.0818502	0.797566	0.862584	8.30911e-06	0.000251387	0.672075	0.000282024	0.00357015
ENSMUSG00000038371	Sbf2	0.29124	0.00520586	0.178104	0.0774362	0.436781	0.953692	-0.280165	0.00814644	0.0483541	-0.0663612	0.495234	0.700203
ENSMUSG00000015711	Prune1	0.392681	0.00520881	0.178104	0.384107	0.00526305	0.437848	-0.370962	0.00946083	0.0537401	-0.362388	0.0066696	0.0393186
ENSMUSG00000030137	Tuba8	1.06163	0.00521663	0.178104	0.47362	0.245206	0.926852	-0.0928525	0.827617	0.91852	0.495159	0.14279	0.332842
ENSMUSG00000004677	Myo9b	0.298011	0.00522389	0.178104	0.0761027	0.479822	0.960568	0.128841	0.229174	0.454991	0.350749	0.0014223	0.0122099
ENSMUSG00000040711	Sh3pxd2b	1.05534	0.00524557	0.178394	0.654077	0.0972085	0.818654	-0.158466	0.704581	0.850647	0.242796	0.452194	0.666947
ENSMUSG00000036492	Rnf39	0.607163	0.0052553	0.178394	0.279556	0.225511	0.918149	-0.0528533	0.820522	0.915094	0.274754	0.17671	0.380688
ENSMUSG00000019122	Ccl9	-0.367673	0.00531796	0.179832	-0.285413	0.0473057	0.714908	0.630694	2.14918e-05	0.000533221	0.548435	0.000223683	0.00296866
ENSMUSG00000078153	Psme2b	-0.549386	0.00532076	0.179832	0.00791851	0.967722	0.997945	0.271578	0.154089	0.353849	-0.285726	0.147707	0.340346
ENSMUSG00000031443	F7	-0.277287	0.00534776	0.180354	-0.136882	0.156881	0.881215	0.0449335	0.634709	0.805391	-0.095471	0.319354	0.545838
ENSMUSG00000031821	Gins2	1.64059	0.00537654	0.180933	-0.0635894	0.925527	0.997496	0.00767862	0.99082	0.995419	1.71186	0.0047682	0.0306739
ENSMUSG00000018821	Avpi1	-0.435328	0.00540693	0.181208	-0.0918779	0.583956	0.976621	0.427764	0.00844211	0.0496739	0.0843144	0.602214	0.77962
ENSMUSG00000089960	Ugt1a1	-0.244335	0.00540797	0.181208	-0.142171	0.0935714	0.813273	-0.168813	0.0480434	0.167727	-0.270978	0.00229549	0.0174994
ENSMUSG00000008855	Hdac5	-0.461658	0.00546486	0.182721	0.0871463	0.599581	0.976621	0.307384	0.0619137	0.198985	-0.241421	0.14321	0.333356
ENSMUSG00000024301	Kifc5b	1.31496	0.0054904	0.183182	0.301735	0.590326	0.976621	0.528963	0.332067	0.569002	1.54219	0.00212231	0.0164762
ENSMUSG00000040591	1110051M20Rik	1.40532	0.00553487	0.183746	1.3487	0.0103026	0.535084	-0.143486	0.797173	0.901884	-0.086867	0.833694	0.920544
ENSMUSG00000074884	Serf2	-0.254607	0.00553823	0.183746	-0.191223	0.040918	0.696816	0.313972	0.00100182	0.0103716	0.250588	0.00768631	0.0439972
ENSMUSG00000074183	Gsta1	1.7317	0.00554964	0.183746	2.4289	0.0114967	0.54451	1.79527	0.0653756	0.204912	1.09807	0.0470361	0.15998
ENSMUSG00000074272	Ceacam1	-0.257994	0.0055573	0.183746	-0.10354	0.241283	0.926852	-0.415871	2.88419e-05	0.000661835	-0.570325	1.25794e-07	8.09918e-06
ENSMUSG00000034826	Nup54	0.316815	0.00556628	0.183746	0.150005	0.215636	0.909784	0.180048	0.132691	0.323881	0.346858	0.00313726	0.0224022
ENSMUSG00000070730	Rmdn3	-0.299498	0.00559075	0.184164	-0.422459	0.000244391	0.115389	0.0379334	0.711489	0.854851	0.160895	0.130202	0.314622
ENSMUSG00000046805	Mpeg1	-0.773582	0.00563386	0.185192	-0.506052	0.0736852	0.78427	0.381625	0.152697	0.352282	0.114095	0.682245	0.832881
ENSMUSG00000066607	Insyn1	1.92075	0.00566283	0.185752	0.0402453	0.955133	0.997911	-0.783848	0.289576	0.526287	1.09665	0.0912113	0.249458
ENSMUSG00000032806	Slc10a3	0.655135	0.00568283	0.185752	0.0393248	0.884	0.995323	0.102325	0.696125	0.844874	0.718136	0.00374514	0.0256949
ENSMUSG00000024312	Wdr46	0.321012	0.00568664	0.185752	0.0837547	0.481922	0.961767	0.0435195	0.711786	0.854992	0.280777	0.0152961	0.0725872
ENSMUSG00000020185	E2f7	-1.30692	0.00573159	0.186828	-0.261598	0.667756	0.984045	2.05865	0.000234315	0.00336796	1.01333	0.0764319	0.221455
ENSMUSG00000022892	App	0.340431	0.00581339	0.188165	0.165387	0.162811	0.883271	-0.285963	0.0203497	0.0922785	-0.110918	0.338599	0.565214
ENSMUSG00000020844	Nxn	-1.02681	0.00581614	0.188165	-0.182292	0.660057	0.982827	0.951124	0.0123416	0.0650965	0.106603	0.792174	0.898381
ENSMUSG00000060703	Cd302	-0.359974	0.00582135	0.188165	-0.168294	0.180323	0.893643	0.0676578	0.585308	0.773094	-0.124022	0.32086	0.547057
ENSMUSG00000047036	Zfp445	0.380003	0.00582356	0.188165	0.110342	0.405233	0.94975	0.0697955	0.597272	0.781218	0.339457	0.0128972	0.0641196
ENSMUSG00000035129	Gm6781	-1.49234	0.00583298	0.188165	-0.0220001	0.968239	0.997945	0.962038	0.0604631	0.195654	-0.508297	0.370511	0.597179
ENSMUSG00000030701	Plekhb1	-0.532847	0.0058542	0.188459	-0.227063	0.189021	0.897721	-0.348263	0.0469834	0.165285	-0.654046	0.000968177	0.00923771
ENSMUSG00000018800	Abca5	0.505662	0.00589118	0.189259	0.351004	0.0493657	0.717735	-0.327893	0.0847747	0.244146	-0.173235	0.284787	0.509105
ENSMUSG00000047907	Tshz2	0.396375	0.00591426	0.189393	0.11395	0.396972	0.948891	-0.431301	0.00363236	0.0264146	-0.148876	0.25828	0.479707
ENSMUSG00000034320	Slc26a2	-0.765488	0.00591966	0.189393	-0.763426	0.0316363	0.688211	0.685358	0.0171019	0.0819889	0.683296	0.046611	0.158881
ENSMUSG00000026853	Crat	-0.430426	0.00595616	0.189877	-0.132496	0.351802	0.946044	-0.938619	1.11007e-07	7.89774e-06	-1.23655	3.15367e-10	6.82464e-08
ENSMUSG00000017167	Cntnap1	-1.1405	0.00596649	0.189877	-0.498991	0.198589	0.90115	0.127825	0.711766	0.854992	-0.513687	0.233825	0.452349
ENSMUSG00000034327	Kctd9	0.392319	0.00597135	0.189877	0.227787	0.106313	0.828059	-0.235013	0.107279	0.283307	-0.0704811	0.589143	0.770421
ENSMUSG00000042508	Dmtf1	0.273196	0.00600151	0.1902	0.124721	0.248457	0.926852	0.37891	0.00072804	0.00808524	0.527386	4.11933e-06	0.000127096
ENSMUSG00000030218	Mgp	1.86325	0.00601389	0.1902	0.73644	0.247847	0.926852	-0.9073	0.209293	0.428121	0.219507	0.689725	0.837719
ENSMUSG00000020258	Glyctk	-0.267539	0.00601813	0.1902	0.0505655	0.585618	0.976621	0.144837	0.123374	0.309017	-0.173267	0.0671564	0.203873
ENSMUSG00000021900	Btd	-0.27486	0.0060666	0.191343	-0.190709	0.0477859	0.71558	-0.294663	0.00311458	0.0235769	-0.378814	0.000283155	0.00357523
ENSMUSG00000102559	Gm37570	-1.91942	0.00612535	0.192806	-0.405442	0.545445	0.97342	0.401019	0.518903	0.724724	-1.11295	0.12324	0.304262
ENSMUSG00000033055	Ankrd54	-0.54238	0.00614401	0.193004	-0.304478	0.150109	0.881215	0.311896	0.10269	0.275532	0.0739944	0.72319	0.857264
ENSMUSG00000049670	Morn4	1.86353	0.00617607	0.193257	-0.327103	0.666636	0.983731	-0.388502	0.604328	0.786111	1.80213	0.00895621	0.0492183
ENSMUSG00000027495	Fam210b	-0.244633	0.00618613	0.193257	-0.157839	0.0651784	0.752932	-0.478892	1.43528e-06	6.06048e-05	-0.565686	6.43286e-08	4.68366e-06
ENSMUSG00000057842	Zfp595	0.502842	0.00619144	0.193257	0.0126356	0.946954	0.997911	-0.134482	0.48154	0.697956	0.355725	0.0463968	0.158602
ENSMUSG00000028032	Papss1	-0.49734	0.00620169	0.193257	0.0684792	0.791562	0.992675	1.51004	4.11272e-08	3.70406e-06	0.944218	0.000109458	0.00168747
ENSMUSG00000022445	Cyp2d26	-0.253621	0.00622646	0.193642	-0.0864145	0.329024	0.942627	0.101485	0.252933	0.483542	-0.0657217	0.456672	0.670343
ENSMUSG00000028603	Scp2	-0.223311	0.00624706	0.193895	-0.193715	0.0163385	0.592743	-0.175564	0.0284879	0.116962	-0.205161	0.0113368	0.05847
ENSMUSG00000015961	Adss	0.225995	0.00626571	0.194087	0.0994403	0.221072	0.916514	0.0414373	0.606277	0.786938	0.167992	0.0381402	0.139009
ENSMUSG00000031157	Pqbp1	-0.328771	0.00632404	0.195139	-0.218629	0.0496703	0.718105	-0.40794	0.000581306	0.00678452	-0.518082	5.068e-05	0.000931185
ENSMUSG00000022347	A1bg	-2.38529	0.0063247	0.195139	-0.161598	0.840616	0.993672	0.996615	0.174644	0.382491	-1.22708	0.177468	0.381493
ENSMUSG00000001240	Ramp2	0.640233	0.00634895	0.195346	-0.0288211	0.908589	0.997043	-0.145392	0.561728	0.755811	0.523662	0.0239363	0.100558
ENSMUSG00000029836	Cbx3	0.392829	0.00636302	0.195346	-0.190034	0.157124	0.881215	-0.605145	7.96392e-05	0.00146155	-0.0222828	0.865815	0.936304
ENSMUSG00000048731	Ggnbp1	0.607286	0.00637321	0.195346	-0.279697	0.248441	0.926852	-0.240311	0.304657	0.540957	0.646672	0.00532477	0.0333194
ENSMUSG00000027642	Rpn2	-0.193602	0.00638157	0.195346	-0.0382392	0.575594	0.976621	0.230542	0.00152573	0.0140546	0.075179	0.271325	0.494591
ENSMUSG00000050144	Slc25a44	-0.288278	0.00645958	0.196847	0.0597069	0.568301	0.976621	0.445411	9.7195e-05	0.00169017	0.097426	0.344273	0.570954
ENSMUSG00000061959	Ces1e	-0.543098	0.00646191	0.196847	-0.555723	0.00555625	0.444669	-0.082468	0.661483	0.822223	-0.0698433	0.715046	0.85242
ENSMUSG00000026355	Mcm6	1.18245	0.00646851	0.196847	0.197753	0.70736	0.987638	0.223535	0.665205	0.824678	1.20824	0.00692713	0.0404238
ENSMUSG00000057265	Bbof1	1.74854	0.006488	0.197055	0.380207	0.537655	0.971773	-0.791367	0.243582	0.471987	0.576961	0.294603	0.519549
ENSMUSG00000055296	Tmem245	0.267967	0.00653953	0.198234	-0.0879185	0.337652	0.945192	-0.560762	5.71531e-07	2.87189e-05	-0.204877	0.0297152	0.116858
ENSMUSG00000042213	Zfand4	-0.666697	0.00658209	0.199137	0.304774	0.218378	0.912212	0.459759	0.0583357	0.190795	-0.511712	0.0394694	0.142275
ENSMUSG00000055027	Smyd1	-0.558687	0.0066143	0.19919	-0.102171	0.603255	0.976621	0.0650712	0.729509	0.86496	-0.391445	0.0602281	0.189234
ENSMUSG00000096780	Tmem181b-ps	-1.46454	0.00661836	0.19919	-0.624068	0.226004	0.918149	0.276122	0.543529	0.74248	-0.564354	0.319603	0.54605
ENSMUSG00000117879	2310015A16Rik	-1.81766	0.00662675	0.19919	-0.606762	0.292028	0.938893	0.0515939	0.919694	0.963992	-1.1593	0.0967444	0.25891
ENSMUSG00000005982	Naa60	-0.233373	0.00663825	0.19919	-0.15113	0.0728697	0.783563	0.00216971	0.97883	0.990503	-0.0800731	0.333616	0.559913
ENSMUSG00000042476	Abcb4	0.268219	0.00664777	0.19919	0.300461	0.00264167	0.336177	-0.807846	2.07782e-10	5.99527e-08	-0.840088	7.60687e-11	2.52176e-08
ENSMUSG00000052512	Nav2	0.365337	0.00676149	0.200692	0.200278	0.138928	0.873504	0.41769	0.00296874	0.0228855	0.58275	5.92826e-05	0.00105127
ENSMUSG00000052407	Ccdc171	0.837163	0.00676658	0.200692	0.261373	0.347069	0.946044	-0.699809	0.0301107	0.122017	-0.124019	0.6273	0.797094
ENSMUSG00000003848	Nob1	0.429143	0.00676981	0.200692	0.0630647	0.718516	0.987638	0.113703	0.504219	0.713814	0.479781	0.00378931	0.025861
ENSMUSG00000068246	Apol9b	-0.834783	0.00677314	0.200692	-0.267237	0.376087	0.948833	0.489558	0.0995893	0.269814	-0.0779884	0.795909	0.899931
ENSMUSG00000018841	Rad51d	-0.377276	0.00677771	0.200692	-0.0903957	0.421349	0.951502	-0.647323	3.12885e-06	0.00011311	-0.934204	7.66927e-09	8.35971e-07
ENSMUSG00000035104	Eva1a	-0.382503	0.00679168	0.200692	-0.386153	0.00538209	0.440616	-0.438743	0.00178029	0.015707	-0.435093	0.00243541	0.0183937
ENSMUSG00000027801	Tm4sf4	0.417025	0.00680138	0.200692	0.421421	0.00485194	0.426375	-0.725935	1.44401e-05	0.000385919	-0.73033	7.97966e-06	0.000215478
ENSMUSG00000022219	Cideb	-0.224155	0.00681754	0.200692	-0.0994946	0.212003	0.907272	-0.0178072	0.821136	0.915173	-0.142468	0.0770061	0.222458
ENSMUSG00000028214	Gem	1.05552	0.00682122	0.200692	0.357557	0.247669	0.926852	-1.24668	0.00183139	0.0160218	-0.548718	0.076248	0.221233
ENSMUSG00000034258	Flvcr2	1.04856	0.00682669	0.200692	0.825741	0.00135945	0.2615	-1.79671	9.05595e-06	0.000269276	-1.5739	6.41235e-07	3.01845e-05
ENSMUSG00000048170	Mcmbp	0.272656	0.00684794	0.200929	0.042308	0.674351	0.984455	0.00638108	0.949035	0.977325	0.236729	0.0183622	0.0826642
ENSMUSG00000058704	Memo1	0.28786	0.00686055	0.200929	0.177098	0.110105	0.835155	0.0931959	0.392191	0.624636	0.203958	0.0508882	0.168569
ENSMUSG00000078920	Ifi47	-0.712309	0.00693822	0.202822	-0.473461	0.119408	0.848733	0.703456	0.00930363	0.0531963	0.464608	0.118593	0.296977
ENSMUSG00000000326	Comt	-0.544248	0.00696661	0.203271	-0.481745	0.0161732	0.592743	0.35474	0.0704871	0.215768	0.292237	0.13464	0.320915
ENSMUSG00000045776	Lrtm1	-1.98431	0.00702848	0.204354	-0.938274	0.196118	0.900836	0.730302	0.196106	0.410578	-0.315734	0.704653	0.84605
ENSMUSG00000021208	Ifi27l2b	1.40095	0.00702995	0.204354	0.981664	0.0544374	0.73188	-0.54286	0.355579	0.592753	-0.123577	0.750015	0.872601
ENSMUSG00000068740	Celsr2	1.87565	0.00710646	0.205878	0.371981	0.574323	0.976621	-1.01784	0.163271	0.366616	0.485824	0.417933	0.637624
ENSMUSG00000062284	Gm6030	1.61567	0.00712067	0.205878	0.30652	0.604012	0.976621	-0.710268	0.2652	0.498623	0.598884	0.256981	0.478653
ENSMUSG00000015027	Galns	0.52363	0.00712926	0.205878	0.750747	7.86307e-05	0.0739114	-0.435385	0.0307293	0.123751	-0.662502	0.000158448	0.00225814
ENSMUSG00000031993	Snx19	-0.218894	0.00714599	0.205878	-0.0997906	0.229116	0.919061	0.393334	1.5384e-05	0.000406957	0.274231	0.00142221	0.0122099
ENSMUSG00000061322	Dnai1	1.7969	0.00714844	0.205878	1.55548	0.0245366	0.652497	-0.107209	0.884118	0.948108	0.134212	0.809093	0.907412
ENSMUSG00000041361	Myzap	-1.42413	0.00719726	0.206755	-0.231299	0.59235	0.976621	-0.236432	0.576033	0.766192	-1.42926	0.0078316	0.0445832
ENSMUSG00000027070	Lrp2	1.35483	0.00721825	0.206755	0.608577	0.314733	0.942627	0.326449	0.597693	0.781575	1.07271	0.0238891	0.100463
ENSMUSG00000092008	Cyp2c69	-1.80312	0.00723752	0.206755	-0.251129	0.736714	0.989615	1.47242	0.0215744	0.0956343	-0.0795734	0.917006	0.960142
ENSMUSG00000070348	Ccnd1	1.01452	0.00724374	0.206755	0.819805	0.0544364	0.73188	0.915941	0.0310646	0.124612	1.11066	0.0039868	0.0268446
ENSMUSG00000076431	Sox4	1.25974	0.00726072	0.206755	0.463792	0.261197	0.928814	-0.909828	0.0631454	0.201181	-0.113876	0.759324	0.878389
ENSMUSG00000031565	Fgfr1	0.756874	0.00727947	0.206755	0.944401	0.00139152	0.263087	-0.096915	0.746241	0.873108	-0.284442	0.241746	0.461372
ENSMUSG00000024603	Dctn4	0.268625	0.00728564	0.206755	0.00278214	0.97738	0.998917	-0.150328	0.132208	0.323126	0.115515	0.228646	0.446203
ENSMUSG00000079505	Gm11131	-1.20347	0.00728739	0.206755	-1.09723	0.0340732	0.695244	0.60691	0.142719	0.338052	0.500675	0.335897	0.562029
ENSMUSG00000060550	H2-Q7	-1.13008	0.00729833	0.206755	-1.42625	0.00156844	0.273401	-0.177176	0.59706	0.781143	0.118998	0.802121	0.903938
ENSMUSG00000041870	Ankrd13a	-0.299575	0.00733502	0.206784	-0.155271	0.182845	0.894434	0.254892	0.024209	0.104285	0.110588	0.328298	0.554734
ENSMUSG00000025059	Gk	-0.380545	0.007342	0.206784	-0.306172	0.0262925	0.666441	-0.691615	7.43954e-06	0.000229082	-0.765988	1.48527e-06	5.84395e-05
ENSMUSG00000031537	Ikbkb	0.218401	0.00734837	0.206784	0.160239	0.0522578	0.724717	0.189199	0.0224964	0.098702	0.247362	0.00287243	0.0209529
ENSMUSG00000002908	Kcnn1	-0.620918	0.00735243	0.206784	-0.226653	0.30925	0.942627	0.0375298	0.857689	0.933184	-0.356735	0.129826	0.314052
ENSMUSG00000025498	Irf7	-0.863575	0.00738451	0.207312	-0.583727	0.0693715	0.775371	0.0958311	0.740406	0.870983	-0.184017	0.578337	0.762229
ENSMUSG00000015094	Npdc1	0.778306	0.00740778	0.207591	0.0182843	0.947345	0.997911	-0.602855	0.0478765	0.167425	0.157167	0.53902	0.734196
ENSMUSG00000028024	Enpep	-0.438058	0.00757653	0.211939	-0.465075	0.00645348	0.460444	0.282931	0.0774538	0.230131	0.309947	0.0608704	0.190433
ENSMUSG00000020186	Csrp2	0.433233	0.00765667	0.213797	0.367076	0.0102967	0.535084	-0.931562	3.61197e-07	1.94381e-05	-0.865405	3.19312e-07	1.69802e-05
ENSMUSG00000073409	H2-Q6	-1.65834	0.00769684	0.214137	-1.36288	0.0331756	0.695244	0.351332	0.484252	0.700049	0.0558739	0.936015	0.970781
ENSMUSG00000022575	Gsdmd	-0.334164	0.00770892	0.214137	-0.0921606	0.463983	0.957904	0.166253	0.174748	0.382623	-0.0757502	0.541728	0.735956
ENSMUSG00000058230	Arhgap35	-0.261918	0.00771008	0.214137	-0.226979	0.0200741	0.63962	-0.0148236	0.874087	0.942959	-0.0497619	0.597349	0.776449
ENSMUSG00000071719	Tmem28	0.879762	0.00775111	0.214893	0.790642	0.0112006	0.54451	-0.491571	0.160666	0.362745	-0.402451	0.129278	0.313409
ENSMUSG00000027423	Snx5	0.226137	0.00778471	0.215291	0.0981159	0.253522	0.926852	0.262365	0.00330467	0.0245988	0.390386	2.71436e-05	0.000562399
ENSMUSG00000033416	Gucd1	-0.313861	0.00779309	0.215291	-0.0035166	0.975065	0.998225	0.0328476	0.769891	0.885746	-0.277496	0.0177355	0.0804969
ENSMUSG00000030772	Dkk3	0.809375	0.00781257	0.215447	0.556331	0.0519804	0.723869	-0.531526	0.096594	0.264747	-0.278482	0.271717	0.494987
ENSMUSG00000108435	Gm45051	-0.88533	0.00783705	0.215475	-0.65004	0.0898536	0.812099	0.623546	0.0566777	0.186819	0.388255	0.302565	0.5275
ENSMUSG00000059939	9430015G10Rik	0.629622	0.00784124	0.215475	-0.0595548	0.800039	0.992675	-0.4039	0.100063	0.270391	0.285277	0.197661	0.40716
ENSMUSG00000015247	Nipsnap3b	-0.29817	0.00787616	0.215695	-0.0755498	0.483227	0.961777	-0.00529045	0.960402	0.982407	-0.227911	0.0397683	0.143002
ENSMUSG00000040134	Rdh7	-0.204912	0.00787694	0.215695	-0.0463254	0.529063	0.970176	-0.156925	0.037997	0.142624	-0.315511	0.000111007	0.00170236
ENSMUSG00000033857	Engase	-0.518953	0.00789423	0.215789	0.162457	0.47847	0.9605	0.778458	0.000586647	0.0068264	0.0970482	0.641673	0.807109
ENSMUSG00000052446	Zfp961	-0.310456	0.00796983	0.217136	-0.338469	0.00713913	0.490021	0.0394788	0.723069	0.861837	0.0674916	0.573581	0.758721
ENSMUSG00000022265	Ank	-0.311384	0.00797137	0.217136	-0.0614958	0.614021	0.979471	0.427178	0.000698408	0.00784438	0.17729	0.137197	0.324973
ENSMUSG00000029821	Gsdme	1.0079	0.00800536	0.217682	0.497826	0.278957	0.935145	0.449751	0.318445	0.555061	0.959829	0.0134582	0.0661281
ENSMUSG00000046341	Gm11223	1.47311	0.00804616	0.21841	-0.367823	0.574615	0.976621	0.164708	0.79187	0.898822	2.00564	0.000993473	0.00940419
ENSMUSG00000073968	Trim68	-1.02224	0.00807313	0.218612	0.360125	0.437287	0.953939	1.44615	0.00114195	0.011391	0.063791	0.879807	0.944356
ENSMUSG00000029580	Actb	-0.332899	0.00808168	0.218612	-0.221196	0.0716225	0.782664	1.363	1.11711e-13	2.17571e-10	1.2513	1.27753e-12	1.4218e-09
ENSMUSG00000032172	Olfm2	1.8192	0.00817924	0.22067	0.250088	0.721301	0.987638	-0.558647	0.454561	0.678012	1.01046	0.101118	0.267127
ENSMUSG00000063065	Mapk3	0.319964	0.00820411	0.22067	0.0215815	0.846006	0.993672	-0.533557	4.40449e-05	0.000908958	-0.235174	0.0386569	0.140253
ENSMUSG00000029231	Pdgfra	0.594581	0.00821633	0.22067	0.00921065	0.964125	0.997911	-0.660244	0.00488625	0.0328017	-0.0748741	0.703338	0.845267
ENSMUSG00000044349	Snhg11	-0.794881	0.00822023	0.22067	-1.14354	0.00028775	0.118022	-0.398391	0.112955	0.292012	-0.0497309	0.877207	0.942597
ENSMUSG00000053279	Aldh1a1	0.371147	0.00822947	0.22067	0.2149	0.113953	0.842459	0.131067	0.329861	0.566807	0.287313	0.0371371	0.136502
ENSMUSG00000041237	Pklr	-0.7753	0.00825061	0.22067	-0.38516	0.196273	0.900836	0.958852	0.00163325	0.0147438	0.568713	0.0562387	0.180429
ENSMUSG00000111189	Gm48293	1.72111	0.00825689	0.22067	1.74407	0.00790855	0.496731	-0.31068	0.659878	0.821145	-0.333643	0.528539	0.726827
ENSMUSG00000029630	Cyp3a25	-0.607536	0.00830465	0.221566	-0.361752	0.104552	0.826539	-0.945057	0.000105052	0.00179476	-1.19084	3.34333e-06	0.000107407
ENSMUSG00000049940	Pgrmc2	-0.315305	0.00834331	0.221711	-0.23812	0.035372	0.695244	-0.478832	9.99094e-05	0.00172391	-0.556018	1.6812e-05	0.000386924
ENSMUSG00000060183	Cxcl11	-0.477495	0.00836694	0.221711	-0.304107	0.151973	0.881215	0.507611	0.00807844	0.0480604	0.334223	0.102017	0.268319
ENSMUSG00000008475	Arpc5	-0.168774	0.00836917	0.221711	-0.0673002	0.273853	0.934313	-0.127241	0.0423215	0.153745	-0.228715	0.000573226	0.00615112
ENSMUSG00000117010	Gm49933	-1.77561	0.00837261	0.221711	-1.15105	0.0908056	0.812099	0.433054	0.446174	0.671116	-0.191511	0.793768	0.89903
ENSMUSG00000038155	Gstp2	1.94213	0.00838123	0.221711	0.69486	0.407758	0.950398	-0.153301	0.862054	0.936265	1.09397	0.0946967	0.255272
ENSMUSG00000066150	Slc31a1	-0.244668	0.00840431	0.221724	-0.127975	0.155632	0.881215	0.139847	0.120551	0.304283	0.023154	0.794222	0.899245
ENSMUSG00000020080	Hkdc1	1.3362	0.00841222	0.221724	0.14524	0.772814	0.992098	-0.578874	0.276001	0.511765	0.612086	0.185242	0.391632
ENSMUSG00000020395	Itk	-1.83484	0.00843984	0.221724	-0.133317	0.848942	0.993672	1.09992	0.088261	0.250429	-0.601605	0.410848	0.631927
ENSMUSG00000037525	Bcdin3d	-0.5858	0.00845454	0.221724	-0.701127	0.0106067	0.536062	0.45041	0.0455269	0.161842	0.565738	0.0324334	0.124133
ENSMUSG00000062376	Borcs7	-0.47009	0.00846698	0.221724	0.238363	0.167229	0.88651	0.127704	0.451358	0.675406	-0.580749	0.00159586	0.0132142
ENSMUSG00000032080	Apoa4	-0.964986	0.0084671	0.221724	-0.891798	0.0143079	0.578869	-0.101923	0.770676	0.886474	-0.175111	0.616319	0.789309
ENSMUSG00000053168	9030619P08Rik	-1.2845	0.00849221	0.222009	-1.34749	0.0122959	0.555882	0.035694	0.930107	0.967746	0.0986827	0.860683	0.93367
ENSMUSG00000027522	Stx16	0.259212	0.00852104	0.222389	0.0898329	0.357453	0.947515	-0.0331152	0.733148	0.866639	0.136264	0.15241	0.346973
ENSMUSG00000082292	Gm12250	-1.48175	0.00855375	0.22287	-1.00026	0.102338	0.822346	0.569867	0.238518	0.466268	0.0883748	0.891584	0.949175
ENSMUSG00000037474	Dtl	1.97354	0.00859023	0.22309	0.601513	0.545193	0.97342	0.777147	0.422872	0.652547	2.14917	0.00656209	0.0388465
ENSMUSG00000032763	Ilvbl	-0.369608	0.00859086	0.22309	0.0965434	0.436896	0.953692	-0.344933	0.00978735	0.0551131	-0.811084	2.87165e-07	1.54287e-05
ENSMUSG00000110439	Mup22	3.22114	0.00863249	0.223798	1.89217	0.105725	0.826959	-0.663985	0.585787	0.77334	0.664984	0.545979	0.739408
ENSMUSG00000074373	Gm10680	-1.19473	0.00866202	0.224191	-0.900613	0.0409458	0.696816	-0.11536	0.752037	0.875553	-0.409478	0.403677	0.626525
ENSMUSG00000025934	Gsta3	-0.47048	0.00868956	0.224531	-0.559284	0.00216463	0.309422	0.891957	6.46841e-06	0.000203605	0.980761	1.2701e-06	5.23528e-05
ENSMUSG00000041688	Amot	0.45722	0.00872402	0.224693	0.364778	0.0454441	0.710129	-0.100558	0.584471	0.772797	-0.00811671	0.959368	0.98122
ENSMUSG00000030421	Uri1	0.312126	0.00872469	0.224693	0.21469	0.0600834	0.737945	-0.378203	0.00209527	0.0177619	-0.280767	0.0141805	0.0687877
ENSMUSG00000017607	Tns4	-1.64336	0.00875923	0.225107	0.685498	0.293537	0.939416	1.48617	0.0182331	0.0858276	-0.842689	0.193256	0.401273
ENSMUSG00000072980	Oip5	1.7615	0.00876965	0.225107	0.946967	0.170518	0.887058	-0.279007	0.70006	0.847713	0.535525	0.369414	0.596151
ENSMUSG00000036446	Lum	0.887822	0.00881098	0.225796	0.30747	0.302923	0.94162	-0.734576	0.0366606	0.139421	-0.154224	0.576325	0.760671
ENSMUSG00000054469	Lclat1	0.251798	0.00884012	0.225845	0.204193	0.0301583	0.680669	-0.307243	0.00187879	0.0162901	-0.259638	0.0064462	0.0383645
ENSMUSG00000025321	Itgb8	1.63356	0.00884206	0.225845	0.224392	0.711991	0.987638	-0.826795	0.209405	0.428124	0.582376	0.289723	0.514318
ENSMUSG00000025405	Inhbc	-0.51571	0.00885639	0.225845	-0.320983	0.111443	0.840463	0.668018	0.00116556	0.0115673	0.473291	0.0195143	0.086341
ENSMUSG00000029063	Nadk	-0.193886	0.00891324	0.226924	-0.130387	0.0725497	0.782664	0.151914	0.0373535	0.14099	0.0884148	0.217048	0.431464
ENSMUSG00000029735	Tpk1	0.405712	0.00899329	0.228318	0.296528	0.0502157	0.718105	-0.27716	0.0790375	0.233147	-0.167976	0.237179	0.456047
ENSMUSG00000030062	Rpn1	-0.31712	0.00899731	0.228318	-0.125948	0.297825	0.94162	0.813105	3.41548e-08	3.20582e-06	0.621933	5.64472e-06	0.00016257
ENSMUSG00000038400	Pmepa1	0.903764	0.00904568	0.229172	0.462297	0.164813	0.88651	-0.5014	0.167985	0.373555	-0.0599332	0.839932	0.922986
ENSMUSG00000047945	Marcksl1	0.507849	0.00909129	0.229295	-0.00371399	0.986088	0.999215	-0.0127542	0.951069	0.978319	0.498809	0.0125821	0.0630766
ENSMUSG00000023973	Cnpy3	-0.299289	0.00909338	0.229295	-0.268649	0.0377646	0.695244	0.584623	1.09636e-05	0.000315173	0.553983	4.08061e-05	0.000782042
ENSMUSG00000060992	Copz1	-0.219042	0.00909983	0.229295	0.0175916	0.828629	0.992675	0.32083	0.000291516	0.00400187	0.0841969	0.299985	0.524795
ENSMUSG00000025742	Prps2	0.487139	0.0091094	0.229295	0.196321	0.287119	0.938449	-0.219715	0.253021	0.483542	0.0711031	0.676265	0.829414
ENSMUSG00000019558	Slc6a8	0.526792	0.00930839	0.232755	0.521881	0.00696323	0.484349	-0.430426	0.0421588	0.153332	-0.425515	0.0159381	0.0746257
ENSMUSG00000054764	Mtnr1a	1.083	0.00931323	0.232755	0.545571	0.127038	0.857516	-0.84235	0.0527152	0.178168	-0.304924	0.342999	0.569813
ENSMUSG00000029911	Ssbp1	-0.28002	0.00932538	0.232755	0.0101592	0.927285	0.997496	0.329353	0.00365609	0.0265538	0.0391734	0.715602	0.85291
ENSMUSG00000005220	Corin	2.67265	0.00934069	0.232755	1.29979	0.148141	0.881215	-1.38892	0.213161	0.433245	-0.0160632	0.98237	0.992112
ENSMUSG00000006241	Ccdc159	-0.461181	0.00934403	0.232755	0.24556	0.230858	0.920678	0.741813	0.000319164	0.0042796	0.0350715	0.85021	0.927548
ENSMUSG00000019194	Scn1b	1.05003	0.00934707	0.232755	0.525951	0.169622	0.88651	-0.579836	0.174005	0.381633	-0.0557592	0.868881	0.937892
ENSMUSG00000022098	Bmp1	-0.265165	0.00936017	0.232755	-0.108822	0.261947	0.928814	-0.423412	8.51851e-05	0.00152659	-0.579755	6.08385e-07	2.89885e-05
ENSMUSG00000030753	Thap12	-0.207311	0.00936637	0.232755	-0.128755	0.103185	0.825165	0.0449616	0.557745	0.753499	-0.0335941	0.663706	0.82086
ENSMUSG00000024991	Eif3a	0.200337	0.00940455	0.23325	-0.11621	0.123891	0.853438	0.159598	0.0364997	0.139115	0.476145	1.41264e-07	8.85286e-06
ENSMUSG00000034341	Wbp2	-0.173599	0.00942889	0.23325	-0.0731625	0.258135	0.926852	-0.0517264	0.420247	0.650299	-0.152163	0.0219622	0.0944504
ENSMUSG00000067212	H2-T23	-0.277748	0.00943119	0.23325	-0.266717	0.0121722	0.555882	-0.242658	0.0213568	0.0950199	-0.253689	0.0171201	0.0783863
ENSMUSG00000015843	Rxrg	-0.64616	0.00946205	0.233586	-0.346107	0.198572	0.90115	0.408879	0.0900377	0.253685	0.108826	0.684085	0.834082
ENSMUSG00000016756	Cmah	-0.409542	0.00947609	0.233586	-0.309697	0.0524454	0.724717	0.622758	0.000208502	0.00309397	0.522913	0.0015445	0.0129137
ENSMUSG00000074227	Spint2	0.275863	0.00948976	0.233586	0.150904	0.147601	0.881215	-0.137839	0.18857	0.401874	-0.0128796	0.898105	0.952373
ENSMUSG00000109599	Gm31812	0.902296	0.00952725	0.234136	0.256552	0.508445	0.965111	0.183453	0.632392	0.804528	0.829197	0.0178289	0.0808477
ENSMUSG00000034528	Hsd17b13	0.361402	0.00954217	0.234136	0.265316	0.0519673	0.723869	-0.326285	0.0183236	0.0861	-0.230199	0.089697	0.246742
ENSMUSG00000068877	Selenbp2	1.3921	0.00957731	0.234504	1.24952	0.0343384	0.695244	1.99079	0.00107105	0.0108671	2.13337	0.000207496	0.00280155
ENSMUSG00000074657	Kif5a	0.793736	0.00959948	0.234504	0.515737	0.044365	0.7068	-0.949464	0.00299582	0.0230068	-0.671464	0.00761516	0.0436541
ENSMUSG00000079494	Nat8f5	-0.520851	0.00961252	0.234504	-0.454671	0.235492	0.922797	2.27436	1.44614e-09	2.68242e-07	2.20818	2.41565e-08	2.13323e-06
ENSMUSG00000017390	Aldoc	-0.998592	0.00961737	0.234504	-1.17168	0.00114237	0.247213	-0.545479	0.0665693	0.207319	-0.372393	0.358847	0.586195
ENSMUSG00000026447	Pik3c2b	-0.442448	0.00964221	0.234743	-0.338109	0.0647399	0.752681	0.136614	0.404598	0.636323	0.0322744	0.856751	0.931609
ENSMUSG00000047420	Fam180a	1.48591	0.00970797	0.235975	0.326797	0.547548	0.97454	-0.867344	0.153615	0.353124	0.291773	0.548432	0.740823
ENSMUSG00000023942	Slc29a1	-0.353227	0.00976832	0.237072	-0.0430515	0.73888	0.989615	-0.351213	0.00962659	0.0544633	-0.661388	9.93357e-06	0.0002529
ENSMUSG00000002870	Mcm2	1.15521	0.00981472	0.237828	0.655502	0.226635	0.918149	0.346082	0.528261	0.73228	0.845787	0.046536	0.158729
ENSMUSG00000048138	Dmrt2	-1.78391	0.00984344	0.238153	-2.16235	0.00123246	0.251454	-0.821997	0.140781	0.33499	-0.443554	0.539317	0.73422
ENSMUSG00000032998	Foxj3	0.303198	0.0098653	0.238312	0.0466767	0.688828	0.986273	-0.157807	0.183751	0.395391	0.0987141	0.377567	0.603619
ENSMUSG00000026490	Cdc42bpa	0.265193	0.00988686	0.238463	0.162906	0.0893134	0.811787	-0.566149	1.13859e-06	5.10876e-05	-0.463862	1.61543e-05	0.000373998
ENSMUSG00000032336	Nptn	0.190214	0.00990942	0.238638	0.00102951	0.988594	0.999215	-0.0912344	0.209389	0.428124	0.0979497	0.170403	0.37236
ENSMUSG00000065979	Cpped1	-0.277936	0.009949	0.239221	-0.0728424	0.49034	0.963318	0.250554	0.0201674	0.0916654	0.0454601	0.663471	0.820766
ENSMUSG00000040264	Gbp2b	-1.9608	0.00996915	0.239336	-0.836872	0.255932	0.926852	0.598723	0.335316	0.572313	-0.525204	0.525179	0.724207
ENSMUSG00000099966	2810402E24Rik	0.559104	0.0100224	0.239871	0.524345	0.0108748	0.538283	-0.442993	0.0501409	0.172919	-0.408234	0.0301182	0.118145
ENSMUSG00000014668	Chfr	-0.282652	0.0100248	0.239871	-0.0523505	0.636283	0.9821	0.142246	0.187706	0.401076	-0.0880548	0.420015	0.639524
ENSMUSG00000112237	D630033A02Rik	-1.64395	0.0100376	0.239871	1.39822	0.0291787	0.680669	1.46749	0.0208629	0.0939224	-1.57469	0.014512	0.0699601
ENSMUSG00000010067	Rassf1	0.455839	0.0100861	0.240438	0.174912	0.368182	0.948833	0.0713541	0.709778	0.853585	0.352281	0.04528	0.155964
ENSMUSG00000017466	Timp2	0.500604	0.0100924	0.240438	0.0855778	0.622819	0.980291	-0.655961	0.00126632	0.012255	-0.240935	0.1622	0.361447
ENSMUSG00000048537	Phldb1	0.637436	0.0101076	0.240438	0.441721	0.0885155	0.811271	-0.152133	0.569646	0.761592	0.043582	0.844461	0.925347
ENSMUSG00000096929	A330023F24Rik	-0.551849	0.0101485	0.241043	-0.266965	0.19662	0.900836	-0.0773058	0.689605	0.84101	-0.36219	0.0989571	0.263217
ENSMUSG00000054855	Rnd1	-1.26664	0.0102105	0.242146	-0.141079	0.604167	0.976621	-1.35826	0.000171804	0.00264513	-2.48382	1.36774e-06	5.46431e-05
ENSMUSG00000024544	Ldlrad4	1.03223	0.0102282	0.242198	0.125122	0.581103	0.976621	-2.29274	8.91575e-08	6.67867e-06	-1.38563	1.41022e-05	0.000334949
ENSMUSG00000024079	Eif2ak2	-0.432342	0.0103022	0.243579	-0.441754	0.0217249	0.643368	0.542893	0.00236072	0.0193898	0.552306	0.00378015	0.025861
ENSMUSG00000032481	Smarcc1	0.223864	0.0103253	0.243755	0.169769	0.0525947	0.725202	-0.0600027	0.486562	0.701607	-0.00590743	0.943075	0.973422
ENSMUSG00000030378	Sult2a8	-0.350724	0.0103415	0.243769	-0.345113	0.0115105	0.54451	-0.154079	0.242662	0.470758	-0.15969	0.226179	0.44306
ENSMUSG00000007812	Zfp655	0.39015	0.0104833	0.246739	0.136308	0.365587	0.948833	-0.048238	0.748322	0.873855	0.205604	0.162321	0.361587
ENSMUSG00000027792	Bche	0.290522	0.0105074	0.246931	0.141641	0.194681	0.900836	-0.434303	0.000273823	0.00379576	-0.285423	0.0113284	0.05847
ENSMUSG00000034459	Ifit1	-1.01536	0.0106342	0.249536	-0.938395	0.0401642	0.696816	0.430602	0.235829	0.46303	0.35364	0.444343	0.659991
ENSMUSG00000051452	Gm11437	-1.09287	0.0106528	0.249596	-0.30214	0.469368	0.957995	0.316056	0.404566	0.636323	-0.474673	0.289681	0.514318
ENSMUSG00000035770	Dync1li2	0.228496	0.0109428	0.256005	0.0488438	0.585976	0.976621	-0.0113486	0.89857	0.955087	0.168304	0.0572318	0.182619
ENSMUSG00000029102	Hgfac	-0.276176	0.0109886	0.256331	-0.176359	0.098571	0.820835	0.143547	0.17323	0.380423	0.0437304	0.676004	0.829398
ENSMUSG00000027248	Pdia3	-0.474675	0.0109916	0.256331	-0.308008	0.0915863	0.812099	1.38902	2.42082e-09	3.77188e-07	1.22235	4.21011e-08	3.32983e-06
ENSMUSG00000029101	Rgs12	-0.852565	0.0110061	0.256331	0.215881	0.56088	0.976083	0.883385	0.0121042	0.064039	-0.185061	0.603341	0.780263
ENSMUSG00000089911	Mfsd14a	-0.263473	0.0110299	0.256503	-0.0503026	0.62421	0.980623	0.101277	0.314808	0.5512	-0.111893	0.274542	0.498443
ENSMUSG00000042625	Safb2	0.225814	0.0110527	0.256649	0.0458467	0.59337	0.976621	-0.168665	0.0559254	0.185347	0.0113027	0.893749	0.950547
ENSMUSG00000026893	Gca	-0.657751	0.0110944	0.25704	-0.621706	0.0793459	0.794293	0.901856	0.00227518	0.0189313	0.865812	0.0106793	0.0558935
ENSMUSG00000022468	Endou	1.5192	0.0111038	0.25704	-0.649757	0.296418	0.941204	-0.868508	0.165156	0.369412	1.30045	0.0279407	0.111626
ENSMUSG00000022131	Gpr180	-0.317943	0.0111309	0.25704	-0.122909	0.316118	0.942627	-0.0146636	0.901579	0.956456	-0.209698	0.094235	0.254598
ENSMUSG00000064284	Cdpf1	0.801583	0.0111355	0.25704	0.098461	0.778896	0.992098	0.0231069	0.947405	0.976549	0.726229	0.0205899	0.0897988
ENSMUSG00000037287	Tbcel	0.298337	0.0111717	0.257428	0.00907214	0.938136	0.997754	0.369269	0.0026691	0.021172	0.658534	1.13235e-06	4.76842e-05
ENSMUSG00000053565	Eif3k	-0.200357	0.0111853	0.257428	-0.0437237	0.569989	0.976621	0.0173148	0.819788	0.914873	-0.139319	0.0742254	0.217265
ENSMUSG00000032083	Apoa1	-0.35452	0.0113313	0.260403	-0.267254	0.051711	0.723869	-0.0661405	0.621954	0.797542	-0.153407	0.255657	0.477275
ENSMUSG00000025262	Fam120c	0.589032	0.0114773	0.262387	-0.0663061	0.789138	0.992675	-0.177718	0.471406	0.691032	0.47762	0.0392858	0.141791
ENSMUSG00000036768	Kif15	1.65453	0.0114833	0.262387	-0.00626345	0.992652	0.999704	-0.621196	0.371615	0.608016	1.0396	0.0964219	0.258577
ENSMUSG00000060803	Gstp1	0.643694	0.0114879	0.262387	0.631512	0.0130109	0.566266	-0.128874	0.597781	0.781575	-0.116692	0.632078	0.800481
ENSMUSG00000050578	Mmp13	1.73432	0.0114984	0.262387	0.276381	0.720348	0.987638	0.0880535	0.908593	0.958612	1.54599	0.0241005	0.100998
ENSMUSG00000070690	Albfm1	-0.634241	0.0115018	0.262387	-0.188148	0.435031	0.95362	0.096866	0.677615	0.832906	-0.349227	0.163188	0.36291
ENSMUSG00000046879	Irgm1	-0.531988	0.0115197	0.262411	-0.567208	0.0105539	0.536062	0.50007	0.0179414	0.0848391	0.53529	0.0145654	0.0700876
ENSMUSG00000020386	Sar1b	-0.199932	0.0115622	0.262993	-0.202436	0.0115964	0.545869	0.256124	0.00169103	0.0150991	0.258628	0.00158581	0.0131498
ENSMUSG00000045005	Fzd5	-0.526898	0.011587	0.263173	-0.223078	0.270709	0.934313	-0.00310448	0.987027	0.994197	-0.306924	0.148038	0.340706
ENSMUSG00000028681	Ptch2	1.29656	0.0116082	0.263272	-0.144047	0.854644	0.994435	1.42996	0.0438546	0.15757	2.87057	3.99606e-05	0.000771464
ENSMUSG00000087163	Gm16230	1.52783	0.0116838	0.264094	0.831665	0.160699	0.883271	-0.5567	0.383696	0.618719	0.139463	0.78995	0.896904
ENSMUSG00000060802	B2m	-0.238478	0.011684	0.264094	-0.264364	0.00561446	0.444669	-0.181917	0.0502512	0.172992	-0.156031	0.0908092	0.248664
ENSMUSG00000039763	Dnajc28	-0.487983	0.0117027	0.264094	-0.0856462	0.581517	0.976621	-0.630775	0.000436646	0.00544707	-1.03311	9.47249e-07	4.12265e-05
ENSMUSG00000032816	Igdcc4	2.28975	0.0117123	0.264094	1.05681	0.240352	0.926852	-0.714749	0.475752	0.694788	0.518186	0.487165	0.693388
ENSMUSG00000026102	Inpp1	-0.393545	0.0117341	0.264203	-0.0118096	0.936312	0.997549	-0.0336282	0.817134	0.913758	-0.415363	0.00905291	0.0496492
ENSMUSG00000020914	Top2a	1.63435	0.0117922	0.265129	0.250651	0.72934	0.988362	-0.051057	0.944614	0.975496	1.33264	0.0335813	0.127307
ENSMUSG00000034088	Hdlbp	-0.191997	0.0118269	0.265354	-0.160836	0.0326981	0.693478	0.191612	0.0119782	0.0635406	0.160452	0.0331022	0.125942
ENSMUSG00000038456	Dennd2a	0.513146	0.0118363	0.265354	-0.0468485	0.828311	0.992675	-0.159917	0.457133	0.679962	0.400077	0.0480154	0.162284
ENSMUSG00000087370	Tmem170b	-0.376749	0.0118542	0.265374	-0.0997392	0.503658	0.963739	0.117364	0.414102	0.645407	-0.159646	0.287305	0.511822
ENSMUSG00000028140	Mrpl9	-0.199193	0.0119085	0.265672	-0.102516	0.201752	0.90115	0.212051	0.00893437	0.0516728	0.115374	0.144523	0.33529
ENSMUSG00000113625	Gm3379	-0.584788	0.0119122	0.265672	-0.242053	0.307553	0.942627	0.182235	0.401967	0.633848	-0.160501	0.506982	0.710303
ENSMUSG00000017774	Myo1c	0.234284	0.0119187	0.265672	0.247936	0.0118444	0.548073	0.459585	1.57958e-05	0.000416437	0.445933	1.57021e-05	0.000366249
ENSMUSG00000021326	Trim27	-0.26868	0.0119417	0.265806	-0.112018	0.314878	0.942627	0.200152	0.0633987	0.201513	0.0434907	0.687031	0.835899
ENSMUSG00000023963	Cyp39a1	-1.14786	0.0120405	0.267621	-0.668474	0.0867299	0.809419	-0.451226	0.222792	0.447183	-0.930607	0.0447949	0.154551
ENSMUSG00000101493	2810405F17Rik	1.26039	0.0120631	0.267743	0.775781	0.124565	0.854543	-0.288696	0.589696	0.775755	0.195914	0.655523	0.816247
ENSMUSG00000026839	Upp2	-0.923263	0.0121498	0.269196	-0.452563	0.181882	0.894343	-1.31142	0.000392432	0.00503152	-1.78212	9.24663e-06	0.000239715
ENSMUSG00000019929	Dcn	0.389528	0.0121812	0.269196	-0.11853	0.424287	0.953574	-0.569785	0.000455313	0.00562588	-0.061726	0.675794	0.829398
ENSMUSG00000096107	Gm16505	1.86207	0.0122232	0.269196	3.09092	6.20616e-05	0.0690701	0.0201289	0.980268	0.991211	-1.20872	0.037342	0.1369
ENSMUSG00000028952	Zbtb48	-0.410871	0.0122259	0.269196	-0.152115	0.341776	0.946044	-0.0102187	0.946944	0.976204	-0.268976	0.103689	0.271435
ENSMUSG00000015337	Endog	-0.465906	0.0122316	0.269196	-0.0307496	0.874185	0.994941	0.349441	0.0616672	0.198397	-0.0857152	0.652181	0.813973
ENSMUSG00000051232	Tmem199	0.343553	0.0122894	0.269196	0.21333	0.198444	0.90115	0.526801	0.00153734	0.0141067	0.657025	4.04178e-05	0.000775554
ENSMUSG00000054203	Ifi205	-1.34688	0.0122927	0.269196	-0.363225	0.556915	0.976083	1.32738	0.0167031	0.0804173	0.343725	0.568486	0.755509
ENSMUSG00000067656	Slc22a27	2.10811	0.0123013	0.269196	-0.0450789	0.958143	0.997911	-0.915651	0.32528	0.562444	1.23754	0.0961511	0.258165
ENSMUSG00000046020	Pofut1	-0.270504	0.0123076	0.269196	-0.212366	0.0701267	0.777683	0.261916	0.0189113	0.0877999	0.203778	0.0724559	0.213895
ENSMUSG00000001065	Zfp276	-0.307805	0.0123186	0.269196	0.048104	0.695863	0.987638	0.159206	0.189368	0.402584	-0.196704	0.10974	0.282109
ENSMUSG00000032443	Zcwpw2	1.56868	0.0123187	0.269196	-0.543992	0.438391	0.954256	-0.290231	0.668347	0.826797	1.82244	0.00572437	0.0351424
ENSMUSG00000074476	Spc24	0.692363	0.0123408	0.269302	0.153555	0.652396	0.982707	0.515534	0.116279	0.297397	1.05434	0.000684741	0.00702829
ENSMUSG00000022292	Rrm2b	0.582908	0.0123647	0.269446	-0.542543	0.0228691	0.643368	-0.681463	0.00462454	0.0315063	0.443988	0.0550691	0.177924
ENSMUSG00000001763	Tspan33	-0.569518	0.0124331	0.270558	0.0375539	0.857155	0.994435	0.0320573	0.876127	0.944076	-0.575014	0.0126901	0.0634342
ENSMUSG00000026768	Itga8	0.836024	0.0124808	0.271218	0.0728771	0.749473	0.990684	-1.62537	4.2843e-06	0.00014639	-0.862218	0.00133788	0.0117176
ENSMUSG00000037541	Shank2	1.00809	0.012514	0.271562	0.200233	0.619228	0.980252	-0.344056	0.425168	0.654212	0.463803	0.197617	0.40716
ENSMUSG00000030538	Cib1	-0.292408	0.0125601	0.272181	0.0676331	0.560073	0.976083	0.159204	0.16747	0.372817	-0.200837	0.084811	0.237515
ENSMUSG00000109703	Gm45299	-1.17282	0.0126232	0.273169	0.0995516	0.784561	0.992675	-0.555709	0.15298	0.352506	-1.82809	0.000143288	0.00208262
ENSMUSG00000032098	Treh	0.874414	0.0126764	0.273941	0.160167	0.648253	0.982325	-0.48175	0.199316	0.41468	0.232497	0.459438	0.672602
ENSMUSG00000117406	Ntn3	-0.692153	0.0127537	0.274851	-0.284985	0.428523	0.953574	0.971547	0.0024131	0.0196695	0.56438	0.0939131	0.254082
ENSMUSG00000074513	Arfip1	-1.29771	0.0127538	0.274851	0.0258654	0.960162	0.997911	0.583576	0.22612	0.451408	-0.74	0.174353	0.37827
ENSMUSG00000019312	Grb7	-0.293581	0.0127786	0.274919	-0.0454296	0.685535	0.986273	-0.151846	0.180855	0.390995	-0.399997	0.00102545	0.00964764
ENSMUSG00000013089	Etv5	0.455205	0.0128269	0.274919	0.0702409	0.798859	0.992675	1.02719	0.000135493	0.00220137	1.41215	1.33248e-07	8.47253e-06
ENSMUSG00000106676	Gm42895	1.64047	0.0128424	0.274919	1.36187	0.0495632	0.717735	0.179393	0.802642	0.905507	0.457993	0.43402	0.651364
ENSMUSG00000094743	Mup-ps7	1.02878	0.012852	0.274919	-0.283058	0.439062	0.954376	-1.21607	0.00440558	0.0304135	0.0957693	0.788063	0.89561
ENSMUSG00000021957	Tkt	-0.382716	0.0128886	0.274919	-0.333753	0.030529	0.680669	-0.0173509	0.905708	0.957735	-0.0663138	0.659398	0.819108
ENSMUSG00000020088	Sar1a	-0.175683	0.0129009	0.274919	-0.134362	0.0571055	0.735747	0.143747	0.0405072	0.14903	0.102427	0.14015	0.328867
ENSMUSG00000026249	Serpine2	0.668599	0.0129019	0.274919	1.05048	0.00327744	0.36738	1.07841	0.0023473	0.0193148	0.696534	0.0112635	0.058256
ENSMUSG00000071177	Serpina1d	-0.211635	0.0129089	0.274919	-0.115024	0.163777	0.885124	-0.0587143	0.472968	0.692279	-0.155325	0.0628173	0.194545
ENSMUSG00000019880	Rspo3	0.566499	0.0129182	0.274919	0.165083	0.463497	0.957904	-0.295562	0.215665	0.436967	0.105855	0.606904	0.782536
ENSMUSG00000035873	Pawr	0.593827	0.0129334	0.274919	0.153441	0.507906	0.965052	-0.457341	0.0671857	0.208405	-0.0169551	0.937096	0.971408
ENSMUSG00000021556	Golm1	0.915073	0.0129886	0.275716	1.16164	0.00245734	0.327246	-0.152075	0.711748	0.854992	-0.398645	0.176345	0.380454
ENSMUSG00000047037	Nipa1	1.01981	0.0130145	0.275891	0.0262466	0.94709	0.997911	-0.670349	0.11797	0.29995	0.323215	0.378737	0.604497
ENSMUSG00000038991	Txndc5	-0.244185	0.0130623	0.276526	-0.128806	0.184621	0.895852	0.6401	5.75061e-08	4.86958e-06	0.524721	2.58975e-06	8.81022e-05
ENSMUSG00000022425	Enpp2	0.414395	0.0131401	0.277779	0.314777	0.0576706	0.735747	-0.00711415	0.965073	0.984664	0.0925033	0.562443	0.750678
ENSMUSG00000035403	Crb2	-1.62327	0.0131571	0.277779	1.11157	0.0882263	0.810049	1.25246	0.0517503	0.176014	-1.48237	0.0250822	0.103442
ENSMUSG00000016028	Celsr1	-0.845084	0.0132218	0.278222	-0.612971	0.149302	0.881215	0.897689	0.0137249	0.0705533	0.665576	0.102827	0.269813
ENSMUSG00000043391	2510009E07Rik	0.387631	0.0132297	0.278222	-0.0640484	0.712781	0.987638	0.0826514	0.621713	0.797408	0.534331	0.00154128	0.0129042
ENSMUSG00000026873	Phf19	-1.68177	0.0132317	0.278222	-0.705584	0.286747	0.938449	0.436318	0.459226	0.681598	-0.539864	0.451404	0.666035
ENSMUSG00000025534	Gusb	-0.322537	0.0133327	0.279355	0.0602455	0.603883	0.976621	-0.430254	0.000862957	0.00918425	-0.813037	6.63832e-08	4.78851e-06
ENSMUSG00000049723	Mmp12	1.71226	0.0133346	0.279355	-0.514461	0.426835	0.953574	-1.54321	0.032592	0.129005	0.683505	0.262488	0.484749
ENSMUSG00000115200	Gm46516	0.938398	0.0133687	0.279355	0.589026	0.196675	0.900836	0.326827	0.475533	0.694663	0.676199	0.0640744	0.197184
ENSMUSG00000097616	1110019D14Rik	0.657951	0.0133936	0.279355	0.434775	0.110177	0.835155	-0.168553	0.552198	0.748652	0.0546227	0.818297	0.912596
ENSMUSG00000023972	Ptk7	1.55985	0.0134152	0.279355	0.338953	0.582651	0.976621	-0.694998	0.29804	0.534872	0.525895	0.343882	0.570732
ENSMUSG00000027650	Tti1	0.29654	0.0134226	0.279355	-0.00769327	0.952077	0.997911	0.108424	0.386863	0.620965	0.412658	0.00122384	0.010959
ENSMUSG00000060969	Irx1	1.38028	0.0134349	0.279355	-0.889307	0.190044	0.897721	-0.235189	0.703242	0.849935	2.03439	0.00148604	0.0125564
ENSMUSG00000025780	Itih5	0.635929	0.0134417	0.279355	0.455753	0.0442712	0.7068	-0.806753	0.00241497	0.0196695	-0.626577	0.00619188	0.0373214
ENSMUSG00000037999	Arap2	0.312001	0.0134469	0.279355	0.0430813	0.728133	0.987934	-0.263789	0.0419483	0.152852	0.00513039	0.965521	0.984026
ENSMUSG00000031445	Proz	-0.258564	0.0134967	0.27983	-0.168354	0.100217	0.822346	0.202713	0.0492919	0.170898	0.112503	0.266751	0.48977
ENSMUSG00000051748	Wfdc21	-0.414629	0.0135219	0.27983	-0.420336	0.012299	0.555882	-0.200352	0.21363	0.434016	-0.194645	0.234679	0.45344
ENSMUSG00000022881	Rfc4	0.910293	0.0135518	0.27983	0.215474	0.5772	0.976621	-0.127741	0.749814	0.874399	0.567078	0.0983868	0.262269
ENSMUSG00000094257	Ap3s1-ps2	-1.62445	0.01357	0.27983	-0.442258	0.482964	0.961777	0.45017	0.434375	0.661053	-0.732023	0.286131	0.510723
ENSMUSG00000032184	Lysmd2	1.46853	0.0135708	0.27983	1.405	0.0960375	0.818654	1.45654	0.0782851	0.231761	1.52007	0.014452	0.0697362
ENSMUSG00000024620	Pdgfrb	0.533985	0.0135775	0.27983	-0.0251698	0.902661	0.997043	-0.511552	0.0229271	0.100064	0.0476027	0.807835	0.906704
ENSMUSG00000111013	Gm32468	-3.54552	0.0136114	0.279987	-3.05236	0.0129697	0.566054	-0.531735	0.50644	0.715236	-1.0249	0.529663	0.727044
ENSMUSG00000096852	Cyp2d12	1.71621	0.0136282	0.279987	0.305329	0.64706	0.982325	-0.975991	0.184246	0.395936	0.434889	0.470604	0.680923
ENSMUSG00000001014	Icam4	-1.67048	0.013639	0.279987	0.0154479	0.979217	0.999215	-0.289188	0.630383	0.803106	-1.97511	0.00375673	0.0257372
ENSMUSG00000061665	Cd2ap	0.31784	0.0136792	0.280096	-0.013297	0.916356	0.997397	-0.14713	0.249459	0.47944	0.184007	0.142334	0.332441
ENSMUSG00000070034	Sp110	-0.725043	0.0136803	0.280096	0.177684	0.601077	0.976621	0.874565	0.00673731	0.0420401	-0.0281617	0.929215	0.966709
ENSMUSG00000039994	Timeless	0.91699	0.0137173	0.280485	0.721379	0.0994686	0.82175	0.32178	0.46508	0.685939	0.517391	0.139956	0.328851
ENSMUSG00000079555	Haus3	0.655065	0.0139026	0.28271	0.507917	0.129243	0.86094	0.494305	0.130523	0.320651	0.641453	0.0197595	0.0871156
ENSMUSG00000021810	Ecd	0.195808	0.0139079	0.28271	0.20086	0.0196036	0.631082	0.329268	0.000239368	0.00342396	0.324216	0.000165358	0.00233374
ENSMUSG00000118662	Tctn2	-1.09342	0.0139152	0.28271	-0.170103	0.679444	0.98471	0.207633	0.59504	0.779758	-0.715683	0.114555	0.290556
ENSMUSG00000017978	Cadps2	-0.287253	0.0139318	0.28271	-0.277009	0.0150919	0.58061	-0.290064	0.0100711	0.0562102	-0.300309	0.0115253	0.0591117
ENSMUSG00000032207	Lipc	-0.434385	0.0139792	0.28271	-0.150238	0.37053	0.948833	-0.293268	0.0853739	0.24511	-0.577416	0.00148831	0.0125619
ENSMUSG00000038521	C1s1	0.21653	0.0139799	0.28271	0.134893	0.116347	0.84715	-0.216546	0.0139729	0.0714277	-0.134909	0.116307	0.293343
ENSMUSG00000020986	Sec23a	-0.240958	0.013986	0.28271	-0.250705	0.0102184	0.535084	-0.405342	9.68317e-05	0.00168726	-0.395595	0.00014392	0.00208597
ENSMUSG00000056383	AI987944	-0.351847	0.0139876	0.28271	0.0732065	0.60589	0.976621	0.140442	0.312168	0.548725	-0.284612	0.0492834	0.164853
ENSMUSG00000051076	Vtcn1	1.60857	0.0139895	0.28271	1.83769	0.00475122	0.426375	-0.370293	0.609943	0.788938	-0.599409	0.232991	0.451217
ENSMUSG00000002109	Ddb2	0.582153	0.0140227	0.282833	0.113177	0.59919	0.976621	-0.607891	0.0130065	0.0677546	-0.138915	0.503478	0.707622
ENSMUSG00000026039	Sgo2a	1.46659	0.0140318	0.282833	0.355414	0.576267	0.976621	-0.197948	0.761752	0.881064	0.913224	0.10425	0.272264
ENSMUSG00000009733	Tfcp2	0.319389	0.0140584	0.282945	0.259621	0.0671551	0.764577	0.105248	0.449267	0.673629	0.165016	0.190976	0.39866
ENSMUSG00000038193	Hand2	0.500142	0.0140906	0.282945	-0.148558	0.427047	0.953574	-0.701319	0.00101088	0.0104525	-0.05262	0.774719	0.887206
ENSMUSG00000020272	Stk10	0.695988	0.0140918	0.282945	0.349755	0.191705	0.897813	-0.449187	0.132195	0.323126	-0.102953	0.668659	0.824499
ENSMUSG00000104785	Gm31121	-1.96571	0.0141417	0.283087	-2.3738	0.00261777	0.336177	-0.673396	0.286448	0.522862	-0.265307	0.758716	0.878012
ENSMUSG00000030530	Furin	-0.223806	0.0141503	0.283087	-0.0745309	0.397172	0.948891	-0.0366994	0.675221	0.831013	-0.185975	0.0392363	0.141678
ENSMUSG00000097203	4732419C18Rik	-0.772935	0.0141534	0.283087	-0.0152957	0.969107	0.997945	1.02281	0.00479645	0.0323242	0.265172	0.463037	0.675269
ENSMUSG00000005089	Slc1a2	0.285561	0.0141733	0.28312	0.453027	0.000222197	0.115389	-0.29258	0.0122857	0.0648671	-0.460046	0.000179763	0.00248968
ENSMUSG00000022218	Tgm1	0.854386	0.0142027	0.283344	0.634921	0.238133	0.925671	1.35341	0.00875688	0.0509679	1.57288	0.000261701	0.00337268
ENSMUSG00000027261	Hao1	-0.395114	0.014349	0.285599	-0.487854	0.00354096	0.383137	0.665387	0.000118931	0.00200521	0.758127	2.14408e-05	0.000468069
ENSMUSG00000033355	Rtp4	-0.772408	0.0143587	0.285599	-0.599406	0.109304	0.833216	0.612348	0.052397	0.177401	0.439346	0.231533	0.449139
ENSMUSG00000022119	Rbm26	0.271392	0.0143718	0.285599	-0.126634	0.286811	0.938449	0.111193	0.33067	0.567481	0.509218	4.62148e-05	0.000867557
ENSMUSG00000025019	Lcor	0.41512	0.014389	0.285599	-0.256604	0.206445	0.903038	0.131874	0.480247	0.697404	0.803597	6.37696e-05	0.00110399
ENSMUSG00000037572	Wdhd1	1.23135	0.0145351	0.287965	0.586919	0.275172	0.934313	-0.126676	0.824535	0.916797	0.517758	0.241735	0.461372
ENSMUSG00000025872	Thoc3	-0.327347	0.0145452	0.287965	-0.0412883	0.756189	0.990931	0.117927	0.364826	0.60171	-0.168132	0.207779	0.420061
ENSMUSG00000018820	Zfyve27	-0.350804	0.0145754	0.288081	-0.154653	0.261746	0.928814	-0.130254	0.334012	0.571142	-0.326404	0.0247197	0.102707
ENSMUSG00000110630	K230015D01Rik	1.42949	0.0146034	0.288081	-0.338154	0.556741	0.976083	-0.972426	0.10852	0.284942	0.795215	0.145963	0.337927
ENSMUSG00000016487	Ppfibp1	0.300361	0.0146065	0.288081	0.101489	0.376676	0.948833	-0.554562	3.34299e-05	0.000735693	-0.35569	0.00331136	0.023367
ENSMUSG00000056978	Hamp2	-1.95046	0.0146425	0.288108	-1.66827	0.0166812	0.597492	-0.674006	0.258198	0.489839	-0.956195	0.252843	0.474195
ENSMUSG00000025395	Prim1	0.627007	0.0146448	0.288108	0.461594	0.133406	0.868618	0.359175	0.237562	0.465081	0.524589	0.0402492	0.144185
ENSMUSG00000000303	Cdh1	0.644553	0.0147158	0.289139	0.625601	0.0266269	0.667273	0.418057	0.132807	0.32393	0.437009	0.0895229	0.246485
ENSMUSG00000022538	Lsg1	0.280569	0.0147509	0.289463	0.158887	0.200799	0.90115	0.29057	0.0196922	0.090216	0.412253	0.000792343	0.0078734
ENSMUSG00000079610	Ankrd39	0.727812	0.0147857	0.289637	-0.0664914	0.838443	0.993672	-0.172344	0.594488	0.779395	0.621959	0.0372629	0.136707
ENSMUSG00000004270	Lpcat3	-0.280011	0.0147969	0.289637	-0.049145	0.626829	0.981233	-1.13929	4.18522e-13	5.92818e-10	-1.37016	2.85902e-15	1.11366e-11
ENSMUSG00000020072	Pbld2	-0.396412	0.0148326	0.289753	-0.271189	0.0880775	0.809775	-0.15447	0.323367	0.560693	-0.279693	0.0802772	0.229378
ENSMUSG00000039844	Rapgef1	-0.204845	0.0148401	0.289753	-0.12823	0.121995	0.850908	-0.0156817	0.846251	0.926701	-0.0922967	0.260874	0.482603
ENSMUSG00000027333	Smox	0.918829	0.0149362	0.291264	0.786031	0.0336674	0.695244	-0.383031	0.346653	0.584166	-0.250233	0.421817	0.641015
ENSMUSG00000055491	Pprc1	0.448026	0.0149676	0.29127	0.0761407	0.72033	0.987638	0.545598	0.00960995	0.0543909	0.917483	2.1268e-05	0.000466728
ENSMUSG00000058192	Zfp846	0.379227	0.0149738	0.29127	0.223847	0.196325	0.900836	0.133409	0.433928	0.660808	0.288789	0.0623238	0.193363
ENSMUSG00000090145	Ugt1a6b	0.233799	0.0150483	0.291964	0.10112	0.285087	0.938449	-0.116391	0.22249	0.44696	0.0162879	0.859032	0.932747
ENSMUSG00000100094	1810008I18Rik	-0.446034	0.0150591	0.291964	-0.173236	0.345556	0.946044	0.140479	0.425397	0.654268	-0.132319	0.471506	0.681496
ENSMUSG00000024900	Cpt1a	-0.415636	0.0150757	0.291964	-0.143587	0.384456	0.948833	-0.909964	2.38074e-06	8.91691e-05	-1.18201	1.37878e-08	1.3261e-06
ENSMUSG00000032558	Nphp3	-0.40911	0.0150845	0.291964	-0.188024	0.334493	0.944201	0.503811	0.00593724	0.0380849	0.282725	0.127941	0.3114
ENSMUSG00000068036	Afdn	0.275021	0.0151349	0.292576	0.0698276	0.535935	0.971773	0.202565	0.0757375	0.226892	0.407758	0.000615985	0.00650248
ENSMUSG00000028072	Ntrk1	1.56902	0.0151634	0.292764	-0.232889	0.670072	0.984163	-1.78012	0.00680155	0.0422716	0.0217823	0.967849	0.985385
ENSMUSG00000038253	Hoxa5	1.61704	0.0152797	0.294258	-0.368022	0.531618	0.970813	-1.7447	0.0107004	0.058584	0.240358	0.674633	0.829029
ENSMUSG00000032079	Apoa5	-0.407546	0.0153229	0.294258	-0.182189	0.262981	0.929633	-0.272747	0.0972505	0.265835	-0.498104	0.00361914	0.0250066
ENSMUSG00000046768	Rhoj	0.567772	0.0153343	0.294258	0.0228226	0.932356	0.997496	0.0598805	0.819184	0.914765	0.604829	0.0128784	0.0641083
ENSMUSG00000061601	Pclo	-1.59602	0.0153347	0.294258	-0.498603	0.463543	0.957904	0.867873	0.152788	0.352368	-0.229548	0.745721	0.87049
ENSMUSG00000038910	Plcl2	0.339598	0.0153352	0.294258	0.30429	0.0281308	0.676662	-0.261266	0.0681027	0.210703	-0.225957	0.0844415	0.236985
ENSMUSG00000074882	Cyp2c68	-0.395432	0.0153903	0.294953	-0.115885	0.463442	0.957904	0.209439	0.186944	0.399832	-0.0701089	0.656273	0.816879
ENSMUSG00000085006	BC021767	1.44883	0.0154344	0.295145	0.755037	0.439414	0.954376	1.93323	0.0345812	0.134534	2.62702	0.000554483	0.00600375
ENSMUSG00000038510	Rpf2	0.305306	0.0154382	0.295145	0.139693	0.368453	0.948833	0.586793	0.000220533	0.00322641	0.752406	1.68198e-06	6.34565e-05
ENSMUSG00000028339	Col15a1	-0.648792	0.0154812	0.295362	-0.23252	0.504589	0.963974	1.03391	0.00120517	0.0118248	0.617638	0.055532	0.179102
ENSMUSG00000026028	Trak2	0.337596	0.0154875	0.295362	0.0730939	0.595514	0.976621	-0.177646	0.204711	0.422394	0.0868568	0.514099	0.71577
ENSMUSG00000018401	Mtmr4	-0.332623	0.0155394	0.295893	-0.0439875	0.744334	0.989615	0.366906	0.00864889	0.0505672	0.0782709	0.558911	0.748422
ENSMUSG00000002900	Lamb1	0.493673	0.0155533	0.295893	-0.0158176	0.934749	0.997496	-0.531648	0.0123805	0.0652352	-0.0221577	0.904771	0.955551
ENSMUSG00000028080	Lrba	0.288499	0.015578	0.296001	0.0706953	0.530331	0.970194	-0.410647	0.00103412	0.0106284	-0.192844	0.0880974	0.243852
ENSMUSG00000042622	Maff	0.818832	0.0156677	0.297342	-0.126788	0.792013	0.992675	0.544208	0.208807	0.427597	1.48983	0.000482575	0.00542888
ENSMUSG00000074221	Zfp568	0.326317	0.0157892	0.299283	-0.155311	0.26233	0.929158	-0.221572	0.108767	0.285495	0.260056	0.0539877	0.175686
ENSMUSG00000074802	Gas2l3	-1.06242	0.0158662	0.299947	-0.771241	0.121847	0.850908	0.576857	0.159958	0.361886	0.285678	0.572673	0.758034
ENSMUSG00000029344	Tpst2	-0.316988	0.0158753	0.299947	-0.217746	0.10311	0.825145	-0.0193931	0.877056	0.944396	-0.118635	0.371371	0.597946
ENSMUSG00000020171	Yeats4	-0.298667	0.0159164	0.299947	-0.087804	0.502149	0.963602	0.256194	0.0433403	0.156352	0.045331	0.720063	0.855587
ENSMUSG00000036478	Btg1	-0.476435	0.0159185	0.299947	-0.241342	0.163059	0.883695	-0.713151	0.000229208	0.00331243	-0.948244	8.80903e-06	0.000229905
ENSMUSG00000032078	Zpr1	0.341882	0.0159204	0.299947	0.102394	0.454011	0.957678	-0.311293	0.0292609	0.119441	-0.0718061	0.593406	0.773733
ENSMUSG00000063785	Utp14a	0.354289	0.0159473	0.30009	0.094602	0.555804	0.976083	0.256939	0.104433	0.27853	0.516626	0.00107184	0.00994656
ENSMUSG00000024295	Cyp4f41-ps	1.33617	0.016009	0.300677	0.573507	0.269048	0.933323	-0.843154	0.143299	0.338748	-0.0804896	0.865685	0.936228
ENSMUSG00000032218	Ccnb2	1.59242	0.0160171	0.300677	1.33414	0.0416854	0.696816	-0.417392	0.558091	0.753586	-0.159116	0.772559	0.885938
ENSMUSG00000020732	Rab37	-1.71346	0.0160602	0.301124	-0.27998	0.704791	0.987638	1.0373	0.131172	0.321706	-0.396189	0.595463	0.775011
ENSMUSG00000030562	Nox4	0.429356	0.016104	0.301583	0.184522	0.252955	0.926852	-0.797168	3.40337e-05	0.000745822	-0.552334	0.00143295	0.0122595
ENSMUSG00000023830	Igf2r	0.197152	0.0161416	0.301924	-0.0282194	0.725474	0.987638	-0.0508991	0.525946	0.730341	0.174472	0.0323571	0.124024
ENSMUSG00000006304	Arpc2	0.155629	0.0161767	0.302097	0.151245	0.020169	0.641333	-0.021607	0.730992	0.865368	-0.0172224	0.781489	0.891651
ENSMUSG00000103039	Gm37123	-0.980929	0.0161897	0.302097	0.133379	0.721433	0.987638	0.163567	0.657496	0.819622	-0.950742	0.0209744	0.0911073
ENSMUSG00000018750	Zbtb4	0.341942	0.016302	0.303829	0.132936	0.313303	0.942627	-0.501657	0.000844347	0.00904798	-0.29265	0.0277793	0.111153
ENSMUSG00000039738	Slx4	0.466049	0.0163898	0.304973	0.151974	0.467462	0.957904	-0.0439731	0.832736	0.920488	0.270101	0.153947	0.349248
ENSMUSG00000027533	Fabp5	-1.3876	0.0164145	0.304973	-1.21295	0.0380097	0.695244	0.0831809	0.850835	0.928938	-0.0914709	0.889705	0.94865
ENSMUSG00000050088	1600012H06Rik	0.270996	0.0164271	0.304973	-0.0357098	0.733375	0.988984	-0.553535	9.33468e-06	0.000276509	-0.246829	0.0231001	0.0978848
ENSMUSG00000021678	F2rl1	1.45095	0.0164417	0.304973	-0.757429	0.210791	0.90657	-1.1524	0.0660122	0.206174	1.05598	0.0686007	0.206291
ENSMUSG00000028469	Npr2	0.376756	0.016486	0.305073	0.343021	0.0282035	0.676662	-0.19789	0.201897	0.41871	-0.164155	0.273691	0.497652
ENSMUSG00000002064	Sdf2	-0.245208	0.01653	0.305073	-0.130694	0.216596	0.909819	0.170255	0.0963097	0.264129	0.0557406	0.587675	0.769419
ENSMUSG00000019734	Tmc4	0.592725	0.0165383	0.305073	-0.0447458	0.85178	0.993893	-0.493527	0.0546966	0.182646	0.143945	0.525346	0.724209
ENSMUSG00000073664	Nbeal1	0.322892	0.0165404	0.305073	0.0645169	0.619056	0.980252	-0.333892	0.0160921	0.0785991	-0.0755168	0.54875	0.7411
ENSMUSG00000034158	Lrrc58	0.269408	0.0165449	0.305073	0.0512304	0.646189	0.982325	0.306774	0.00814639	0.0483541	0.524952	2.30004e-05	0.000491583
ENSMUSG00000032698	Lmo2	-0.616477	0.0166685	0.306654	0.0670344	0.78434	0.992675	0.0933554	0.69575	0.844866	-0.590156	0.0246326	0.102584
ENSMUSG00000033781	Asb13	-0.289618	0.0166701	0.306654	-0.130572	0.276916	0.934313	0.06345	0.587496	0.773944	-0.0955959	0.422429	0.641498
ENSMUSG00000092274	Neat1	0.523264	0.0167485	0.307443	0.414278	0.0546761	0.73188	0.0891263	0.671909	0.829428	0.198112	0.348756	0.5759
ENSMUSG00000081488	Gm15368	-1.57953	0.0167524	0.307443	-0.0524512	0.941065	0.997911	1.38641	0.0353317	0.136229	-0.140672	0.842008	0.924547
ENSMUSG00000070729	Gm12966	-0.535822	0.0168636	0.309119	-0.372776	0.0843628	0.804321	-0.176897	0.381727	0.617049	-0.339943	0.137143	0.324943
ENSMUSG00000028680	Plk3	0.829271	0.0169368	0.310098	0.37777	0.247683	0.926852	-0.743149	0.0332581	0.130692	-0.291649	0.363414	0.590496
ENSMUSG00000031592	Pcm1	0.31117	0.016967	0.310247	-0.0176374	0.898231	0.997	0.0672683	0.617211	0.794287	0.396076	0.00380057	0.0259154
ENSMUSG00000030583	Sipa1l3	-0.39342	0.0169848	0.310247	-0.0645973	0.73004	0.988362	0.538648	0.00297844	0.0229267	0.209826	0.237981	0.457002
ENSMUSG00000030590	Fam98c	-0.596363	0.0170866	0.31059	-0.333571	0.15153	0.881215	-0.189119	0.390856	0.623998	-0.451912	0.076371	0.221412
ENSMUSG00000053846	Lipg	-1.01669	0.0170918	0.31059	-0.102996	0.725888	0.987638	-1.0785	0.00180911	0.0158804	-1.99219	8.19664e-06	0.000217567
ENSMUSG00000039943	Plcb4	-0.584076	0.017092	0.31059	0.228483	0.435536	0.95362	0.89801	0.00160793	0.0145489	0.085451	0.747082	0.871167
ENSMUSG00000040354	Mars1	0.229788	0.0170932	0.31059	0.133496	0.173521	0.88994	0.226569	0.0227761	0.0995442	0.322861	0.00132498	0.0116372
ENSMUSG00000049950	Rpp38	0.517156	0.0171285	0.31059	0.333326	0.255353	0.926852	0.706849	0.0128864	0.0673099	0.89068	0.000431688	0.00500829
ENSMUSG00000044505	Lingo4	-1.2123	0.0171414	0.31059	-0.841479	0.318325	0.942627	2.42487	0.000393656	0.0050399	2.05404	0.00825883	0.0464384
ENSMUSG00000027955	Gask1b	1.53461	0.0171606	0.31059	0.211278	0.745329	0.989615	-0.606361	0.376841	0.612993	0.71697	0.223451	0.439538
ENSMUSG00000072294	Klf12	0.352352	0.0171631	0.31059	-0.025992	0.860513	0.994435	-0.224362	0.137465	0.330481	0.153982	0.279304	0.503568
ENSMUSG00000028639	Ybx1	-0.172437	0.0172074	0.311032	-0.145411	0.0425566	0.701354	-0.110569	0.118084	0.300157	-0.137595	0.0543347	0.176336
ENSMUSG00000102448	Gm37101	1.50856	0.0172322	0.311118	-0.227291	0.703672	0.987638	-1.1956	0.0657282	0.205663	0.540258	0.345747	0.57279
ENSMUSG00000034424	Gcsh	-0.194089	0.017274	0.311511	-0.0224055	0.77792	0.992098	0.125802	0.116805	0.298154	-0.0458811	0.561831	0.750105
ENSMUSG00000033581	Igf2bp2	-1.18489	0.0173197	0.311667	-0.838926	0.151312	0.881215	0.70855	0.142077	0.337261	0.36259	0.532233	0.728838
ENSMUSG00000021684	Pde8b	1.21906	0.0173226	0.311667	0.417653	0.383749	0.948833	-0.724041	0.173792	0.381334	0.0773612	0.860528	0.933632
ENSMUSG00000068606	Gm4841	-1.74588	0.0174356	0.313076	-0.926279	0.2726	0.934313	1.33329	0.0554901	0.184584	0.513692	0.551068	0.742507
ENSMUSG00000039262	Prrc2b	0.223749	0.0174509	0.313076	0.132312	0.149025	0.881215	-0.258548	0.00706132	0.0435905	-0.167111	0.0684991	0.206121
ENSMUSG00000025184	R3hcc1l	-0.35339	0.0174612	0.313076	0.0175952	0.905933	0.997043	0.125298	0.389006	0.623101	-0.245688	0.101259	0.267371
ENSMUSG00000086389	Gm15998	-1.6913	0.0174983	0.313381	-1.97178	0.00457758	0.419548	-0.463963	0.437966	0.663613	-0.183485	0.803886	0.90501
ENSMUSG00000030759	Far1	0.707454	0.0175732	0.31436	0.029762	0.927278	0.997496	-0.109832	0.73448	0.867424	0.567861	0.0556512	0.179222
ENSMUSG00000061718	Ppp1r1b	-0.66434	0.0175954	0.314396	-0.438535	0.183427	0.894434	0.576298	0.0443696	0.158957	0.350493	0.273502	0.497471
ENSMUSG00000037434	Slc30a1	-0.270717	0.0176529	0.315063	-0.180349	0.123345	0.852736	0.19664	0.0839552	0.242683	0.106273	0.351722	0.579361
ENSMUSG00000044367	Slc16a13	-1.01909	0.0177647	0.316322	-0.442972	0.240004	0.926852	-0.226157	0.527359	0.731225	-0.802272	0.0669206	0.203605
ENSMUSG00000023960	Enpp5	0.352036	0.0177915	0.316322	0.301333	0.0380913	0.695244	-0.304181	0.0434705	0.156677	-0.253478	0.0710398	0.211114
ENSMUSG00000028082	Sh3d19	0.205187	0.0178173	0.316322	0.247489	0.00512186	0.434262	-0.0277891	0.740716	0.871026	-0.0700913	0.400949	0.624969
ENSMUSG00000027884	Clcc1	-0.201062	0.0178336	0.316322	0.0376932	0.646508	0.982325	-0.0213608	0.794172	0.899992	-0.260116	0.00283371	0.0207189
ENSMUSG00000025504	Eps8l2	0.32934	0.0178596	0.316322	0.180613	0.166659	0.88651	-0.842009	1.9473e-07	1.22342e-05	-0.693283	4.51025e-06	0.00013672
ENSMUSG00000028134	Ptbp2	0.446633	0.0178658	0.316322	0.353563	0.0584403	0.736289	-0.28023	0.151931	0.351535	-0.18716	0.275008	0.498941
ENSMUSG00000041698	Slco1a1	-0.71289	0.0178726	0.316322	-0.621319	0.0382589	0.695244	0.156302	0.588809	0.77485	0.0647309	0.824583	0.916393
ENSMUSG00000001441	Npepps	0.265793	0.0178859	0.316322	0.050149	0.645444	0.982325	-0.255648	0.0249388	0.106633	-0.0400039	0.707903	0.848188
ENSMUSG00000025196	Cpn1	-0.223675	0.0179064	0.316326	-0.142792	0.123062	0.852736	0.014868	0.870101	0.940495	-0.0660153	0.469969	0.680356
ENSMUSG00000008999	Bmp7	0.688429	0.0180055	0.317716	0.245924	0.40378	0.94964	-0.277311	0.37288	0.609344	0.165193	0.529	0.726827
ENSMUSG00000068114	Ccdc134	-0.593912	0.0180476	0.318096	0.0242826	0.943599	0.997911	1.21646	0.000194365	0.00292035	0.598269	0.0503933	0.167415
ENSMUSG00000042961	Egflam	1.66926	0.0180678	0.318096	0.584509	0.378501	0.948833	-0.900332	0.227443	0.453344	0.184422	0.755946	0.87676
ENSMUSG00000117869	Snhg4	0.983479	0.0181298	0.318826	-0.110814	0.820344	0.992675	0.0708724	0.879768	0.946113	1.16517	0.00863031	0.0478026
ENSMUSG00000106458	Gm42633	1.64249	0.0181521	0.318859	-0.472095	0.49116	0.963318	-1.32445	0.0644773	0.203406	0.790131	0.230087	0.447613
ENSMUSG00000110827	Gm32281	-1.1835	0.0181821	0.319026	-0.68607	0.179106	0.893007	0.264278	0.536441	0.737972	-0.233147	0.673201	0.828006
ENSMUSG00000017057	Il13ra1	-0.761956	0.0183156	0.320994	-0.712545	0.0534654	0.729086	0.654422	0.0443498	0.158927	0.605011	0.0941466	0.254493
ENSMUSG00000025544	Tm9sf2	-0.199609	0.0183355	0.320994	-0.155219	0.0633923	0.747137	-0.0218329	0.788764	0.897112	-0.0662231	0.419075	0.638471
ENSMUSG00000020641	Rsad2	-0.835134	0.0183822	0.321189	-0.69012	0.0407344	0.696816	-0.312641	0.305655	0.542106	-0.457656	0.212017	0.425261
ENSMUSG00000021706	Zfyve16	0.422813	0.0183878	0.321189	-0.145604	0.434884	0.95362	-0.240604	0.195392	0.409965	0.327813	0.0666883	0.203256
ENSMUSG00000116284	Gm3787	1.44276	0.0184352	0.321321	1.49181	0.0336848	0.695244	0.287498	0.70235	0.84957	0.238446	0.630793	0.799511
ENSMUSG00000030095	Tmem43	0.397661	0.0184366	0.321321	0.561323	0.00416351	0.41015	0.257886	0.174453	0.382193	0.0942247	0.55528	0.746297
ENSMUSG00000020926	Adam11	-1.07883	0.0184614	0.321393	-0.80112	0.038475	0.696549	-0.609577	0.0981514	0.267173	-0.887284	0.0556959	0.179222
ENSMUSG00000026623	Lpgat1	-0.532997	0.0185271	0.321467	-0.522254	0.0218021	0.643368	0.449124	0.0451354	0.160793	0.438381	0.0514469	0.169864
ENSMUSG00000022263	Trio	0.316816	0.0185284	0.321467	0.119559	0.384315	0.948833	-0.0414595	0.762232	0.88129	0.155797	0.232411	0.450286
ENSMUSG00000041147	Brca2	1.11301	0.0185347	0.321467	0.381219	0.406484	0.949825	-0.454384	0.373185	0.609369	0.277411	0.486946	0.693203
ENSMUSG00000034801	Sos2	0.299691	0.0185482	0.321467	-0.0642481	0.614906	0.979471	-0.215607	0.0978688	0.266871	0.148332	0.229166	0.446665
ENSMUSG00000028037	Ifi44	-1.16873	0.0186044	0.322084	-0.93999	0.100469	0.822346	0.455032	0.306726	0.543136	0.226295	0.701728	0.844807
ENSMUSG00000017718	Afmid	-0.507812	0.0186341	0.32224	-0.25278	0.236734	0.923998	0.0484979	0.81112	0.910523	-0.206534	0.342437	0.569228
ENSMUSG00000019843	Fyn	-0.549333	0.0188292	0.325252	-0.00432046	0.985959	0.999215	0.424758	0.0697898	0.214181	-0.120255	0.619614	0.791458
ENSMUSG00000071076	Jund	0.446168	0.0188729	0.325646	0.17763	0.340851	0.946044	-0.285155	0.140074	0.334003	-0.0166172	0.925459	0.964971
ENSMUSG00000109877	Gm45609	-1.23696	0.0189237	0.325807	-0.434997	0.30173	0.94162	-0.554684	0.18787	0.401096	-1.35665	0.0108263	0.056511
ENSMUSG00000060002	Chpt1	0.309005	0.0189276	0.325807	0.0678847	0.592144	0.976621	-0.423587	0.00181671	0.0159291	-0.182467	0.154369	0.34975
ENSMUSG00000029207	Apbb2	0.555243	0.0189449	0.325807	0.294674	0.247883	0.926852	0.0287981	0.910732	0.959439	0.289367	0.199513	0.409411
ENSMUSG00000116838	Gm6475	1.20561	0.0190323	0.326948	0.965314	0.104627	0.826539	0.47451	0.427058	0.655586	0.714805	0.143792	0.33404
ENSMUSG00000042404	Dennd4b	-0.401259	0.0190601	0.327066	-0.158052	0.326901	0.942627	-0.189441	0.233234	0.459527	-0.432648	0.0132719	0.0654395
ENSMUSG00000045211	Nudt18	0.499184	0.0192184	0.328109	0.376636	0.0524478	0.724717	-0.617384	0.0052602	0.0347137	-0.494835	0.0103962	0.0549843
ENSMUSG00000069920	B3gnt9	1.45816	0.0192227	0.328109	0.354908	0.604235	0.976621	0.0251622	0.971205	0.987236	1.12842	0.0592439	0.18701
ENSMUSG00000116718	Gm49668	-1.12598	0.0192235	0.328109	-0.957506	0.0360251	0.695244	-0.295394	0.441965	0.667156	-0.463868	0.369368	0.596139
ENSMUSG00000092545	Gm20319	-0.476101	0.0192562	0.328109	-0.150871	0.428617	0.953574	-0.381143	0.0515405	0.175773	-0.706373	0.000813501	0.00803242
ENSMUSG00000117819	Gm50253	1.1254	0.0192643	0.328109	1.07968	0.0336539	0.695244	0.0268236	0.959612	0.98218	0.0725429	0.862857	0.934784
ENSMUSG00000022636	Alcam	0.339399	0.0192746	0.328109	0.144744	0.328494	0.942627	0.227829	0.123909	0.309961	0.422484	0.00465779	0.0301759
ENSMUSG00000031616	Ednra	0.448215	0.0192799	0.328109	0.244491	0.216387	0.909819	-0.161568	0.424751	0.654103	0.0421553	0.812837	0.909499
ENSMUSG00000031840	Rab3a	-0.800883	0.0192922	0.328109	-0.0893301	0.776441	0.992098	0.0590032	0.846029	0.926586	-0.652549	0.0605512	0.18979
ENSMUSG00000026348	Acmsd	0.975128	0.0193105	0.328109	0.924694	0.0218119	0.643368	-0.396645	0.366345	0.603106	-0.346211	0.323604	0.550025
ENSMUSG00000106847	Peg13	0.412144	0.0194367	0.329613	-0.0430843	0.78214	0.992612	-0.72109	0.000127055	0.00210502	-0.265862	0.0946207	0.255153
ENSMUSG00000002844	Adprh	-0.579765	0.0194578	0.329613	0.0965279	0.747781	0.990305	0.930978	0.00126527	0.0122525	0.254686	0.355209	0.583071
ENSMUSG00000040945	Rcc2	0.319323	0.0194624	0.329613	0.14296	0.303653	0.94162	-0.0490485	0.723898	0.861931	0.127315	0.333351	0.559813
ENSMUSG00000042354	Gnl3	0.355425	0.0194846	0.32963	0.00903066	0.954014	0.997911	0.154842	0.317309	0.554136	0.501236	0.00174277	0.0140914
ENSMUSG00000047040	Prr15l	1.39008	0.0195587	0.330526	0.587818	0.328104	0.942627	-0.395288	0.537942	0.739008	0.40697	0.439914	0.655983
ENSMUSG00000020308	Tpgs1	-0.431194	0.019599	0.330698	-0.203266	0.284357	0.938449	0.102441	0.560993	0.755344	-0.125486	0.51089	0.713347
ENSMUSG00002075524	NA	1.45665	0.0196332	0.330698	-1.23162	0.0319809	0.691115	-1.89671	0.00268858	0.0212968	0.791551	0.166452	0.367558
ENSMUSG00000024941	Scyl1	-0.230991	0.0196448	0.330698	-0.167295	0.0916905	0.812099	-0.033882	0.722667	0.861837	-0.0975785	0.318713	0.545281
ENSMUSG00000084934	Gm16035	1.16955	0.0196543	0.330698	0.369285	0.461969	0.957904	-0.449337	0.400963	0.632969	0.350931	0.434193	0.651561
ENSMUSG00000038175	Mylip	-0.407421	0.0196796	0.330698	-0.29178	0.0604874	0.737945	-0.511065	0.00185085	0.0161287	-0.626705	0.000548779	0.00596271
ENSMUSG00000044361	BC024139	0.522354	0.0196982	0.330698	0.201551	0.364654	0.948833	-0.286609	0.22283	0.447183	0.0341942	0.866291	0.936446
ENSMUSG00000042851	Zc3h6	1.56341	0.0197195	0.330698	0.111591	0.804645	0.992675	-2.46846	0.000251272	0.00355826	-1.01664	0.0454332	0.156406
ENSMUSG00000021061	Sptb	0.998968	0.0197531	0.330698	0.846551	0.0472083	0.714908	-0.321874	0.479007	0.696798	-0.169457	0.647839	0.810762
ENSMUSG00000085514	Bcas3os2	1.52368	0.0197623	0.330698	-0.558396	0.482177	0.961767	0.268732	0.717774	0.859313	2.35081	0.00143438	0.0122595
ENSMUSG00000074064	Mlycd	-0.224237	0.0197812	0.330698	-0.143992	0.123899	0.853438	-0.223528	0.019317	0.0892533	-0.303773	0.00216835	0.0167419
ENSMUSG00000035472	Slc25a21	0.48681	0.0198341	0.331011	0.231599	0.215695	0.909784	-0.640571	0.00301759	0.0230815	-0.38536	0.0409202	0.145599
ENSMUSG00000031214	Ophn1	1.00336	0.0198579	0.331011	0.230729	0.460029	0.957904	-1.64865	0.000190376	0.00287149	-0.876025	0.0110873	0.0575839
ENSMUSG00000084915	C230037L18Rik	1.33204	0.0198636	0.331011	-0.419077	0.448151	0.957678	-1.09303	0.0636204	0.201807	0.658078	0.214454	0.428386
ENSMUSG00000106664	Gm17936	1.09683	0.0199143	0.331026	0.0439384	0.888704	0.996261	-1.9826	3.88062e-05	0.000830349	-0.929705	0.010993	0.0571511
ENSMUSG00000018196	Glrx2	-0.251008	0.0199215	0.331026	-0.0657055	0.53224	0.971007	-0.0438522	0.671804	0.829428	-0.229155	0.0349751	0.131177
ENSMUSG00000024870	Rab1b	-0.226062	0.0199603	0.331026	-0.0238537	0.801611	0.992675	0.128765	0.176847	0.385587	-0.0734429	0.437958	0.655161
ENSMUSG00000020435	Osbp2	1.30155	0.0199621	0.331026	-0.0760641	0.857867	0.994435	-1.93903	0.000569286	0.00670957	-0.561421	0.217217	0.43147
ENSMUSG00000027469	Tpx2	1.66765	0.0199707	0.331026	-0.085074	0.902491	0.997043	-1.05436	0.161549	0.364057	0.698363	0.277147	0.501361
ENSMUSG00000022704	Qtrt2	0.470408	0.0200059	0.331257	0.0384278	0.847384	0.993672	-0.328041	0.116461	0.297766	0.103939	0.582322	0.765353
ENSMUSG00000056413	Adap1	1.23884	0.0200505	0.331321	0.154466	0.791152	0.992675	-0.1182	0.840236	0.924075	0.966172	0.0640313	0.197129
ENSMUSG00000029269	Sult1b1	0.495985	0.0200523	0.331321	0.288523	0.159053	0.883067	-0.431299	0.0472203	0.165776	-0.223836	0.256959	0.478653
ENSMUSG00000030417	Pdcd5	0.524316	0.0201432	0.33201	0.136785	0.518726	0.968443	-0.445835	0.05646	0.186299	-0.0583037	0.770665	0.884743
ENSMUSG00000003534	Ddr1	0.948231	0.0201468	0.33201	-0.0470853	0.908235	0.997043	-0.602838	0.164438	0.368437	0.392478	0.294819	0.519812
ENSMUSG00000027750	Postn	0.524441	0.0201686	0.33201	0.166571	0.395733	0.948891	-0.747798	0.00156572	0.0142331	-0.389929	0.0478491	0.162003
ENSMUSG00000008604	Ubqln4	0.275	0.0201793	0.33201	0.0663574	0.579613	0.976621	0.11725	0.325318	0.562447	0.325893	0.00715029	0.0413851
ENSMUSG00000052085	Dock8	0.421188	0.0203541	0.334436	0.331125	0.0558621	0.735747	-0.514428	0.00579854	0.0373489	-0.424364	0.0146907	0.0704078
ENSMUSG00000058979	Hdhd5	-0.306485	0.0203882	0.334436	0.034421	0.783738	0.992675	-0.0998615	0.427566	0.655958	-0.440768	0.00128991	0.011387
ENSMUSG00000004099	Dnmt1	0.439529	0.0203911	0.334436	0.106177	0.629915	0.981928	0.329058	0.126636	0.314041	0.66241	0.00132165	0.0116194
ENSMUSG00000038644	Pold1	0.769113	0.0204445	0.334958	0.187867	0.629567	0.981928	0.196944	0.6061	0.786839	0.77819	0.0224125	0.0958664
ENSMUSG00000032113	Chek1	1.2735	0.0204856	0.334988	1.33816	0.0761533	0.787642	1.39976	0.0595162	0.193676	1.3351	0.0189882	0.0845782
ENSMUSG00000041891	Lman1	-0.211633	0.0205028	0.334988	-0.297571	0.00180564	0.284178	0.607315	3.818e-08	3.47213e-06	0.693253	2.09981e-09	2.92117e-07
ENSMUSG00000053838	Nudcd3	-0.338614	0.0205647	0.334988	-0.105977	0.451177	0.957678	-0.0844393	0.54242	0.741941	-0.317077	0.031386	0.121597
ENSMUSG00000033420	Antxr1	1.00792	0.0205748	0.334988	0.168204	0.626788	0.981233	-1.3702	0.0021409	0.0180505	-0.530491	0.132616	0.317361
ENSMUSG00000090038	Gm16573	-0.590681	0.0205917	0.334988	-0.22449	0.368215	0.948833	0.0274099	0.908141	0.958524	-0.338781	0.190899	0.39866
ENSMUSG00000023044	Csad	0.56985	0.0205948	0.334988	0.456312	0.0568468	0.735747	-0.760283	0.00264635	0.0210479	-0.646745	0.00830426	0.0466433
ENSMUSG00000032750	Gab3	1.50906	0.0205968	0.334988	0.712633	0.244616	0.926852	-0.856	0.206912	0.42488	-0.0595767	0.915123	0.959524
ENSMUSG00000032527	Pccb	-0.159602	0.0206786	0.335593	-0.139761	0.0409907	0.696816	-0.178582	0.0102049	0.0567877	-0.198422	0.00477403	0.0306739
ENSMUSG00000031785	Adgrg1	0.667607	0.0206871	0.335593	0.0732716	0.805134	0.992675	-0.303033	0.324838	0.561987	0.291302	0.281288	0.505391
ENSMUSG00000028527	Ak4	-0.338789	0.0206986	0.335593	0.0288322	0.844182	0.993672	0.718676	1.3257e-05	0.000363116	0.351055	0.0188298	0.0839928
ENSMUSG00000038576	Susd4	0.52563	0.0207888	0.336562	0.564425	0.0162686	0.592743	0.0459071	0.842106	0.924876	0.0071119	0.973493	0.98795
ENSMUSG00000108969	Gm45044	-2.24294	0.0208167	0.336562	0.378981	0.44017	0.954479	-1.74101	0.00845706	0.0497243	-4.36293	7.99534e-06	0.000215528
ENSMUSG00000020738	Sumo2	0.960342	0.0208613	0.336562	0.445161	0.414398	0.951097	0.561206	0.292727	0.529424	1.07639	0.0136473	0.0669308
ENSMUSG00000067870	Rpl31-ps8	-0.583294	0.0208681	0.336562	-0.0455243	0.852199	0.994019	0.0905426	0.702965	0.849934	-0.447228	0.0800798	0.228993
ENSMUSG00000031995	St14	1.31628	0.020872	0.336562	0.273632	0.585968	0.976621	-1.15334	0.0500152	0.172676	-0.110695	0.815284	0.910996
ENSMUSG00000020810	Cygb	0.484539	0.020888	0.336562	0.41535	0.0544348	0.73188	-0.151842	0.49756	0.709511	-0.0826523	0.660666	0.819899
ENSMUSG00000097113	Gm19705	1.39438	0.020961	0.337104	1.78199	0.0022746	0.319284	-0.394164	0.551212	0.748121	-0.781773	0.088572	0.244775
ENSMUSG00000001435	Col18a1	-0.154579	0.0209851	0.337104	-0.0371417	0.565795	0.976621	-0.364313	1.72358e-06	6.97536e-05	-0.481751	6.15459e-09	7.10331e-07
ENSMUSG00000021728	Emb	1.33909	0.0209928	0.337104	0.0471284	0.932241	0.997496	-0.889029	0.141873	0.336917	0.402931	0.43498	0.65224
ENSMUSG00000022280	Rnf19a	0.226609	0.0210081	0.337104	0.0604467	0.532755	0.971007	-0.106304	0.276356	0.512181	0.0598582	0.527103	0.725704
ENSMUSG00000074738	Fndc10	1.23596	0.0210656	0.337679	1.9839	0.000696425	0.187086	0.306856	0.606888	0.787207	-0.441085	0.330874	0.557336
ENSMUSG00000021999	Cpb2	-0.332654	0.0210995	0.337874	-0.184481	0.191587	0.897813	0.226277	0.110142	0.28779	0.0781036	0.576242	0.760626
ENSMUSG00000074623	Gm826	-0.901511	0.0211838	0.338251	0.0373165	0.902304	0.997043	-0.401219	0.210951	0.430215	-1.34005	0.000726754	0.00739618
ENSMUSG00000035834	Polr3g	-0.372449	0.0211954	0.338251	-0.00830446	0.963632	0.997911	0.520697	0.00337699	0.0249724	0.156553	0.364407	0.591379
ENSMUSG00000038481	Cdk19	0.420076	0.0211998	0.338251	0.184815	0.251447	0.926852	-0.661046	0.000585512	0.00681828	-0.425784	0.0102526	0.0544917
ENSMUSG00000020037	Rfx4	1.15223	0.0212099	0.338251	0.379491	0.155403	0.881215	-2.53395	1.07121e-06	4.89457e-05	-1.76121	5.12892e-06	0.000151299
ENSMUSG00000031808	Slc27a1	0.725957	0.0212371	0.338339	0.806651	0.00306883	0.351585	-1.12566	0.000569825	0.00671055	-1.20635	3.93605e-05	0.000764683
ENSMUSG00000021866	Anxa11	-0.213559	0.0212696	0.338431	-0.163636	0.0835013	0.803107	0.0734987	0.418001	0.648564	0.0235753	0.797084	0.900998
ENSMUSG00000033565	Rbfox2	0.217437	0.0212919	0.338431	0.111579	0.232033	0.921542	-0.141616	0.134477	0.326623	-0.0357576	0.692306	0.839081
ENSMUSG00000034610	Tut4	0.455805	0.0213415	0.338431	0.128862	0.471515	0.958923	-0.701987	0.000706234	0.00791642	-0.375044	0.0407394	0.145055
ENSMUSG00000019986	Ahi1	0.843663	0.0213458	0.338431	0.87126	0.0185625	0.621982	-0.209467	0.594562	0.779395	-0.237064	0.448977	0.663585
ENSMUSG00000021767	Kat6b	0.280603	0.0213515	0.338431	0.121314	0.365483	0.948833	0.247767	0.0625102	0.200076	0.407056	0.00173519	0.014054
ENSMUSG00000039835	Nhsl1	0.463521	0.0214779	0.340089	0.302642	0.153963	0.881215	-0.0476579	0.823184	0.916145	0.113221	0.552228	0.743798
ENSMUSG00000017144	Rnd3	0.355137	0.0215481	0.340477	-0.0618364	0.731621	0.98876	0.677461	0.000241914	0.0034517	1.09443	5.99915e-08	4.45232e-06
ENSMUSG00000030689	Ino80e	0.298415	0.0215503	0.340477	-0.0404423	0.779189	0.992098	0.117246	0.398838	0.630764	0.456104	0.00127777	0.0113105
ENSMUSG00000109165	Gm45148	-1.16246	0.0216056	0.340477	0.277768	0.54486	0.97342	0.232556	0.609085	0.788743	-1.20768	0.0180413	0.0816207
ENSMUSG00000002778	Kdelr1	-0.17184	0.021615	0.340477	-0.10044	0.17248	0.888398	-0.0404043	0.576917	0.766779	-0.111804	0.129188	0.313289
ENSMUSG00000030560	Ctsc	-0.623473	0.0216378	0.340477	-0.639813	0.0174521	0.611059	-0.286726	0.261075	0.493666	-0.270386	0.315182	0.541563
ENSMUSG00000030697	Ppp4c	0.227922	0.0216478	0.340477	0.0199662	0.839242	0.993672	-0.143391	0.152035	0.351671	0.064565	0.499693	0.704398
ENSMUSG00000020650	Bcap29	0.425588	0.0216697	0.340477	0.039208	0.820663	0.992675	-0.513106	0.00732815	0.0448997	-0.126726	0.456213	0.669958
ENSMUSG00000100277	1810053B23Rik	-1.55716	0.021696	0.340477	-0.272717	0.549166	0.9749	-0.969546	0.0517479	0.176014	-2.25399	0.000942541	0.00904851
ENSMUSG00000040462	Os9	-0.211764	0.0216991	0.340477	-0.0576994	0.518175	0.968443	-0.0188743	0.832008	0.920247	-0.172938	0.0580884	0.184333
ENSMUSG00000020315	Sptbn1	0.200174	0.0217528	0.340868	-0.0048656	0.954654	0.997911	0.0366802	0.66731	0.826039	0.24172	0.00655956	0.0388463
ENSMUSG00000112527	Gm35696	-1.81977	0.0217678	0.340868	0.110352	0.792872	0.992675	-1.24134	0.0195722	0.0898245	-3.17147	6.21728e-05	0.00108722
ENSMUSG00000116130	Gm49431	-0.664755	0.0218623	0.341552	-0.40039	0.220633	0.916227	0.422109	0.13948	0.333217	0.157743	0.624688	0.795306
ENSMUSG00000026812	Tsc1	-0.239564	0.0218978	0.341552	-0.0476817	0.630544	0.981928	-0.208483	0.0410846	0.150675	-0.400365	0.000288161	0.00362083
ENSMUSG00000063919	Srrm4	0.940007	0.0219111	0.341552	0.394114	0.30848	0.942627	-0.650216	0.134853	0.327084	-0.104322	0.764044	0.881432
ENSMUSG00000042978	Sbk1	-0.448228	0.0219218	0.341552	-0.21248	0.25732	0.926852	-0.16381	0.370843	0.607327	-0.399559	0.0434231	0.151461
ENSMUSG00000047731	Wbp1l	-0.336133	0.0219299	0.341552	-0.00788251	0.954913	0.997911	-0.86992	3.00114e-07	1.71914e-05	-1.19817	2.67939e-10	6.05038e-08
ENSMUSG00000029417	Cxcl9	-0.985806	0.0219614	0.341552	-0.0522777	0.907536	0.997043	0.671566	0.101302	0.27284	-0.261963	0.570972	0.757456
ENSMUSG00000031618	Nr3c2	0.461411	0.0219649	0.341552	-0.241526	0.236012	0.923248	-0.374458	0.0690301	0.212665	0.328479	0.0979545	0.261475
ENSMUSG00000035759	Bbs10	0.373634	0.0222056	0.344525	0.280929	0.1024	0.822422	-0.0228779	0.893809	0.952449	0.0698273	0.652378	0.814022
ENSMUSG00000010936	Vac14	-0.291801	0.0222098	0.344525	-0.103082	0.496271	0.96335	0.859208	2.51216e-07	1.50338e-05	0.670489	2.06119e-05	0.000455539
ENSMUSG00000028643	Svbp	-0.771087	0.0222225	0.344525	0.061572	0.834973	0.993487	-0.143275	0.62957	0.802661	-0.975934	0.00444648	0.0291831
ENSMUSG00000026621	Mtarc1	-0.22209	0.022257	0.344718	0.0407578	0.662524	0.983322	-0.563783	5.12676e-07	2.63631e-05	-0.826631	1.05962e-10	3.00179e-08
ENSMUSG00000002831	Plin4	0.661894	0.0223264	0.344863	0.422392	0.0459731	0.711546	-2.06057	1.61723e-09	2.86342e-07	-1.82107	1.46979e-09	2.36091e-07
ENSMUSG00000002814	Top3a	0.409827	0.0223593	0.344863	-0.0713001	0.722788	0.987638	0.0101591	0.958113	0.981752	0.491286	0.00968888	0.0523267
ENSMUSG00000024795	Kif20b	1.55037	0.0223606	0.344863	1.48488	0.0334654	0.695244	-0.109308	0.884662	0.948384	-0.043815	0.93813	0.971856
ENSMUSG00000021775	Nr1d2	0.31631	0.0223909	0.344863	-0.144031	0.284931	0.938449	-0.403308	0.00451384	0.0309246	0.0570332	0.668424	0.824406
ENSMUSG00000032393	Dpp8	-0.188109	0.0224053	0.344863	-0.131197	0.112322	0.841682	0.104853	0.195766	0.410103	0.0479415	0.552594	0.744108
ENSMUSG00000068747	Sort1	0.767857	0.0224363	0.344863	0.555019	0.0911902	0.812099	-0.323705	0.355175	0.592538	-0.110867	0.708633	0.848606
ENSMUSG00000015476	Prrt1	1.46563	0.0224442	0.344863	0.187303	0.777442	0.992098	-0.418155	0.541619	0.741561	0.860171	0.15459	0.350045
ENSMUSG00000036216	Leap2	-0.592785	0.0224551	0.344863	-0.601902	0.069978	0.777683	1.09569	0.000299395	0.00409199	1.10481	0.00076504	0.0076866
ENSMUSG00000056459	Zbtb25	0.633939	0.0225036	0.344863	0.0289361	0.929136	0.997496	0.0869162	0.781516	0.892661	0.691919	0.0182755	0.0824408
ENSMUSG00000018217	Pmp22	0.708935	0.022512	0.344863	-0.379539	0.159939	0.883271	-1.12204	0.000497645	0.00602471	-0.0335636	0.90135	0.954331
ENSMUSG00000001630	Stk38l	-0.375857	0.0225211	0.344863	-0.185674	0.332343	0.944201	0.603656	0.00116719	0.011576	0.413473	0.0248537	0.102838
ENSMUSG00000032649	Colgalt2	-1.44811	0.0225577	0.344863	-0.978915	0.155701	0.881215	0.771164	0.186698	0.399524	0.301967	0.671067	0.826069
ENSMUSG00000031877	Ces2g	0.351183	0.0225681	0.344863	0.15701	0.334606	0.944201	0.366646	0.0255417	0.108319	0.560819	0.000664482	0.00687697
ENSMUSG00000030203	Dusp16	0.288109	0.022587	0.344863	-0.024793	0.844455	0.993672	0.0760646	0.544322	0.743052	0.388966	0.00297283	0.021524
ENSMUSG00000037997	Parp11	-0.495242	0.0225984	0.344863	-0.424021	0.114059	0.842459	0.573591	0.0137169	0.0705533	0.50237	0.0524327	0.172026
ENSMUSG00000031375	Bgn	0.364187	0.0226302	0.344972	-0.0247318	0.871954	0.994934	-0.438901	0.00709898	0.0437537	-0.0499827	0.743313	0.869291
ENSMUSG00000018040	Rrp7a	-0.254074	0.0226545	0.344972	-0.0246656	0.821808	0.992675	-0.00133427	0.99011	0.995169	-0.230743	0.0404276	0.144506
ENSMUSG00000109262	Gm44744	-1.43026	0.0226719	0.344972	-0.103899	0.878514	0.995323	1.32925	0.0348067	0.135108	0.00288077	0.996594	0.998453
ENSMUSG00000034292	Traf3ip1	-0.306373	0.0227523	0.345857	-0.0546076	0.700989	0.987638	0.202382	0.139047	0.332648	-0.0493829	0.71939	0.855112
ENSMUSG00000020231	Dip2a	0.623724	0.0227971	0.3462	0.50081	0.0616887	0.738432	-0.331622	0.252353	0.483095	-0.208708	0.379603	0.605446
ENSMUSG00000115124	Gm49201	-0.502271	0.0228459	0.346301	0.103988	0.701393	0.987638	0.84652	0.0012435	0.0120943	0.240261	0.327275	0.554028
ENSMUSG00000026988	Wdsub1	0.448507	0.0228865	0.346301	-0.0866826	0.686679	0.986273	-0.0859235	0.681852	0.83572	0.449266	0.0267135	0.108348
ENSMUSG00000016541	Atxn10	0.26862	0.022897	0.346301	0.227238	0.0507256	0.718105	-0.319151	0.00799449	0.0477753	-0.277769	0.0176843	0.0804025
ENSMUSG00000034575	Tent4a	-0.296199	0.0229447	0.346301	-0.0293728	0.835807	0.993672	0.582767	9.06297e-05	0.00160466	0.315942	0.023235	0.098258
ENSMUSG00000035184	Fam124a	0.677476	0.0229535	0.346301	0.149688	0.641615	0.982325	-0.157297	0.627544	0.801324	0.37049	0.197917	0.407471
ENSMUSG00000036180	Gatad2a	0.191101	0.0229646	0.346301	0.2046	0.0152048	0.582078	-0.221015	0.0102855	0.0571071	-0.234514	0.00531408	0.0332792
ENSMUSG00000051557	Pusl1	-0.415373	0.0229748	0.346301	-0.0683009	0.72231	0.987638	0.292738	0.110579	0.28826	-0.0543343	0.772972	0.88615
ENSMUSG00000033377	Palmd	0.30744	0.0229816	0.346301	0.177437	0.171423	0.887058	-0.522197	0.000275233	0.00381191	-0.392193	0.00380698	0.0259477
ENSMUSG00000030323	Ift122	0.549054	0.0230557	0.347082	0.781946	0.0073658	0.492192	0.405588	0.160825	0.362846	0.172696	0.441385	0.657038
ENSMUSG00000009418	Nav1	0.417723	0.0231665	0.347954	0.0270733	0.890218	0.996318	-0.0669159	0.731144	0.865368	0.323734	0.0770077	0.222458
ENSMUSG00000028560	Usp1	0.272758	0.0231848	0.347954	0.0941942	0.451062	0.957678	0.0891528	0.470321	0.690218	0.267716	0.0275376	0.110612
ENSMUSG00000038188	Scarf1	-0.564291	0.0231875	0.347954	-0.356627	0.136342	0.873504	-0.140419	0.532233	0.734845	-0.348084	0.1704	0.37236
ENSMUSG00000040722	Scamp5	0.463498	0.0232061	0.347954	0.472307	0.0138794	0.573619	-0.524234	0.0128866	0.0673099	-0.533043	0.00477118	0.0306739
ENSMUSG00000111334	Gm30015	-1.35142	0.0232479	0.347954	0.584848	0.292527	0.938893	0.661555	0.225822	0.451152	-1.27472	0.0345371	0.130215
ENSMUSG00000025758	Plk4	1.09426	0.0232581	0.347954	-0.4706	0.351458	0.946044	-0.604386	0.233157	0.459527	0.960478	0.0447365	0.154491
ENSMUSG00000036617	Etl4	0.481206	0.0232847	0.347954	0.310303	0.189497	0.897721	0.231287	0.321323	0.558516	0.40219	0.0580426	0.184333
ENSMUSG00000020515	Cnot8	-0.228976	0.0233486	0.347954	-0.209143	0.0471307	0.714908	0.156283	0.120396	0.304072	0.13645	0.182162	0.387423
ENSMUSG00000023176	Cpn2	-0.220254	0.023366	0.347954	-0.0335242	0.721071	0.987638	0.104709	0.268181	0.501926	-0.0820207	0.384217	0.610289
ENSMUSG00000075486	Commd6	-0.258234	0.023382	0.347954	0.165347	0.161158	0.883271	0.251612	0.0324041	0.12838	-0.171969	0.132287	0.316936
ENSMUSG00000097784	A430105J06Rik	-1.35326	0.023392	0.347954	-0.110784	0.853011	0.994429	0.730176	0.189848	0.403055	-0.512305	0.411886	0.632622
ENSMUSG00000003345	Csnk1g2	-0.222404	0.0234009	0.347954	-0.149967	0.104032	0.825165	-0.448094	1.85615e-05	0.000473333	-0.520532	2.20795e-06	7.76571e-05
ENSMUSG00000038055	Dexi	-0.416545	0.0234804	0.347954	-0.0341254	0.867016	0.994435	0.439117	0.0244694	0.105175	0.0566969	0.769769	0.884281
ENSMUSG00000025510	Cd151	0.27801	0.0234981	0.347954	0.325884	0.0114458	0.54451	0.0309616	0.804258	0.906347	-0.0169125	0.884784	0.946203
ENSMUSG00000020672	Sntg2	-0.747692	0.0235009	0.347954	-0.208034	0.537682	0.971773	0.312741	0.30742	0.543876	-0.226917	0.517509	0.718235
ENSMUSG00000032440	Tgfbr2	0.454982	0.0235262	0.347954	0.186574	0.360616	0.948295	0.0263993	0.896575	0.954138	0.294808	0.133969	0.319707
ENSMUSG00000096935	1700113A16Rik	0.605109	0.0235268	0.347954	-0.169876	0.58171	0.976621	-0.00437551	0.988235	0.994554	0.770609	0.00677982	0.0397578
ENSMUSG00000021477	Ctsl	0.459968	0.0235278	0.347954	0.410229	0.041944	0.697471	-0.496634	0.0150156	0.0750104	-0.446896	0.0274924	0.110487
ENSMUSG00000030254	Rad18	0.918934	0.0235379	0.347954	0.482942	0.200383	0.90115	-0.636882	0.13205	0.322994	-0.20089	0.561359	0.749939
ENSMUSG00000022309	Angpt1	1.3673	0.0235633	0.348	-0.000475517	0.999386	0.999704	-0.551387	0.391853	0.624636	0.816389	0.148901	0.341732
ENSMUSG00000004667	Polr2e	0.278799	0.0236497	0.34893	0.117113	0.336284	0.944929	-0.206108	0.101713	0.273569	-0.0444224	0.702508	0.844972
ENSMUSG00000078813	Leng1	-0.390075	0.0236744	0.34893	0.0334659	0.862586	0.994435	0.527846	0.00516017	0.0341839	0.104306	0.567491	0.754765
ENSMUSG00000029076	Sdf4	-0.157512	0.0236934	0.34893	-0.074073	0.273712	0.934313	-0.168033	0.0161721	0.078891	-0.251472	0.000578987	0.0062044
ENSMUSG00000021868	Ppif	0.297129	0.0239134	0.351836	0.149082	0.270283	0.934313	0.160491	0.232226	0.458479	0.308538	0.0203429	0.0891095
ENSMUSG00000037108	Zcwpw1	0.532376	0.0239598	0.352187	0.5961	0.0488659	0.717735	0.606579	0.0411107	0.150707	0.542854	0.0257935	0.10551
ENSMUSG00000091625	Lsm5	1.54898	0.024052	0.353208	-1.18706	0.114851	0.844072	-0.940128	0.192637	0.406484	1.79591	0.0128547	0.0640312
ENSMUSG00000021000	Mia2	-0.179871	0.0240807	0.353297	-0.205583	0.0106655	0.536062	-0.254078	0.00201293	0.0171949	-0.228366	0.00498401	0.0317744
ENSMUSG00000097093	C330013E15Rik	-1.39539	0.0241372	0.353707	-0.24636	0.593295	0.976621	-0.832083	0.093498	0.259149	-1.98111	0.00137845	0.011932
ENSMUSG00000028937	Acot7	-0.3513	0.024154	0.353707	-0.0725718	0.656301	0.982827	0.207963	0.184105	0.395828	-0.0707658	0.656278	0.816879
ENSMUSG00000030782	Tgfb1i1	0.951757	0.0241864	0.353804	-0.204832	0.695254	0.987638	0.229089	0.643261	0.811156	1.38568	0.00315834	0.0225143
ENSMUSG00000021221	Dpf3	-0.809408	0.0242061	0.353804	-0.211028	0.634012	0.982056	1.21338	0.00282852	0.0220668	0.614999	0.142062	0.332025
ENSMUSG00000025410	Dctn2	0.198724	0.0242747	0.354475	0.182785	0.0382816	0.695244	-0.118568	0.174099	0.381633	-0.10263	0.229959	0.447524
ENSMUSG00000057286	St6galnac2	1.36965	0.024491	0.356868	-0.516558	0.326906	0.942627	-1.7146	0.00554799	0.0362294	0.17161	0.744265	0.869799
ENSMUSG00000026941	Mamdc4	0.998122	0.0245375	0.356868	-0.55641	0.298083	0.94162	0.0551796	0.91147	0.959959	1.60971	0.00137479	0.0119135
ENSMUSG00000001211	Agpat3	-0.16075	0.0245528	0.356868	-0.0650019	0.346954	0.946044	-0.441146	1.58793e-07	1.03366e-05	-0.536894	2.28722e-09	3.09783e-07
ENSMUSG00000031844	Hsd17b2	0.254151	0.024597	0.356868	0.014329	0.896406	0.996342	-0.112354	0.310912	0.547404	0.127468	0.247057	0.467093
ENSMUSG00000027203	Dut	0.515477	0.0246057	0.356868	0.360437	0.160143	0.883271	0.184298	0.470815	0.690508	0.339338	0.128476	0.312242
ENSMUSG00000038527	C1rl	-0.184367	0.0246063	0.356868	-0.0602034	0.454382	0.957678	0.324583	0.00021817	0.00320387	0.20042	0.0157373	0.07399
ENSMUSG00000030505	Prmt3	0.299131	0.0246196	0.356868	0.241113	0.165281	0.88651	0.759052	2.56561e-05	0.000612358	0.81707	1.54009e-06	6.01405e-05
ENSMUSG00000030279	C2cd5	0.36177	0.024627	0.356868	0.11116	0.552239	0.976027	0.303734	0.0961548	0.263858	0.554345	0.00161985	0.0133257
ENSMUSG00000048445	Ccdc57	-0.734449	0.0246621	0.356868	-0.602052	0.225565	0.918149	1.46524	0.000447859	0.00555139	1.33284	0.00436687	0.028794
ENSMUSG00000024953	Prdx5	0.218351	0.0246895	0.356868	0.245766	0.0123085	0.555882	-0.140496	0.142413	0.337724	-0.16791	0.0786744	0.226
ENSMUSG00000046532	Ar	0.480714	0.0246906	0.356868	-0.304543	0.194779	0.900836	-0.152957	0.492365	0.705883	0.6323	0.00583175	0.0356471
ENSMUSG00000020300	Cpeb4	0.362273	0.0247633	0.357588	-0.187335	0.237378	0.925341	-0.412646	0.0123673	0.06521	0.136962	0.37915	0.60497
ENSMUSG00000104459	Gm37824	-0.853196	0.0248674	0.358758	-0.822016	0.107448	0.830021	1.12616	0.0080239	0.0478985	1.09497	0.025099	0.103484
ENSMUSG00000002265	Peg3	0.849956	0.0249091	0.359028	0.777479	0.00724944	0.492192	-1.21745	0.00168534	0.0150742	-1.14497	0.000216772	0.00290415
ENSMUSG00000021650	Ptcd2	-0.258331	0.0249765	0.359517	-0.152023	0.247646	0.926852	0.681509	1.57993e-06	6.49523e-05	0.5752	3.18629e-05	0.00064727
ENSMUSG00000067203	H2-K2	-0.885042	0.0250365	0.359517	-0.641729	0.113514	0.841798	0.0717959	0.835471	0.921918	-0.171517	0.690261	0.838135
ENSMUSG00000060459	Kng2	-0.335221	0.0250776	0.359517	-0.34735	0.0208546	0.643368	-0.0409541	0.77678	0.890254	-0.0288256	0.842428	0.924554
ENSMUSG00000021681	Aggf1	-0.215909	0.0250832	0.359517	-0.100119	0.287252	0.938449	-0.121911	0.192905	0.406773	-0.237701	0.015105	0.0719069
ENSMUSG00000040855	Reps2	0.274937	0.0250866	0.359517	0.0730809	0.539765	0.972127	-0.286942	0.0226456	0.0991128	-0.0850856	0.464608	0.676548
ENSMUSG00000079144	A130010J15Rik	-0.363368	0.0251192	0.359517	-0.281187	0.114125	0.842459	0.210231	0.192114	0.406013	0.12805	0.459719	0.672886
ENSMUSG00000109089	4833411C07Rik	-0.631546	0.0251248	0.359517	-0.18432	0.374666	0.948833	-0.9945	8.3718e-05	0.00151148	-1.44173	1.79826e-06	6.66482e-05
ENSMUSG00000087612	A230005M16Rik	1.37598	0.0251277	0.359517	-0.421618	0.556485	0.976083	0.315889	0.647796	0.813793	2.11349	0.00154339	0.0129137
ENSMUSG00000074529	Zfp972	1.6987	0.0252424	0.360827	-0.121824	0.861993	0.994435	-1.36769	0.0796312	0.234455	0.452831	0.498574	0.703267
ENSMUSG00000061544	Zfp229	0.401067	0.0253033	0.360918	0.220977	0.281081	0.936148	0.202526	0.313863	0.549973	0.382616	0.0364323	0.134802
ENSMUSG00000041096	Tspyl2	-0.557082	0.0253142	0.360918	-0.0210391	0.944608	0.997911	0.843194	0.002948	0.0227503	0.307152	0.276921	0.501186
ENSMUSG00000074240	Cib3	1.50831	0.0253585	0.360918	1.0846	0.0359926	0.695244	-1.32592	0.056203	0.185969	-0.902216	0.0592396	0.18701
ENSMUSG00000078676	Casc3	0.189663	0.0253634	0.360918	0.0848593	0.325778	0.942627	0.00369905	0.965463	0.984933	0.108503	0.192556	0.400509
ENSMUSG00000026425	Srgap2	0.276171	0.0253646	0.360918	0.066102	0.588156	0.976621	-0.216984	0.0850722	0.244649	-0.00691515	0.953118	0.978038
ENSMUSG00000033157	Abhd10	0.385764	0.0254296	0.361513	0.30042	0.121201	0.850908	0.171734	0.368141	0.604427	0.257078	0.131369	0.315775
ENSMUSG00000047466	8030462N17Rik	0.295378	0.0255341	0.362366	0.0319899	0.812353	0.992675	-0.152376	0.26367	0.496645	0.111012	0.385561	0.611308
ENSMUSG00000037661	Gpr160	-1.50085	0.0255464	0.362366	0.367465	0.554138	0.976028	0.387226	0.528737	0.73255	-1.48108	0.028834	0.114433
ENSMUSG00000042828	Trim72	1.25917	0.0255593	0.362366	0.839965	0.228747	0.918348	0.88262	0.199015	0.414236	1.30183	0.0245558	0.102383
ENSMUSG00000019920	Lims1	0.282757	0.0256519	0.363348	-0.0688081	0.61862	0.980252	0.150355	0.261175	0.493676	0.50192	0.000347609	0.00420192
ENSMUSG00000024610	Cd74	-0.559534	0.0256817	0.363376	0.169791	0.502703	0.963602	0.411722	0.100092	0.270423	-0.317603	0.207403	0.419626
ENSMUSG00000073684	Faap20	0.449869	0.0257181	0.363376	0.267075	0.169667	0.88651	-0.35687	0.088071	0.250074	-0.174076	0.339222	0.566073
ENSMUSG00000055799	Tcf7l1	-0.542658	0.0257239	0.363376	-0.0628237	0.795768	0.992675	0.140747	0.544858	0.743578	-0.339087	0.172922	0.376161
ENSMUSG00000037370	Enpp1	0.225715	0.0257762	0.363633	0.277139	0.00737521	0.492192	-0.155289	0.128194	0.316394	-0.206713	0.03606	0.133901
ENSMUSG00000001105	Ift20	-0.253907	0.0258399	0.363633	-0.00659722	0.955354	0.997911	0.261385	0.0263297	0.110518	0.0140749	0.902033	0.954698
ENSMUSG00000042305	Tmem183a	-0.179723	0.0258546	0.363633	0.00565843	0.941361	0.997911	-0.361592	3.54035e-05	0.000771164	-0.546973	2.11725e-08	1.90687e-06
ENSMUSG00000057895	Zfp105	0.955791	0.0258703	0.363633	0.190156	0.69063	0.986989	-0.0549616	0.909088	0.958745	0.710673	0.0890982	0.245819
ENSMUSG00000005225	Plekha8	-0.31955	0.0258704	0.363633	-0.381548	0.0113479	0.54451	0.0870665	0.53195	0.734584	0.149065	0.303231	0.52801
ENSMUSG00000010358	Ifi35	-0.338262	0.0258986	0.363633	-0.17119	0.349009	0.946044	0.821325	1.08665e-05	0.00031296	0.654253	0.000364327	0.00435989
ENSMUSG00000112400	Gm47725	-1.55847	0.025911	0.363633	-0.116615	0.853316	0.994429	-0.178015	0.777372	0.890528	-1.61987	0.0211482	0.0917598
ENSMUSG00000024486	Hbegf	1.21829	0.0259789	0.363633	-0.530542	0.377006	0.948833	-0.393409	0.500627	0.711883	1.35542	0.0168749	0.0776973
ENSMUSG00000085665	Gm12059	-1.56796	0.025985	0.363633	-0.777581	0.168818	0.88651	-0.928643	0.102108	0.27435	-1.71902	0.0153155	0.0726206
ENSMUSG00000003555	Cyp17a1	-1.19322	0.0259851	0.363633	-1.24351	0.00783414	0.496731	-0.948747	0.0298876	0.121334	-0.898459	0.100009	0.265098
ENSMUSG00000003929	Zfp81	0.53982	0.0259993	0.363633	-0.036606	0.889621	0.996318	-0.116743	0.65424	0.817747	0.459684	0.0595739	0.187747
ENSMUSG00000033499	Larp4b	0.219079	0.0260453	0.363633	0.118378	0.231403	0.92071	0.400699	0.000186558	0.00282933	0.5014	6.40081e-06	0.00018002
ENSMUSG00000060371	Caln1	-0.711936	0.0260529	0.363633	-0.453129	0.106928	0.828059	-0.437755	0.109948	0.287665	-0.696562	0.0322954	0.12392
ENSMUSG00000096971	4930556M19Rik	0.389465	0.0260688	0.363633	-0.0144492	0.940559	0.997911	0.0582755	0.7571	0.878491	0.46219	0.0116119	0.0593976
ENSMUSG00000034220	Gpc1	-0.725589	0.0261164	0.363914	-0.541213	0.0688317	0.77045	-0.403929	0.156796	0.357242	-0.588305	0.0752349	0.219355
ENSMUSG00000023892	Zfp51	0.393917	0.0261356	0.363914	0.182372	0.351043	0.946044	0.0939341	0.62557	0.799936	0.305479	0.0847148	0.237379
ENSMUSG00000035493	Tgfbi	0.401991	0.0262295	0.364894	0.111041	0.513593	0.966909	-0.528558	0.00465774	0.0316495	-0.237607	0.161797	0.360893
ENSMUSG00000030446	Zfp273	-0.62698	0.0263063	0.364945	-0.142419	0.639771	0.982325	0.397587	0.155244	0.355141	-0.0869738	0.772713	0.885985
ENSMUSG00000057143	Trim12c	-0.56705	0.0263112	0.364945	-0.141958	0.640006	0.982325	0.706192	0.0113804	0.0613342	0.2811	0.327925	0.554502
ENSMUSG00000032301	Psma4	0.148993	0.0263206	0.364945	0.132888	0.0484666	0.717735	0.0965514	0.146148	0.343148	0.112656	0.0887779	0.245126
ENSMUSG00000026489	Coq8a	-0.633964	0.0263384	0.364945	-0.356379	0.158372	0.881716	-1.57463	3.99987e-07	2.11979e-05	-1.85221	3.33467e-08	2.79341e-06
ENSMUSG00000016256	Ctsz	-0.170787	0.0263521	0.364945	-0.175052	0.0231234	0.643368	-0.158777	0.0379274	0.1425	-0.154512	0.0435371	0.151712
ENSMUSG00000092564	BC051226	0.99176	0.0264041	0.364945	-0.128545	0.762251	0.992098	-0.833891	0.0721335	0.219257	0.286415	0.476907	0.685488
ENSMUSG00000021335	Slc17a1	-0.61272	0.0264555	0.364945	-0.361843	0.197773	0.900836	0.088245	0.73151	0.865411	-0.162633	0.571553	0.757828
ENSMUSG00000030170	Wnt5b	0.407123	0.0264802	0.364945	0.26467	0.341323	0.946044	1.2864	6.35492e-06	0.000201252	1.42886	9.5962e-08	6.52918e-06
ENSMUSG00000045078	Rnf216	-0.229142	0.0265263	0.364945	-0.0628784	0.501362	0.963396	-0.435859	5.0742e-05	0.00102411	-0.602123	3.27493e-07	1.72972e-05
ENSMUSG00000019876	Pkib	-1.13568	0.026536	0.364945	0.367825	0.5262	0.969853	1.39165	0.0114091	0.0614464	-0.111852	0.839017	0.922564
ENSMUSG00000036091	Hyal3	1.51055	0.0265649	0.364945	0.58783	0.388541	0.948833	-0.588982	0.415493	0.646434	0.333736	0.586394	0.768658
ENSMUSG00000040562	Gstm2	-0.448701	0.0265906	0.364945	-0.54714	0.0075596	0.492192	-0.252296	0.183998	0.395758	-0.153857	0.449202	0.6637
ENSMUSG00000027198	Ext2	-0.187891	0.0265924	0.364945	-0.0246684	0.769911	0.992098	0.0496064	0.5506	0.747617	-0.113616	0.177892	0.38205
ENSMUSG00000040997	Abhd4	0.221491	0.0265925	0.364945	0.19369	0.0528679	0.726625	-0.122934	0.217222	0.439208	-0.0951329	0.321905	0.548094
ENSMUSG00000041859	Mcm3	0.974404	0.0265983	0.364945	0.793868	0.138773	0.873504	0.40543	0.455492	0.678597	0.585966	0.156633	0.352969
ENSMUSG00000061024	Rrs1	0.372553	0.026629	0.364945	0.114183	0.527954	0.970176	0.158498	0.372935	0.609344	0.416868	0.0160119	0.0747397
ENSMUSG00000040209	Zfp704	0.531928	0.0266636	0.364945	0.350583	0.0848696	0.804321	-0.822785	0.000968232	0.0100877	-0.641441	0.00267259	0.0197634
ENSMUSG00000022494	Shisa9	-1.25342	0.0266716	0.364945	-0.219277	0.717918	0.987638	0.96417	0.0832014	0.241506	-0.0699745	0.908346	0.956991
ENSMUSG00000025823	Pdia4	-0.520895	0.0266781	0.364945	-0.296672	0.203776	0.901487	1.67411	9.67533e-09	1.12501e-06	1.44989	2.05668e-07	1.18686e-05
ENSMUSG00000028630	Dyrk2	-0.262119	0.0267553	0.365642	-0.254692	0.0252236	0.655015	-0.590268	4.87003e-06	0.000162832	-0.597695	5.40796e-06	0.000157793
ENSMUSG00000057497	Fam136a	-0.223695	0.0267761	0.365642	-0.136349	0.188507	0.897721	0.311029	0.00330595	0.0245988	0.223683	0.0311263	0.120942
ENSMUSG00000068587	Mgam	-0.248848	0.0268415	0.365997	-0.1637	0.140299	0.875542	-0.0128986	0.905516	0.957701	-0.0980464	0.372444	0.598808
ENSMUSG00000024906	Mus81	-0.391909	0.0268699	0.365997	-0.239196	0.201795	0.90115	0.106547	0.537182	0.738472	-0.0461666	0.802269	0.90404
ENSMUSG00000111709	Gm3776	1.84796	0.0268725	0.365997	2.13855	0.0259147	0.664107	0.511512	0.616899	0.794044	0.220918	0.747282	0.871316
ENSMUSG00000034687	Fras1	-0.845075	0.0269612	0.366595	-0.763746	0.0559957	0.735747	0.134862	0.691772	0.84207	0.0535326	0.897509	0.952286
ENSMUSG00000028884	Rpa2	0.513888	0.0270168	0.366595	0.914652	0.000907681	0.220978	0.324146	0.233795	0.460234	-0.076618	0.711514	0.850385
ENSMUSG00000060613	Cyp2c70	-0.650604	0.0270406	0.366595	0.0575936	0.858158	0.994435	3.08958	3.09437e-12	2.29588e-09	2.38138	1.75788e-09	2.55977e-07
ENSMUSG00000047497	Adamts12	1.48059	0.0270477	0.366595	-0.507452	0.412731	0.950941	-1.47594	0.0320057	0.127215	0.512099	0.392378	0.617587
ENSMUSG00000086228	Ubap1l	-1.46175	0.0270484	0.366595	0.0706933	0.912659	0.997043	0.589068	0.336381	0.573179	-0.943374	0.166603	0.367735
ENSMUSG00000022139	Mbnl2	0.368543	0.0271148	0.366595	0.093539	0.585918	0.976621	0.297915	0.0836743	0.242284	0.572919	0.00117866	0.0106895
ENSMUSG00000041390	Mdfic	0.398588	0.0271273	0.366595	0.146622	0.407863	0.950398	-0.287307	0.119006	0.301991	-0.0353406	0.834651	0.920928
ENSMUSG00000028582	Cc2d1b	0.242664	0.0271649	0.366595	0.224842	0.0880399	0.809775	0.543811	7.86523e-05	0.00145338	0.561633	1.41937e-05	0.000336228
ENSMUSG00000026879	Gsn	0.45371	0.027165	0.366595	0.0514738	0.783584	0.992675	-0.603604	0.00461777	0.031474	-0.201369	0.278131	0.502424
ENSMUSG00000112229	Gm48086	-1.11495	0.0271756	0.366595	-0.225711	0.599821	0.976621	-0.265435	0.529463	0.733034	-1.15467	0.0243836	0.101907
ENSMUSG00000058952	Cfi	-0.228316	0.027183	0.366595	-0.101587	0.312627	0.942627	-0.0234606	0.814421	0.912093	-0.150189	0.138685	0.327103
ENSMUSG00000034349	Smc4	0.388671	0.0272089	0.366595	0.147748	0.388788	0.948833	-0.31726	0.0807763	0.236752	-0.0763371	0.638902	0.805364
ENSMUSG00000026181	Ppm1f	0.260108	0.0272337	0.366595	0.0468108	0.691692	0.987013	-0.110145	0.355733	0.592927	0.103152	0.364822	0.591867
ENSMUSG00000042208	Sanbr	0.291094	0.0272458	0.366595	0.134289	0.347728	0.946044	0.18439	0.190094	0.403413	0.341195	0.0125087	0.0627893
ENSMUSG00000049800	Sertad2	-0.300359	0.0272981	0.366982	-0.129365	0.343027	0.946044	0.0123422	0.925325	0.966384	-0.158651	0.245908	0.465778
ENSMUSG00000036275	9530068E07Rik	-0.157482	0.027323	0.366999	-0.0179348	0.793786	0.992675	-0.257315	0.000578176	0.00676318	-0.396863	1.17399e-06	4.87787e-05
ENSMUSG00000005371	Fbxo11	0.218994	0.0273592	0.36717	-0.070869	0.459029	0.957904	-0.379819	0.000337537	0.00445692	-0.0899566	0.344378	0.571068
ENSMUSG00000026478	Lamc1	0.303752	0.0274323	0.367834	-0.0231537	0.868711	0.994806	-0.170452	0.228143	0.454016	0.156454	0.244486	0.46427
ENSMUSG00000035863	Palm	0.73722	0.0274923	0.368321	-0.200438	0.629278	0.981928	0.246611	0.524699	0.729549	1.18427	0.0018952	0.0151044
ENSMUSG00000057335	Cep170	0.433109	0.0275396	0.368637	0.0677631	0.760751	0.991656	0.100513	0.642203	0.810597	0.465859	0.0227189	0.096664
ENSMUSG00000029314	Gpat3	0.887956	0.0276514	0.369636	0.368814	0.179648	0.893643	-1.8608	1.19468e-05	0.000337283	-1.34166	5.86448e-05	0.0010419
ENSMUSG00000028701	Lurap1	1.39247	0.0276616	0.369636	-0.177848	0.783487	0.992675	-0.653598	0.331037	0.567987	0.916722	0.125185	0.30736
ENSMUSG00000028063	Lmna	0.258701	0.0277721	0.370374	0.279194	0.0279488	0.676662	0.304694	0.0160871	0.0785991	0.284201	0.0175045	0.079841
ENSMUSG00000021877	Arf4	-0.237606	0.0277776	0.370374	-0.288516	0.00964719	0.528357	0.317191	0.00435048	0.0301703	0.368101	0.0012188	0.0109579
ENSMUSG00000001175	Calm1	-0.185772	0.0277882	0.370374	-0.0618934	0.4561	0.957678	0.330118	0.000258203	0.00361461	0.20624	0.0159617	0.074678
ENSMUSG00000032120	C2cd2l	-0.342729	0.0278204	0.370486	-0.220969	0.150238	0.881215	-0.0868644	0.561219	0.755386	-0.208625	0.177761	0.381973
ENSMUSG00000099858	Gm6652	-0.395222	0.0279636	0.372075	-0.113166	0.578478	0.976621	0.452796	0.0189849	0.0880893	0.17074	0.377543	0.603619
ENSMUSG00000029998	Pcyox1	-0.269794	0.0280228	0.372269	-0.20967	0.0848439	0.804321	0.0231304	0.845644	0.926451	-0.0369942	0.756362	0.876828
ENSMUSG00000041479	Syt15	-1.54613	0.0280259	0.372269	0.510594	0.427256	0.953574	0.460961	0.471707	0.691214	-1.59577	0.0240387	0.100863
ENSMUSG00000072769	Gm10419	1.94683	0.0280938	0.37246	1.5742	0.0901323	0.812099	-0.110837	0.912395	0.960255	0.261789	0.724157	0.857899
ENSMUSG00000026558	Uck2	-0.278781	0.028117	0.37246	-0.280976	0.0463204	0.711546	0.205124	0.110159	0.28779	0.207318	0.128113	0.311625
ENSMUSG00000025583	Rptor	0.181294	0.0281315	0.37246	-0.0633345	0.449969	0.957678	0.0840706	0.310357	0.546826	0.328699	0.000232365	0.00305267
ENSMUSG00000032332	Col12a1	0.619447	0.0281474	0.37246	0.0566103	0.834465	0.993187	-0.46732	0.111663	0.290115	0.0955167	0.707046	0.847725
ENSMUSG00000035851	Ythdc1	0.250767	0.028179	0.37246	-0.0676941	0.558686	0.976083	-0.025636	0.82224	0.915749	0.292826	0.012292	0.0620413
ENSMUSG00000019795	Pcmt1	-0.224484	0.0282038	0.37246	-0.296943	0.00535947	0.440616	-0.0836733	0.398527	0.6304	-0.0112142	0.911853	0.958839
ENSMUSG00000030032	Wdr54	1.27796	0.0282076	0.37246	-0.211271	0.739801	0.989615	-0.190818	0.761968	0.881127	1.29842	0.0276348	0.110831
ENSMUSG00000021508	Cxcl14	1.19922	0.0283358	0.373836	1.06155	0.109143	0.833216	0.45272	0.503511	0.713601	0.59039	0.240604	0.460151
ENSMUSG00000102329	Gm10851	1.58337	0.028438	0.374867	1.58986	0.0356881	0.695244	-0.0733306	0.928239	0.967746	-0.0798201	0.894803	0.951018
ENSMUSG00000006024	Napa	-0.149091	0.0284744	0.37503	0.00325193	0.960946	0.997911	-0.0235799	0.721766	0.861815	-0.175923	0.0109343	0.0569407
ENSMUSG00000013539	Tango2	-0.379708	0.028532	0.3752	0.0389065	0.819199	0.992675	0.0956064	0.569145	0.761504	-0.323008	0.0639985	0.197106
ENSMUSG00000036686	Cc2d1a	0.294436	0.0285639	0.3752	0.107968	0.460937	0.957904	0.0969127	0.501646	0.712437	0.283381	0.0377725	0.137959
ENSMUSG00000040451	Sgms1	0.400747	0.0286029	0.3752	0.0138153	0.941297	0.997911	-0.193474	0.3081	0.544337	0.193458	0.27602	0.500136
ENSMUSG00000037139	Myom3	1.689	0.0286181	0.3752	1.50115	0.0580816	0.735747	-0.262646	0.767753	0.884659	-0.0747935	0.90135	0.954331
ENSMUSG00000050248	Evc2	0.933435	0.0286292	0.3752	0.73462	0.123587	0.852736	0.222664	0.646329	0.812986	0.42148	0.289081	0.513531
ENSMUSG00000078922	Tgtp1	-1.26575	0.0286418	0.3752	-0.303504	0.66238	0.983322	1.13844	0.0516122	0.175842	0.176192	0.797327	0.901208
ENSMUSG00000091994	E130317F20Rik	1.16303	0.0286649	0.3752	-0.0309176	0.949102	0.997911	-1.15883	0.0344018	0.134003	0.0351097	0.939907	0.972627
ENSMUSG00000117123	Gm49890	-1.25442	0.0286873	0.3752	0.462021	0.404896	0.94975	0.610743	0.259741	0.49192	-1.10569	0.0580493	0.184333
ENSMUSG00000041930	Fam222a	-0.970303	0.0287135	0.3752	0.850935	0.0328482	0.695244	0.2777	0.495989	0.708536	-1.54354	0.000540384	0.00589617
ENSMUSG00000028436	Dcaf12	0.221979	0.0287281	0.3752	0.218425	0.0363113	0.695244	-0.00792386	0.938015	0.971776	-0.0043696	0.964239	0.983652
ENSMUSG00000025481	Urah	-0.186064	0.028779	0.375549	-0.0171573	0.835844	0.993672	0.0301728	0.71492	0.857321	-0.138734	0.0991263	0.263474
ENSMUSG00000031556	Tm2d2	-0.214842	0.0289091	0.376742	-0.145957	0.130805	0.863592	-0.159399	0.0970244	0.265497	-0.228284	0.0218333	0.0940778
ENSMUSG00000086533	Mypopos	1.04991	0.0289188	0.376742	0.567375	0.27704	0.934313	0.14865	0.780139	0.892135	0.631183	0.164656	0.364884
ENSMUSG00000032171	Pin1	-0.393087	0.0289938	0.376965	0.120527	0.548762	0.9749	0.55452	0.00512449	0.0340054	0.0409055	0.827862	0.917681
ENSMUSG00000079242	C730034F03Rik	1.22589	0.0290013	0.376965	0.0920494	0.812231	0.992675	-2.11969	0.000168429	0.00260865	-0.985855	0.0269155	0.108896
ENSMUSG00000043290	Zfp784	-0.585863	0.0290084	0.376965	-0.0702329	0.810213	0.992675	0.483262	0.0772959	0.229881	-0.0323679	0.909558	0.957661
ENSMUSG00000039116	Adgrg6	-1.05966	0.0290976	0.377746	-0.0672172	0.880431	0.995323	0.126172	0.771136	0.886599	-0.866274	0.0786001	0.225829
ENSMUSG00000040703	Cyp2s1	1.52224	0.029117	0.377746	0.767274	0.234198	0.92192	-0.985108	0.175674	0.383923	-0.230141	0.696556	0.841755
ENSMUSG00000038042	Ptpdc1	0.851895	0.0291687	0.378101	0.247728	0.553668	0.976028	-0.123219	0.774167	0.888698	0.480948	0.191883	0.399849
ENSMUSG00000063455	D630045J12Rik	0.50061	0.0292103	0.378141	0.64387	0.0109363	0.539234	0.133435	0.60006	0.783282	-0.00982527	0.962335	0.982459
ENSMUSG00000030249	Abcc9	0.389739	0.0292203	0.378141	-0.291329	0.0892102	0.811787	-0.69286	0.000257928	0.00361461	-0.0117916	0.944205	0.973573
ENSMUSG00000028706	Nsun4	-0.298098	0.0292971	0.378707	0.129691	0.362928	0.948833	0.276585	0.0500576	0.172746	-0.151205	0.272965	0.496809
ENSMUSG00000024063	Lbh	0.42291	0.0293127	0.378707	0.0148763	0.938978	0.997911	-0.313014	0.120763	0.304467	0.0950196	0.605104	0.781249
ENSMUSG00000036086	Zranb3	0.649576	0.0293508	0.37875	-0.181606	0.557724	0.976083	-0.368436	0.240801	0.468874	0.462746	0.112114	0.286511
ENSMUSG00000006050	Sra1	-0.216107	0.0293962	0.37875	0.0681374	0.490214	0.963318	0.2293	0.0231061	0.100648	-0.0549445	0.572202	0.757952
ENSMUSG00000045969	Ing1	-0.355689	0.0294155	0.37875	-0.368829	0.0296667	0.680669	-0.054957	0.720391	0.860715	-0.0418176	0.804016	0.90501
ENSMUSG00000107182	Gm43268	-1.17962	0.0294622	0.37875	-0.749713	0.226649	0.918149	1.09147	0.0467064	0.164769	0.661564	0.278437	0.502644
ENSMUSG00000020385	Clk4	0.26095	0.029469	0.37875	-0.0374947	0.749589	0.990684	-0.236456	0.0508663	0.174455	0.0619891	0.591937	0.772766
ENSMUSG00000064343	mt-Tq	-1.67553	0.0294754	0.37875	-0.718066	0.355833	0.946979	0.477655	0.495294	0.707932	-0.479809	0.557133	0.747884
ENSMUSG00000035297	Cops4	-0.199915	0.0294862	0.37875	-0.192549	0.0441516	0.7068	0.118908	0.19248	0.406373	0.111542	0.228674	0.446203
ENSMUSG00000037921	Ddx60	-0.664272	0.0297522	0.38165	-0.65657	0.0649802	0.752681	0.331835	0.258787	0.49065	0.324134	0.358896	0.586195
ENSMUSG00000027959	Sass6	0.877012	0.0297609	0.38165	-0.377509	0.369919	0.948833	-0.58823	0.166481	0.371305	0.66629	0.0934967	0.25358
ENSMUSG00000037098	Rab11fip3	0.238036	0.029931	0.383516	0.170939	0.129679	0.861321	-0.0535867	0.632927	0.804786	0.0135096	0.897687	0.952286
ENSMUSG00000024308	Tapbp	-0.260668	0.029983	0.383725	-0.171467	0.150617	0.881215	-0.00920128	0.936933	0.971538	-0.0984026	0.404784	0.627119
ENSMUSG00000041828	Abca8a	-0.552047	0.0299966	0.383725	-0.180976	0.468094	0.957955	0.138284	0.57115	0.762822	-0.232787	0.356571	0.584117
ENSMUSG00000049152	Ugt3a2	0.172807	0.0300447	0.384024	0.172358	0.0304239	0.680669	-0.178168	0.0256353	0.108539	-0.177719	0.0258627	0.105738
ENSMUSG00000041120	Nbl1	1.20411	0.030135	0.384809	0.776504	0.176786	0.892506	-0.163897	0.78615	0.895611	0.263707	0.596068	0.775496
ENSMUSG00000073987	Ggh	0.452683	0.0301627	0.384809	-0.00281107	0.988329	0.999215	-0.587581	0.00668157	0.0417759	-0.132087	0.484326	0.69125
ENSMUSG00000024875	Yif1a	-0.214893	0.0302828	0.384809	-0.14912	0.135866	0.873504	0.0611635	0.528024	0.732017	-0.00460923	0.962419	0.982459
ENSMUSG00000041720	Pi4ka	0.227336	0.0302916	0.384809	0.208482	0.0427319	0.701354	-0.432479	0.000129569	0.00212955	-0.413625	0.000175363	0.00244039
ENSMUSG00000022126	Acod1	-1.40173	0.0303103	0.384809	-0.33822	0.644002	0.982325	1.54022	0.0222706	0.0978561	0.476707	0.503339	0.707552
ENSMUSG00000079507	H2-Q1	-1.78643	0.0303591	0.384809	-1.76237	0.0134757	0.568126	-0.728218	0.181707	0.392129	-0.752284	0.406812	0.628272
ENSMUSG00000073016	Uprt	1.25405	0.0303627	0.384809	-0.302133	0.561923	0.976083	-1.42166	0.0162706	0.0791484	0.134526	0.792538	0.898518
ENSMUSG00000029311	Hsd17b11	-0.276873	0.0303955	0.384809	-0.115546	0.351905	0.946044	-0.306667	0.0169841	0.0814996	-0.467993	0.000513541	0.00569215
ENSMUSG00000097699	5430400D12Rik	1.28305	0.0304115	0.384809	0.417456	0.484938	0.962392	-0.40492	0.520485	0.726083	0.460678	0.394042	0.618908
ENSMUSG00000022912	Pros1	0.370376	0.0304169	0.384809	0.384905	0.0230284	0.643368	-0.484189	0.00575661	0.037171	-0.498718	0.00385	0.0260926
ENSMUSG00000032179	Bmp5	0.535832	0.0304174	0.384809	-0.387431	0.0834155	0.802778	-0.943813	0.000270143	0.00375142	-0.0205502	0.926653	0.9657
ENSMUSG00000039031	Arhgap18	0.539808	0.0304293	0.384809	0.56017	0.00850602	0.506398	-0.82893	0.00132428	0.0126664	-0.849292	0.000170776	0.00239286
ENSMUSG00000028158	Mttp	-0.161769	0.0304489	0.384809	-0.133084	0.0720527	0.782664	-0.123409	0.0943285	0.26075	-0.152093	0.041127	0.146001
ENSMUSG00000027965	Olfm3	-0.887751	0.0304518	0.384809	-0.367766	0.32731	0.942627	-0.00829423	0.980752	0.991338	-0.528279	0.21608	0.430227
ENSMUSG00000021945	Zmym2	0.264685	0.0304871	0.384943	-0.0565272	0.625999	0.981233	-0.501712	0.000139662	0.00225734	-0.1805	0.123819	0.305305
ENSMUSG00000017428	Psmd11	0.163999	0.0305288	0.385157	0.182009	0.0176088	0.612417	-0.0640289	0.388748	0.623039	-0.0820389	0.266447	0.48945
ENSMUSG00000020228	Helb	-0.375116	0.0306315	0.385952	-0.0668942	0.703705	0.987638	0.0969449	0.567982	0.760681	-0.211277	0.230183	0.447641
ENSMUSG00000038271	Iffo1	-0.447266	0.0306414	0.385952	0.192712	0.333028	0.944201	0.0877586	0.657668	0.819643	-0.55222	0.00861412	0.0477869
ENSMUSG00000021952	Xpo4	0.279533	0.0307204	0.386635	0.21092	0.154865	0.881215	0.333958	0.0229866	0.100239	0.402571	0.00360779	0.024966
ENSMUSG00000033068	Entpd6	-0.362206	0.0308057	0.387396	-0.0646135	0.727634	0.987653	0.398081	0.025409	0.107933	0.100488	0.569885	0.756594
ENSMUSG00000046687	Gm5424	0.442774	0.0308395	0.387508	0.461775	0.0246882	0.652497	-0.233237	0.244581	0.4731	-0.252237	0.208616	0.420933
ENSMUSG00000030917	Tmem159	-0.973277	0.0309171	0.388121	-0.199539	0.645157	0.982325	0.179202	0.66045	0.821594	-0.594536	0.201533	0.412084
ENSMUSG00000079139	Gm4204	0.278694	0.0309381	0.388121	0.0245405	0.843072	0.993672	-0.391282	0.00366467	0.0265825	-0.137129	0.265121	0.487761
ENSMUSG00000042842	Serpinb6b	1.16483	0.0310194	0.388673	0.216399	0.576277	0.976621	-1.72728	0.0015587	0.0142024	-0.778848	0.0603795	0.189481
ENSMUSG00000006678	Pola1	0.642833	0.0310353	0.388673	0.231205	0.52969	0.970176	0.359443	0.309156	0.545646	0.771072	0.0161264	0.0751618
ENSMUSG00000048440	Cyp4f16	0.635762	0.0310569	0.388673	1.09857	0.000624685	0.184933	0.027492	0.932791	0.969438	-0.43532	0.0882528	0.244066
ENSMUSG00000026922	Agpat2	-0.376687	0.0312121	0.390301	-0.167158	0.327011	0.942627	-0.0402928	0.811395	0.910618	-0.249821	0.147332	0.33993
ENSMUSG00000086010	Gm15318	-0.440482	0.0312808	0.390605	-0.0143825	0.958763	0.997911	1.14271	2.75033e-05	0.000642473	0.716608	0.00516978	0.0326568
ENSMUSG00000021579	Lrrc14b	0.908956	0.0312865	0.390605	1.27581	0.0852702	0.804878	2.05626	0.00403262	0.0285601	1.68941	0.00131883	0.0116156
ENSMUSG00000028003	Lrat	0.479601	0.0313331	0.390874	-0.201734	0.477286	0.9605	0.547009	0.0375857	0.141537	1.22834	1.47221e-05	0.000344422
ENSMUSG00000041272	Tox	0.692897	0.0313863	0.391223	0.279133	0.250513	0.926852	-1.31614	8.76876e-05	0.00156144	-0.902372	0.00101204	0.00954596
ENSMUSG00000037254	Itih2	0.238687	0.0314808	0.39169	0.294593	0.00895237	0.517859	-0.186893	0.0881404	0.250149	-0.242799	0.0288907	0.114541
ENSMUSG00000040389	Wdr47	-0.688114	0.0314843	0.39169	-0.312156	0.373565	0.948833	0.366201	0.244086	0.472494	-0.00975735	0.977594	0.990048
ENSMUSG00000067586	S1pr3	1.17644	0.0314991	0.39169	0.671135	0.197274	0.900836	-0.642881	0.280363	0.516657	-0.137578	0.756347	0.876828
ENSMUSG00000020440	Arf5	-0.213711	0.031593	0.392267	0.0466851	0.648351	0.982325	0.238171	0.0211345	0.0944624	-0.0222252	0.822504	0.915139
ENSMUSG00000036810	Cnep1r1	0.25638	0.0316102	0.392267	0.00667136	0.956549	0.997911	-0.0827434	0.497916	0.709663	0.166965	0.156808	0.35322
ENSMUSG00000019889	Ptprk	0.200407	0.0316346	0.392267	0.192494	0.0396333	0.696816	-0.132391	0.154166	0.35392	-0.124478	0.16993	0.371877
ENSMUSG00000041084	Ostc	-0.228685	0.031659	0.392267	-0.282789	0.0285659	0.678721	1.03	4.90509e-11	2.06557e-08	1.08411	2.50848e-11	1.00217e-08
ENSMUSG00000032434	Cmtm6	-0.275417	0.0317071	0.392267	-0.329145	0.0125769	0.558292	0.0253517	0.838344	0.923253	0.0790802	0.532063	0.728739
ENSMUSG00000037795	N4bp2	-0.287884	0.0317172	0.392267	-0.157853	0.197919	0.900836	-0.472402	0.000449819	0.00557125	-0.602433	3.10079e-05	0.000631548
ENSMUSG00000025532	Crcp	-0.416663	0.0317788	0.392267	0.152052	0.362002	0.948496	-0.486594	0.00776136	0.0467814	-1.05531	9.16042e-07	4.0433e-05
ENSMUSG00000072568	Lratd2	-0.557933	0.031782	0.392267	-0.549361	0.0478601	0.71558	-0.0225421	0.9259	0.966531	-0.0311143	0.911072	0.958773
ENSMUSG00000026274	Pask	0.870853	0.031799	0.392267	-0.701626	0.165996	0.88651	0.0969714	0.83209	0.920272	1.66945	0.000518878	0.00572185
ENSMUSG00000029166	Mapre3	0.291714	0.0318453	0.392267	0.282377	0.0353486	0.695244	-0.311788	0.0248947	0.106562	-0.302451	0.0221254	0.0949442
ENSMUSG00000033083	Tbc1d4	0.779281	0.0318543	0.392267	0.487378	0.178892	0.892635	-0.258085	0.512266	0.719973	0.033818	0.913843	0.959338
ENSMUSG00000090555	Gm8893	0.461428	0.0319037	0.392267	0.0744831	0.768445	0.992098	0.62851	0.0116154	0.0622184	1.01546	5.74091e-05	0.00102815
ENSMUSG00000026778	Prkcq	-0.782727	0.0319084	0.392267	-0.316597	0.374638	0.948833	0.044536	0.894313	0.952719	-0.421595	0.261025	0.482734
ENSMUSG00000020935	Dcakd	0.218189	0.0319179	0.392267	0.301863	0.00500969	0.431249	-0.0123438	0.904975	0.957566	-0.096018	0.32452	0.550933
ENSMUSG00000083534	H2-M6-ps	1.34379	0.0319695	0.392267	0.847758	0.223006	0.918149	0.481624	0.490164	0.704319	0.977655	0.108675	0.28048
ENSMUSG00000070605	Zfp992	0.839246	0.031973	0.392267	0.363138	0.397255	0.948891	-0.0246457	0.955355	0.980204	0.451463	0.218872	0.433433
ENSMUSG00000062014	Gmfb	0.259313	0.0319735	0.392267	-0.0638402	0.589545	0.976621	-0.289074	0.0191469	0.0886034	0.0340794	0.769864	0.884281
ENSMUSG00000075517	Cyp2d37-ps	-0.371491	0.0320297	0.392648	-0.326798	0.0611144	0.737945	0.232441	0.172578	0.379257	0.187748	0.273098	0.49698
ENSMUSG00000028842	Ago3	-0.278656	0.0320787	0.392857	0.00370619	0.978714	0.999092	0.288202	0.0340208	0.132752	0.00583906	0.965077	0.98394
ENSMUSG00000030630	Fah	-0.149432	0.0321089	0.392857	-0.0198782	0.768593	0.992098	-0.128206	0.0637891	0.202218	-0.25776	0.000464822	0.00528935
ENSMUSG00000019891	Dcbld1	-0.491198	0.0321236	0.392857	-0.567988	0.0172392	0.607981	-0.147588	0.482386	0.698484	-0.0707978	0.768916	0.884007
ENSMUSG00000003053	Cyp2c29	-0.457366	0.0321476	0.392857	-0.326417	0.120455	0.850392	0.231834	0.266236	0.499623	0.100884	0.626107	0.796291
ENSMUSG00000059277	R74862	1.34234	0.0321936	0.393065	-0.0158074	0.98108	0.999215	-0.283081	0.673408	0.83041	1.07507	0.0805303	0.22989
ENSMUSG00000033453	Adamts15	1.20599	0.0322251	0.393065	0.551529	0.26345	0.929883	-1.08643	0.0641293	0.202866	-0.431966	0.346723	0.573857
ENSMUSG00000087606	Gm16121	-1.54493	0.0322528	0.393065	-1.24768	0.104709	0.826539	0.73017	0.277523	0.513427	0.432926	0.581329	0.764684
ENSMUSG00000106229	Gm19409	1.71441	0.0322666	0.393065	0.395389	0.596561	0.976621	-1.18169	0.155054	0.355069	0.137336	0.843818	0.925168
ENSMUSG00000057191	AB124611	-0.857724	0.0323126	0.393065	-0.252674	0.533044	0.971225	0.251916	0.506098	0.715106	-0.353134	0.396031	0.620532
ENSMUSG00000031903	Pla2g15	-0.39497	0.032316	0.393065	-0.0903554	0.642973	0.982325	0.258865	0.162781	0.365987	-0.0457491	0.81043	0.908178
ENSMUSG00000106463	Mir1291	1.38572	0.032492	0.394897	-0.374492	0.523272	0.968443	-1.65694	0.011454	0.0615823	0.103275	0.860187	0.933392
ENSMUSG00000024087	Cyp1b1	1.33348	0.0325806	0.395658	0.54543	0.282966	0.938449	-1.55368	0.0147159	0.0740118	-0.765631	0.128676	0.3124
ENSMUSG00000051396	Gm45902	0.795038	0.0326054	0.395658	-0.0294406	0.93985	0.997911	-0.331268	0.402029	0.633881	0.49321	0.17244	0.375513
ENSMUSG00000020089	Ppa1	-0.309716	0.0326667	0.395777	-0.150668	0.290534	0.938893	0.372558	0.0114164	0.0614648	0.21351	0.136136	0.323244
ENSMUSG00000049878	Rlf	0.331162	0.0326956	0.395777	-0.133069	0.429507	0.953574	0.129201	0.424772	0.654103	0.593432	0.000526346	0.00579166
ENSMUSG00000103928	Gm37893	0.58686	0.0327021	0.395777	-0.184585	0.471473	0.958923	-0.778927	0.00611794	0.0390031	-0.00748237	0.9763	0.989353
ENSMUSG00000098923	Tmem185b	0.270588	0.0327168	0.395777	-0.2505	0.0793818	0.794293	-0.0367455	0.780786	0.892491	0.484343	0.000664701	0.00687697
ENSMUSG00000043872	Zmym1	0.477162	0.0327427	0.395783	-0.767019	0.00842488	0.505655	-0.0435872	0.85552	0.931913	1.20059	3.74632e-05	0.000734231
ENSMUSG00000066071	Cyp4a12a	-0.493952	0.0327911	0.395912	-0.763919	0.00155171	0.273401	-0.0981288	0.661262	0.82206	0.171838	0.447765	0.6628
ENSMUSG00000051335	Gfod1	-0.735628	0.0328042	0.395912	-0.796718	0.0415752	0.696816	0.225299	0.489989	0.704226	0.286389	0.461246	0.674066
ENSMUSG00000045790	Ccdc149	-0.881516	0.0329501	0.397365	0.201093	0.645538	0.982325	0.651985	0.114487	0.294084	-0.430624	0.321451	0.547727
ENSMUSG00000090623	Cfhr3	-0.416047	0.0329823	0.397445	-0.157086	0.413252	0.950941	-0.00248267	0.989172	0.994883	-0.261444	0.189621	0.397054
ENSMUSG00000056941	Commd7	-0.291141	0.0331666	0.398902	-0.184295	0.180317	0.893643	-0.0522198	0.69116	0.841654	-0.159065	0.249793	0.470393
ENSMUSG00000017837	Nkiras2	-0.286195	0.0331732	0.398902	-0.0844604	0.539016	0.971813	0.0776524	0.557785	0.753499	-0.124083	0.361594	0.588702
ENSMUSG00000029213	Commd8	-0.210566	0.0331899	0.398902	-0.0205541	0.832813	0.992675	-0.0381043	0.691632	0.84207	-0.228116	0.0235079	0.0991546
ENSMUSG00000114512	Gm47348	1.4135	0.0332055	0.398902	-0.0408118	0.949762	0.997911	-0.940182	0.176315	0.384652	0.514126	0.395048	0.619864
ENSMUSG00000001348	Acp5	-0.244063	0.0332361	0.398961	-0.16126	0.159173	0.883067	0.0983152	0.380915	0.616564	0.0155122	0.890291	0.94865
ENSMUSG00000025578	Cbx8	-0.456597	0.0333443	0.399805	-0.171275	0.442154	0.954801	0.176253	0.399375	0.631364	-0.109069	0.623413	0.794836
ENSMUSG00000032418	Me1	-0.368897	0.0333779	0.399805	-0.414699	0.0179488	0.612747	-0.114889	0.493878	0.707135	-0.0690865	0.683282	0.833494
ENSMUSG00000060733	Ipmk	-0.302281	0.0333834	0.399805	-0.0142678	0.914152	0.997043	-0.490824	0.000742995	0.00818713	-0.778837	1.3019e-06	5.31019e-05
ENSMUSG00000037788	Vopp1	-0.624155	0.0334436	0.40004	-0.0834056	0.800368	0.992675	0.578156	0.0567867	0.1871	0.0374067	0.906764	0.956423
ENSMUSG00000111964	Gm8942	-1.18782	0.0334543	0.40004	0.38967	0.515986	0.968443	1.19239	0.0372302	0.140831	-0.385109	0.511671	0.714007
ENSMUSG00000024118	Tedc2	-0.387069	0.0335278	0.400611	-0.0278722	0.875197	0.994941	0.12375	0.484615	0.700314	-0.235448	0.189725	0.397058
ENSMUSG00000002325	Irf9	-0.458464	0.0336286	0.401464	-0.498419	0.0317669	0.688401	0.41353	0.0570903	0.187746	0.453486	0.0469872	0.159919
ENSMUSG00000021365	Nedd9	0.747849	0.0336696	0.401464	0.399142	0.389083	0.948833	0.523756	0.239447	0.467111	0.872463	0.0218421	0.0940893
ENSMUSG00000030058	Copg1	-0.210602	0.0336765	0.401464	-0.0681125	0.500617	0.963396	0.758756	2.99181e-09	4.4407e-07	0.616266	2.54572e-07	1.4166e-05
ENSMUSG00000000194	Gpr107	-0.252449	0.0337134	0.401596	-0.165598	0.16167	0.883271	-0.0942252	0.411865	0.643247	-0.181077	0.129777	0.314031
ENSMUSG00000034342	Cbl	0.28825	0.0338109	0.40245	-0.00770397	0.958541	0.997911	0.0308953	0.830424	0.91981	0.326849	0.020581	0.0897988
ENSMUSG00000035696	Rnf38	0.380569	0.0339553	0.403832	0.0755531	0.658956	0.982827	-0.453938	0.0149134	0.0747398	-0.148922	0.371553	0.598117
ENSMUSG00000058318	Phf21a	0.251046	0.0339788	0.403832	0.04063	0.721757	0.987638	-0.332533	0.00695854	0.0430413	-0.122118	0.277726	0.502001
ENSMUSG00000037742	Eef1a1	-0.135881	0.0340674	0.404576	-0.126375	0.0477366	0.71558	-0.104749	0.0981166	0.267125	-0.114255	0.072131	0.213129
ENSMUSG00000026915	Strbp	0.187941	0.0340934	0.404576	0.0495258	0.564648	0.976621	-0.28223	0.00231002	0.0191144	-0.143815	0.0968683	0.259153
ENSMUSG00000059401	Mamld1	1.03224	0.0341859	0.405366	0.682525	0.156535	0.881215	-0.44594	0.392102	0.624636	-0.0962294	0.82068	0.914288
ENSMUSG00000085156	Snhg15	0.6796	0.0343108	0.406537	0.505616	0.208033	0.904566	0.51814	0.189332	0.402584	0.692124	0.0360252	0.133836
ENSMUSG00000007827	Ankrd26	0.40109	0.0343527	0.406666	0.118974	0.608817	0.977178	0.399802	0.074224	0.223691	0.681918	0.00142917	0.0122418
ENSMUSG00000053469	Tg	2.35593	0.0343739	0.406666	0.526817	0.552256	0.976027	-2.01281	0.078598	0.232443	-0.183697	0.825329	0.916764
ENSMUSG00000037148	Arhgap10	-0.675554	0.0344922	0.407363	-0.410152	0.275825	0.934313	0.601768	0.0683501	0.211135	0.336365	0.355911	0.583547
ENSMUSG00000071035	Gm5499	1.07846	0.0345056	0.407363	-0.29526	0.540995	0.972455	-1.0284	0.0501965	0.172919	0.345323	0.45829	0.671679
ENSMUSG00000062785	Kcnc3	-0.375645	0.0345113	0.407363	-0.0683065	0.726557	0.987638	0.371869	0.0455559	0.161908	0.0645301	0.730499	0.861548
ENSMUSG00000025076	Casp7	-0.265372	0.0346199	0.408055	-0.277255	0.0424253	0.70084	0.266655	0.0383046	0.143295	0.278538	0.0373097	0.136814
ENSMUSG00000022772	Senp5	0.170997	0.0346222	0.408055	0.058996	0.482422	0.961777	0.145825	0.0829986	0.241224	0.257826	0.00246549	0.0185579
ENSMUSG00000021248	Tmed10	-0.147735	0.0346528	0.408106	-0.0638911	0.354012	0.946044	0.134671	0.0541429	0.181303	0.0508279	0.457636	0.671163
ENSMUSG00000046408	1700067K01Rik	1.35376	0.0347377	0.408423	-0.275267	0.70901	0.987638	-0.0627296	0.929835	0.967746	1.5663	0.0202143	0.088694
ENSMUSG00000068086	Cyp2d9	0.421363	0.0347518	0.408423	0.457594	0.0226022	0.643368	-0.44518	0.0261845	0.110117	-0.481411	0.0168673	0.0776855
ENSMUSG00000040274	Cdk6	0.257689	0.0347727	0.408423	0.0499975	0.668044	0.984163	-0.421378	0.00105164	0.0107568	-0.213686	0.0705857	0.210165
ENSMUSG00000067071	Hes6	-0.656061	0.0347845	0.408423	-0.390171	0.326227	0.942627	1.2001	0.000965263	0.0100841	0.934212	0.0141401	0.0686772
ENSMUSG00000029415	Sdad1	0.281752	0.0348581	0.408979	0.205601	0.164021	0.885567	0.24475	0.0928478	0.257881	0.320901	0.0198962	0.0875959
ENSMUSG00000096942	Rps19-ps6	-0.717269	0.0349227	0.409094	0.211832	0.578619	0.976621	0.793998	0.0283879	0.116613	-0.135104	0.709018	0.848716
ENSMUSG00000078453	Abracl	-0.495989	0.0349781	0.409094	-0.413409	0.0910275	0.812099	-0.0246777	0.910287	0.95936	-0.107258	0.665949	0.822849
ENSMUSG00000016940	Kctd2	-0.367643	0.0349842	0.409094	-0.35559	0.0597056	0.737945	0.167178	0.330397	0.567389	0.155125	0.398374	0.622512
ENSMUSG00000095427	Rps2-ps6	0.796921	0.0350164	0.409094	0.179779	0.643987	0.982325	-0.350972	0.386088	0.620488	0.26617	0.449567	0.664078
ENSMUSG00000057234	Mettl15	0.531307	0.0350278	0.409094	0.190415	0.409595	0.950941	-0.610671	0.0203565	0.0922826	-0.269779	0.224085	0.440358
ENSMUSG00000022894	Adamts5	1.09654	0.0350438	0.409094	0.221713	0.612296	0.979471	-1.18442	0.0260349	0.109783	-0.309591	0.468174	0.679302
ENSMUSG00000027985	Lef1	1.47891	0.0350734	0.409094	0.280033	0.670743	0.984249	-1.21462	0.0925305	0.257358	-0.0157455	0.979999	0.990938
ENSMUSG00000005410	Mcm5	1.418	0.0350779	0.409094	1.265	0.203076	0.90125	1.28204	0.194518	0.408841	1.43504	0.0353668	0.132049
ENSMUSG00000017999	Ddx27	0.243963	0.0351069	0.409125	-0.041397	0.734703	0.989615	0.107826	0.367478	0.604197	0.393186	0.00152013	0.0127476
ENSMUSG00000020175	Rab36	1.37597	0.03519	0.409676	0.813936	0.17868	0.892635	-0.850475	0.218395	0.440607	-0.288437	0.593559	0.773782
ENSMUSG00000026811	St6galnac6	-0.225184	0.0352067	0.409676	-0.169724	0.103803	0.825165	-0.24934	0.0188786	0.0877006	-0.3048	0.00546158	0.0339573
ENSMUSG00000057068	Fam47e	-0.311916	0.0352607	0.409998	-0.146436	0.490063	0.963318	1.83688	2.09997e-12	1.90714e-09	1.6714	4.19529e-11	1.59431e-08
ENSMUSG00000022883	Robo1	0.59012	0.0353776	0.410657	0.125808	0.654287	0.982827	-0.32561	0.2649	0.498238	0.138702	0.597733	0.776702
ENSMUSG00000030045	Mrpl19	-0.292219	0.0354024	0.410657	0.07669	0.640969	0.982325	0.79688	5.36645e-06	0.000176544	0.427971	0.00655639	0.0388423
ENSMUSG00000058546	Rpl23a	-0.200917	0.0354336	0.410657	-0.0793199	0.400311	0.948891	0.184213	0.0539769	0.181086	0.0626159	0.503548	0.707656
ENSMUSG00000018474	Chd3	-0.200672	0.0354485	0.410657	-0.316272	0.00161851	0.27712	0.200384	0.0362964	0.138475	0.315984	0.00158119	0.0131255
ENSMUSG00000060671	Atp8b2	0.736717	0.0354805	0.410657	0.329466	0.342606	0.946044	-0.383115	0.304385	0.540594	0.0241359	0.938334	0.971922
ENSMUSG00000032925	Itgbl1	1.32889	0.0355017	0.410657	0.265232	0.646523	0.982325	-1.04621	0.108393	0.284703	0.0174517	0.974556	0.988385
ENSMUSG00000035842	Ddx11	0.467598	0.0355019	0.410657	0.0625826	0.81172	0.992675	0.283612	0.263899	0.496847	0.688627	0.00438566	0.0288934
ENSMUSG00000070427	Il18bp	-0.471691	0.0355831	0.411046	-0.0420183	0.870709	0.994929	0.561779	0.0208136	0.0937404	0.132106	0.587792	0.769419
ENSMUSG00000057069	Ero1b	-0.406193	0.0355887	0.411046	-0.143422	0.479204	0.9605	0.92039	2.84794e-05	0.000658243	0.657619	0.00171495	0.0139315
ENSMUSG00000024423	Impact	0.409744	0.0356497	0.411046	0.0598289	0.779492	0.992098	0.188553	0.365423	0.602308	0.538468	0.00887427	0.0488759
ENSMUSG00000022365	Derl1	-0.197384	0.0356879	0.411046	-0.0199164	0.829031	0.992675	0.191152	0.0426922	0.154731	0.0136844	0.881355	0.944858
ENSMUSG00000020609	Apob	-0.143688	0.0356907	0.411046	-0.110663	0.101359	0.822346	-0.088258	0.188595	0.401874	-0.121283	0.0736466	0.215937
ENSMUSG00000105957	Gm43254	-1.0562	0.0357099	0.411046	-0.813375	0.082836	0.799774	-0.31578	0.462252	0.683825	-0.558609	0.282286	0.506452
ENSMUSG00000113255	Tes3-ps	0.99264	0.0357411	0.411046	0.574435	0.253413	0.926852	-0.146766	0.779071	0.891306	0.27144	0.529346	0.726827
ENSMUSG00000029641	Rasl11a	1.57394	0.0357466	0.411046	-0.223164	0.770949	0.992098	-0.853706	0.282252	0.51881	0.943398	0.185246	0.391632
ENSMUSG00000033031	Cip2a	1.12603	0.0358296	0.411302	0.918569	0.0988542	0.820835	-0.12181	0.836509	0.922345	0.0856536	0.85539	0.931105
ENSMUSG00000001228	Uhrf1	1.73124	0.0358375	0.411302	1.2732	0.218077	0.912175	1.04329	0.313398	0.549523	1.50133	0.0647829	0.198697
ENSMUSG00000037791	Phf12	0.193218	0.0358488	0.411302	-0.125362	0.170239	0.886658	-0.294224	0.00230252	0.01907	0.0243558	0.784678	0.893457
ENSMUSG00000034783	Cd207	0.76107	0.0358744	0.411302	0.439858	0.286937	0.938449	0.125613	0.766126	0.88357	0.446825	0.19014	0.397714
ENSMUSG00000081179	Gm13136	-0.982436	0.035943	0.411416	-0.567913	0.222843	0.918149	0.0953754	0.822013	0.915719	-0.319147	0.515412	0.716806
ENSMUSG00000039233	Tbce	0.237419	0.0359526	0.411416	0.16801	0.151392	0.881215	0.0164908	0.886575	0.949658	0.0858995	0.435256	0.652403
ENSMUSG00000033594	Spata2l	-0.430543	0.0359636	0.411416	0.103265	0.594816	0.976621	-0.0665378	0.731511	0.865411	-0.600346	0.00439378	0.0289242
ENSMUSG00000004460	Dnajb11	-0.354114	0.0360532	0.412099	-0.196036	0.263591	0.930022	1.4118	4.08145e-10	1.02569e-07	1.25372	7.37943e-09	8.15454e-07
ENSMUSG00000022673	Mcm4	0.697015	0.0360778	0.412099	0.643454	0.143048	0.87636	0.722301	0.0918107	0.256639	0.775862	0.0269849	0.109054
ENSMUSG00000027999	Pla2g12a	0.324248	0.0361026	0.412099	0.0907221	0.5087	0.965111	-0.701886	2.9527e-05	0.000666753	-0.46836	0.00164544	0.0134986
ENSMUSG00000057411	Antkmt	-0.513612	0.0361969	0.412722	-0.054456	0.828411	0.992675	0.212897	0.370228	0.606638	-0.246259	0.332782	0.559279
ENSMUSG00000056091	St3gal5	-0.571749	0.0362853	0.412722	0.0458051	0.860387	0.994435	-0.71347	0.0093288	0.0532699	-1.33102	1.10152e-05	0.000275046
ENSMUSG00000103932	Gm36963	1.39465	0.0362918	0.412722	0.585564	0.383403	0.948833	-0.436231	0.53579	0.737534	0.372856	0.541138	0.735653
ENSMUSG00000031683	Lsm6	-0.287791	0.0362927	0.412722	-0.00154156	0.991447	0.999704	0.28197	0.0470051	0.165324	-0.0042801	0.975474	0.988866
ENSMUSG00000020889	Nr1d1	0.515413	0.0362977	0.412722	-0.272951	0.172247	0.887492	-2.27726	2.74885e-12	2.14149e-09	-1.4889	2.8226e-08	2.42978e-06
ENSMUSG00000022136	Dnajc3	-0.35309	0.0363161	0.412722	-0.136069	0.413786	0.951097	0.950981	1.14104e-06	5.10876e-05	0.73396	6.90809e-05	0.00116614
ENSMUSG00000045934	Mtmr11	1.13783	0.03635	0.412793	0.162497	0.792317	0.992675	-0.0782878	0.899345	0.955322	0.89704	0.0937744	0.253891
ENSMUSG00000051675	Trim32	-0.28071	0.0363926	0.412793	0.344983	0.0222225	0.643368	0.453805	0.0025208	0.0203506	-0.171889	0.208154	0.420437
ENSMUSG00000103711	Tstd1	0.482414	0.0364241	0.412793	-0.105841	0.655496	0.982827	-0.307118	0.202318	0.419303	0.281137	0.210923	0.424015
ENSMUSG00000029053	Prkcz	-0.422001	0.0364284	0.412793	-0.484845	0.0192752	0.628298	-0.159118	0.396859	0.628655	-0.096274	0.643444	0.807849
ENSMUSG00000073725	Lmbrd1	-0.171758	0.0364677	0.412938	-0.0324621	0.680196	0.98471	-0.317881	0.000255673	0.00359534	-0.457177	1.17201e-06	4.87787e-05
ENSMUSG00000054520	Sh3bp2	0.352685	0.0365115	0.412964	0.320836	0.0966873	0.818654	0.360652	0.0583368	0.190795	0.3925	0.0239374	0.100558
ENSMUSG00000073144	4930599N23Rik	-1.35667	0.0365476	0.412964	-0.537125	0.433788	0.95362	0.833494	0.178629	0.387953	0.0139528	0.984075	0.993214
ENSMUSG00000036099	Vezt	0.218735	0.0365731	0.412964	0.0319633	0.758805	0.991414	-0.208676	0.0533586	0.17965	-0.0219041	0.827082	0.917681
ENSMUSG00000038047	Haus6	0.512543	0.036576	0.412964	0.327869	0.186963	0.896883	-0.215358	0.403021	0.634672	-0.0306838	0.892091	0.949431
ENSMUSG00000004996	Mri1	0.332971	0.0366329	0.413076	0.180667	0.247011	0.926852	-0.271605	0.0975842	0.266373	-0.119302	0.422464	0.641498
ENSMUSG00000105447	Gm43653	1.4371	0.0366506	0.413076	-0.484347	0.45597	0.957678	-1.51453	0.0304231	0.122931	0.406917	0.523878	0.722924
ENSMUSG00000029722	Agfg2	-0.325517	0.0366654	0.413076	-0.0501597	0.745577	0.989615	0.0680197	0.653484	0.817479	-0.207337	0.184365	0.390509
ENSMUSG00000003161	Sri	0.233958	0.0368068	0.413942	0.257123	0.0262773	0.666441	-0.0124213	0.912436	0.960255	-0.0355864	0.74085	0.867452
ENSMUSG00000017713	Tha1	-0.475104	0.0368089	0.413942	-0.0780574	0.745465	0.989615	0.314734	0.165457	0.369762	-0.0823124	0.728938	0.860837
ENSMUSG00000027639	Samhd1	-0.310102	0.036822	0.413942	-0.117894	0.460046	0.957904	0.417592	0.00806211	0.0480366	0.225384	0.147507	0.340063
ENSMUSG00000071343	Gm10327	1.09794	0.0368722	0.414207	0.336621	0.501626	0.963396	-0.64514	0.235319	0.46236	0.116183	0.804467	0.905338
ENSMUSG00000030499	Kctd15	0.547506	0.0369588	0.41434	0.201745	0.404755	0.94975	-0.615953	0.0239126	0.103438	-0.270192	0.247675	0.467826
ENSMUSG00000014329	Bicc1	0.571642	0.036971	0.41434	0.0423324	0.874921	0.994941	-0.439512	0.125754	0.312675	0.0897973	0.721191	0.856356
ENSMUSG00000025935	Tram1	-0.236244	0.0370393	0.41434	-0.342591	0.00417385	0.41015	0.51031	4.47867e-05	0.000919397	0.616657	2.59779e-06	8.81063e-05
ENSMUSG00000024885	Aldh3b1	-1.30791	0.0370696	0.41434	0.59814	0.363038	0.948833	1.09044	0.0852886	0.245	-0.81561	0.209084	0.421504
ENSMUSG00000027806	Tsc22d2	0.350131	0.0370905	0.41434	0.115918	0.507545	0.964831	-0.0122078	0.943849	0.975077	0.222005	0.181451	0.386334
ENSMUSG00000027951	Adar	-0.383309	0.0371919	0.41434	-0.130832	0.494857	0.96335	0.395895	0.0357085	0.137207	0.143419	0.444766	0.660334
ENSMUSG00000116564	Riok2	0.215578	0.0371938	0.41434	-0.26382	0.0281496	0.676662	0.604225	2.18522e-06	8.3656e-05	1.08362	4.50593e-12	2.70027e-09
ENSMUSG00000036040	Adamtsl2	0.661749	0.0371969	0.41434	0.281476	0.35522	0.9461	-0.463144	0.164294	0.368273	-0.0828701	0.767679	0.883463
ENSMUSG00000070031	Sp140	-0.830696	0.0372584	0.41434	-0.119723	0.738075	0.989615	-0.114049	0.744159	0.871848	-0.825022	0.0422272	0.148634
ENSMUSG00000052684	Jun	0.837507	0.0372661	0.41434	0.710196	0.0979435	0.820662	0.131504	0.761973	0.881127	0.258815	0.492478	0.69789
ENSMUSG00000022034	Esco2	1.50503	0.0372683	0.41434	1.1155	0.0985808	0.820835	-1.12645	0.131862	0.322737	-0.736913	0.24193	0.461499
ENSMUSG00000031939	Taf1d	0.373159	0.0372693	0.41434	0.10593	0.581137	0.976621	0.066888	0.723783	0.861931	0.334117	0.0645762	0.198181
ENSMUSG00000053613	Notumos	1.26723	0.0372727	0.41434	1.14131	0.0585969	0.736289	-0.369036	0.57724	0.767011	-0.243111	0.633165	0.801548
ENSMUSG00000018547	Pip4k2b	-0.270566	0.0372934	0.41434	-0.284513	0.0476524	0.71558	0.294103	0.0290496	0.11883	0.308049	0.0282783	0.112744
ENSMUSG00000059811	Atl2	-0.322452	0.0373114	0.41434	-0.224479	0.137399	0.873504	-0.498354	0.00180647	0.0158762	-0.596328	0.000290534	0.00364477
ENSMUSG00000039474	Wfs1	-0.276562	0.0373178	0.41434	0.242894	0.186085	0.896724	1.25066	2.99258e-09	4.4407e-07	0.731209	2.39432e-05	0.000505602
ENSMUSG00000033382	Trappc8	0.178575	0.0373361	0.41434	0.0804634	0.354246	0.946044	0.131134	0.131996	0.322955	0.229246	0.00915616	0.050092
ENSMUSG00000030796	Tead2	1.05451	0.037397	0.414592	-0.0203481	0.969952	0.997945	-0.308022	0.572505	0.763585	0.766835	0.121255	0.301369
ENSMUSG00000020170	Frs2	0.231104	0.037412	0.414592	0.0539018	0.631993	0.982056	-0.0419544	0.708099	0.852487	0.135248	0.216094	0.430227
ENSMUSG00000026701	Prdx6	-0.191872	0.0374919	0.41501	-0.0720357	0.423008	0.952944	0.0797613	0.375462	0.611997	-0.0400754	0.654759	0.815817
ENSMUSG00000029030	Tprgl	0.206313	0.037503	0.41501	0.137488	0.150064	0.881215	-0.393446	0.000225462	0.00327393	-0.324621	0.00125929	0.0111673
ENSMUSG00000026586	Prrx1	1.46884	0.0375417	0.415144	0.758315	0.274457	0.934313	-0.549458	0.473459	0.69269	0.16107	0.78843	0.895961
ENSMUSG00000045377	Tmem88	1.06124	0.0376392	0.415927	-0.0479436	0.928199	0.997496	-0.408033	0.454873	0.678217	0.701154	0.151816	0.346079
ENSMUSG00000020091	Eif4ebp2	-0.194556	0.0376924	0.416219	-0.181443	0.0510379	0.719007	-0.396247	8.90166e-05	0.00158149	-0.40936	5.85709e-05	0.00104177
ENSMUSG00000029557	Mrm2	-0.362199	0.0377298	0.416338	-0.170975	0.39202	0.948891	0.401345	0.0310709	0.124612	0.21012	0.269712	0.492716
ENSMUSG00000045095	Magi1	0.270212	0.0377732	0.416521	-0.0374529	0.764101	0.992098	-0.43137	0.00155702	0.0142024	-0.123705	0.321272	0.547553
ENSMUSG00000118516	Cyp2d13	-0.371065	0.0378406	0.41697	-0.417758	0.0209008	0.643368	0.191597	0.273437	0.50843	0.23829	0.17671	0.380688
ENSMUSG00000115338	Pnp	-0.357176	0.0379036	0.417293	-0.209146	0.223293	0.918149	-0.0142367	0.931206	0.968179	-0.162267	0.348392	0.57558
ENSMUSG00000030244	Gys2	-0.417138	0.0379236	0.417293	0.131292	0.501547	0.963396	-0.0238997	0.902372	0.956456	-0.57233	0.00542398	0.0338315
ENSMUSG00000059406	Tmprss9	-1.38645	0.0379602	0.417401	0.174439	0.789012	0.992675	0.388641	0.540948	0.741152	-1.17225	0.0844451	0.236985
ENSMUSG00000111375	Btbd8	0.642135	0.038045	0.418039	0.946656	0.00901021	0.518037	0.392549	0.282432	0.518935	0.0880281	0.753433	0.875022
ENSMUSG00000037336	Mfsd2b	1.31372	0.0380822	0.418152	0.681397	0.240119	0.926852	-0.87842	0.185003	0.396973	-0.246099	0.642025	0.807311
ENSMUSG00000085175	Gm11423	0.689694	0.0381215	0.418289	0.680639	0.0230765	0.643368	-0.623569	0.0692408	0.213125	-0.614513	0.0300971	0.118092
ENSMUSG00000030787	Lyve1	-0.669607	0.038243	0.419123	-1.26211	0.00639898	0.460444	0.498537	0.127547	0.315358	1.09104	0.0156446	0.073732
ENSMUSG00000026155	Smap1	0.173901	0.0382795	0.419123	0.196858	0.0246116	0.652497	0.0145845	0.863532	0.936891	-0.00837211	0.91787	0.960401
ENSMUSG00000018428	Akap1	-0.191829	0.0382877	0.419123	-0.219774	0.0186198	0.622565	-0.194282	0.0357485	0.137259	-0.166337	0.0707968	0.210593
ENSMUSG00000008140	Emc10	-0.231393	0.0383294	0.419123	-0.0403392	0.718648	0.987638	0.0744348	0.498624	0.710216	-0.116619	0.29563	0.520466
ENSMUSG00000089648	Gm15790	-0.863002	0.038332	0.419123	0.229919	0.567193	0.976621	0.367137	0.346768	0.584179	-0.725784	0.0880351	0.243723
ENSMUSG00000119926	Gm25047	1.26267	0.03843	0.4199	-1.02661	0.13247	0.867375	-0.452861	0.487692	0.702355	1.83643	0.00477377	0.0306739
ENSMUSG00000046782	Ttc6	0.734228	0.0385917	0.421187	0.0445224	0.894332	0.996318	-0.628306	0.0901372	0.253875	0.061399	0.845287	0.925684
ENSMUSG00000018567	Gabarap	-0.142141	0.0386242	0.421187	-0.0815372	0.228159	0.918149	0.0367459	0.583274	0.771488	-0.0238579	0.721438	0.85648
ENSMUSG00000021497	Txndc15	-0.175102	0.0386289	0.421187	-0.0639505	0.435714	0.95362	-0.204425	0.0163625	0.0794712	-0.315577	0.000429781	0.0049936
ENSMUSG00000047407	Tgif1	0.352015	0.0387087	0.421762	0.017216	0.921798	0.997496	-0.136836	0.436754	0.662487	0.197963	0.23601	0.454827
ENSMUSG00000039501	Znfx1	-0.246687	0.0388155	0.42263	-0.168918	0.170865	0.887058	0.527433	6.98716e-05	0.00133089	0.449664	0.000532383	0.00584159
ENSMUSG00000037890	Wdr19	0.710897	0.0388725	0.422884	0.350762	0.247944	0.926852	-0.795952	0.0257333	0.108895	-0.435817	0.13692	0.324512
ENSMUSG00000023829	Slc22a1	-0.276977	0.038893	0.422884	-0.193802	0.143354	0.87636	0.0178774	0.890801	0.951465	-0.0652974	0.617356	0.789609
ENSMUSG00000002319	Ipo4	0.243303	0.0390134	0.423268	0.428105	0.0020466	0.29526	0.385967	0.00452538	0.0309662	0.201166	0.0891235	0.245819
ENSMUSG00000054932	Afp	0.618287	0.0390291	0.423268	0.307481	0.435529	0.95362	0.747195	0.0481655	0.168064	1.058	0.00207672	0.0162355
ENSMUSG00000041737	Tmem45b	1.53972	0.0390304	0.423268	0.947589	0.186328	0.896883	-0.926312	0.236663	0.463908	-0.33418	0.609063	0.784411
ENSMUSG00000099137	Gm10603	1.32017	0.0390371	0.423268	0.357656	0.47481	0.95968	-2.48759	0.0001258	0.00209412	-1.52508	0.00737067	0.042487
ENSMUSG00000020610	Amz2	-0.273475	0.0390714	0.423346	0.0725909	0.579699	0.976621	0.0322023	0.803681	0.906123	-0.313864	0.0200559	0.0881994
ENSMUSG00000060126	Tpt1	-0.139231	0.0392108	0.424476	-0.107675	0.106674	0.828059	0.0155718	0.812313	0.911174	-0.0159843	0.807424	0.906469
ENSMUSG00000022623	Shank3	-0.418673	0.0392302	0.424476	-0.163893	0.4954	0.96335	0.537836	0.0156809	0.077286	0.283056	0.213258	0.426928
ENSMUSG00000048327	Ckap2l	1.52354	0.0392744	0.424659	-0.477402	0.531345	0.970813	-0.955352	0.222012	0.446229	1.04559	0.142722	0.332842
ENSMUSG00000031622	Sin3b	0.233977	0.0393529	0.425213	0.102279	0.366478	0.948833	-0.139593	0.224255	0.449288	-0.00789522	0.942333	0.973422
ENSMUSG00000018372	Cep95	-0.398506	0.0394093	0.425528	-0.216128	0.305626	0.941918	0.245904	0.206247	0.42395	0.063526	0.757092	0.877306
ENSMUSG00000052299	Ltn1	0.211808	0.0395864	0.427144	0.0624224	0.540711	0.97221	-0.142204	0.170068	0.376236	0.00718192	0.942397	0.973422
ENSMUSG00000057425	Ugt2b37	0.938079	0.0396398	0.427343	1.14491	0.0545286	0.73188	0.673028	0.255955	0.487237	0.466195	0.286157	0.510723
ENSMUSG00000098014	Gm26967	0.575224	0.0396597	0.427343	-0.531314	0.245142	0.926852	0.992947	0.0100595	0.0561984	2.09949	2.33229e-06	8.05752e-05
ENSMUSG00000045087	S1pr5	-0.623564	0.0397521	0.427957	0.132408	0.674477	0.984455	0.436578	0.149117	0.347449	-0.319394	0.308255	0.533895
ENSMUSG00000046814	Gchfr	-0.230589	0.0397717	0.427957	-0.198436	0.0794757	0.794293	-0.0796621	0.46539	0.686086	-0.111815	0.316828	0.543189
ENSMUSG00000024391	Apom	-0.346079	0.0398212	0.428195	-0.0715335	0.661714	0.983322	-0.0645458	0.692439	0.842372	-0.339092	0.0440873	0.153037
ENSMUSG00000030407	Qpctl	-0.303058	0.0399871	0.429682	0.0722744	0.637754	0.982163	0.231299	0.123923	0.309961	-0.144033	0.336231	0.562465
ENSMUSG00000029096	Htra3	0.805871	0.0400885	0.430475	0.370005	0.252555	0.926852	-1.16303	0.00378803	0.0272616	-0.727162	0.0295846	0.116492
ENSMUSG00000045282	Tmem86b	0.329821	0.0402026	0.431403	0.219703	0.192098	0.897813	0.293483	0.0813288	0.237656	0.403602	0.0141902	0.0688134
ENSMUSG00000004891	Nes	0.664342	0.0402541	0.431658	-0.328018	0.473667	0.959466	0.602091	0.137068	0.329899	1.59445	0.000176468	0.00245058
ENSMUSG00000042523	Dnal1	0.858829	0.040459	0.433557	0.507268	0.145223	0.879019	-1.16113	0.00682021	0.0423538	-0.809573	0.0225894	0.0963499
ENSMUSG00000054556	Gm4876	1.6235	0.0405736	0.434224	1.23433	0.11232	0.841682	-0.540325	0.531245	0.734197	-0.151158	0.818934	0.912915
ENSMUSG00000019823	Mical1	0.794725	0.0406035	0.434224	0.182652	0.603106	0.976621	-0.84667	0.0341154	0.133055	-0.234597	0.490568	0.695997
ENSMUSG00000075415	Fnbp1	0.268264	0.040619	0.434224	0.144806	0.275381	0.934313	-0.0855774	0.521637	0.727174	0.0378809	0.763285	0.881075
ENSMUSG00000043671	Dpy19l3	-0.604444	0.0406456	0.434224	-0.743064	0.0583208	0.735787	0.706326	0.0261787	0.110117	0.844947	0.0260862	0.1064
ENSMUSG00000026121	Sema4c	0.556737	0.0406606	0.434224	-0.585852	0.0550764	0.733613	-0.436138	0.127275	0.314874	0.706451	0.0159331	0.0746257
ENSMUSG00000040253	Gbp7	-0.574523	0.0407628	0.435017	-0.834611	0.0223993	0.643368	0.516833	0.0732485	0.22154	0.776921	0.0293311	0.115815
ENSMUSG00000031799	Tpm4	0.405109	0.0409049	0.435976	0.185499	0.379647	0.948833	0.167311	0.421967	0.651797	0.386921	0.0534948	0.174519
ENSMUSG00000033323	Ctdp1	0.32844	0.0409086	0.435976	0.0553767	0.736882	0.989615	-0.195623	0.243964	0.472317	0.0774405	0.616361	0.789309
ENSMUSG00000043483	Gm6863	-0.2194	0.0409882	0.436526	0.0859356	0.428234	0.953574	0.125607	0.241938	0.470362	-0.179728	0.096217	0.258253
ENSMUSG00000113259	Gm35190	1.51595	0.0410459	0.436772	0.663716	0.371156	0.948833	-0.659117	0.409429	0.641325	0.193119	0.768973	0.884007
ENSMUSG00000060601	Nr1h2	0.226996	0.0410674	0.436772	-0.123126	0.251227	0.926852	-0.461411	0.000127144	0.00210502	-0.11129	0.296494	0.521173
ENSMUSG00000050777	Tmem37	-0.276494	0.0411026	0.436848	-0.109868	0.453697	0.957678	0.642827	3.8742e-05	0.000830315	0.476201	0.00148161	0.012553
ENSMUSG00000076609	Igkc	-0.862836	0.041316	0.438817	-0.365804	0.337419	0.945192	-0.243277	0.502219	0.712603	-0.740308	0.0887357	0.245053
ENSMUSG00000109764	Klkb1	-0.292158	0.0413882	0.438827	-0.174124	0.213496	0.909126	-0.30046	0.0354594	0.136586	-0.418495	0.00447168	0.0292745
ENSMUSG00000024299	Adamts10	0.41278	0.0413952	0.438827	0.222639	0.285313	0.938449	-0.14587	0.497	0.709073	0.0442699	0.814488	0.910727
ENSMUSG00000031661	Nkd1	0.557306	0.041411	0.438827	0.46495	0.162065	0.883271	0.422058	0.200058	0.41594	0.514414	0.0614415	0.19156
ENSMUSG00000083139	Gm12418	0.600508	0.0414296	0.438827	0.102208	0.769344	0.992098	0.34842	0.298997	0.535912	0.84672	0.00798002	0.0452345
ENSMUSG00000028641	P3h1	-0.357036	0.0414957	0.438951	-0.232569	0.185672	0.896724	-0.037348	0.823344	0.91618	-0.161815	0.361794	0.58871
ENSMUSG00000041219	Arhgap11a	1.04367	0.0414976	0.438951	-0.121323	0.807767	0.992675	-0.807814	0.130405	0.320428	0.357182	0.447625	0.662656
ENSMUSG00000005373	Mlxipl	-0.281477	0.0416011	0.439523	-0.277581	0.0457041	0.711546	0.18881	0.165815	0.37035	0.184913	0.175869	0.3801
ENSMUSG00000052658	5830454E08Rik	-1.44824	0.0416081	0.439523	-0.95293	0.141931	0.876116	-0.216843	0.71453	0.85709	-0.712156	0.333256	0.559774
ENSMUSG00000117935	Gm8717	0.748089	0.0416392	0.439553	0.646712	0.142475	0.876116	0.527573	0.226177	0.451408	0.62895	0.0871607	0.24225
ENSMUSG00000039202	Abhd2	-0.416841	0.0417084	0.439986	-0.220177	0.272107	0.934313	-0.100026	0.615513	0.79285	-0.29669	0.141646	0.331282
ENSMUSG00000057147	Dph6	0.299136	0.041799	0.440181	-0.163044	0.312181	0.942627	-0.0652838	0.673877	0.830565	0.396896	0.0106445	0.0557886
ENSMUSG00000026568	Mpc2	-0.182036	0.041813	0.440181	0.104558	0.232687	0.921542	-0.0853001	0.329458	0.56652	-0.371895	0.00011512	0.00174994
ENSMUSG00000029633	Gm5578	-1.1325	0.0418131	0.440181	0.122364	0.832307	0.992675	0.808891	0.139983	0.334003	-0.445971	0.442533	0.658201
ENSMUSG00000040724	Kcna2	-1.16812	0.04184	0.440181	-0.336089	0.537854	0.971773	0.159617	0.752365	0.875605	-0.672418	0.260903	0.482603
ENSMUSG00000015134	Aldh1a3	1.57534	0.0419285	0.440816	0.697527	0.276808	0.934313	-1.66661	0.0351007	0.135675	-0.788794	0.207344	0.419563
ENSMUSG00000091345	Col6a5	-1.28309	0.0420198	0.441477	0.550414	0.417924	0.951097	1.51022	0.0210876	0.0943886	-0.323279	0.624757	0.795306
ENSMUSG00000034906	Ncaph	1.18931	0.0420616	0.441619	-0.0371854	0.943487	0.997911	-1.15205	0.052272	0.177132	0.0744414	0.884807	0.946203
ENSMUSG00000066258	Trim12a	-0.433682	0.0421027	0.441752	-0.153274	0.516367	0.968443	0.38077	0.0811186	0.237411	0.100361	0.662577	0.820597
ENSMUSG00000036968	Cnpy4	-0.39844	0.0421991	0.442306	-0.0477172	0.85958	0.994435	1.09771	2.72635e-05	0.000637828	0.74699	0.00296515	0.0214984
ENSMUSG00000097715	Gpr137b-ps	-1.07058	0.0423041	0.442306	0.338308	0.466796	0.957904	0.0454207	0.922194	0.965021	-1.36347	0.0107401	0.0561549
ENSMUSG00000030120	Mlf2	0.13567	0.0423576	0.442306	0.0785827	0.234429	0.92192	-0.0329621	0.615188	0.792751	0.0241248	0.71051	0.849743
ENSMUSG00000060904	Arl1	-0.187738	0.0423655	0.442306	-0.212795	0.023628	0.647512	0.0292868	0.745289	0.872583	0.0543435	0.549265	0.741474
ENSMUSG00000023723	Mrps23	-0.242731	0.0423714	0.442306	-0.0401233	0.743392	0.989615	0.152256	0.204743	0.422394	-0.0503514	0.675212	0.829102
ENSMUSG00000001942	Siae	0.262247	0.0423771	0.442306	0.0200648	0.87154	0.994934	-0.436871	0.00128375	0.0123622	-0.194689	0.120961	0.300876
ENSMUSG00000025949	Pikfyve	-0.228455	0.0424065	0.442306	-0.0978647	0.389956	0.948833	0.0162808	0.882275	0.94727	-0.114309	0.313999	0.540061
ENSMUSG00000022864	D16Ertd472e	0.272444	0.0424385	0.442306	-0.0174243	0.906402	0.997043	0.116965	0.415291	0.646226	0.406833	0.00473643	0.0305456
ENSMUSG00000046733	Gprc5a	1.36312	0.0424484	0.442306	0.840001	0.236493	0.923962	0.00874397	0.990378	0.995233	0.531861	0.399318	0.623362
ENSMUSG00000032480	Dhx30	0.165827	0.0424496	0.442306	0.0147678	0.866137	0.994435	0.304642	0.000882807	0.00937629	0.455702	2.50404e-06	8.59373e-05
ENSMUSG00000018411	Mapt	0.567589	0.0424678	0.442306	0.547648	0.0343779	0.695244	-0.45107	0.119901	0.303127	-0.431129	0.0735281	0.215711
ENSMUSG00000052738	Suclg1	-0.134581	0.0425173	0.442527	-0.0882597	0.176046	0.892506	-0.214611	0.00186069	0.0161602	-0.260932	0.000235494	0.00308598
ENSMUSG00000020733	Slc9a3r1	-0.270569	0.0426267	0.443224	-0.360122	0.0103721	0.536062	0.950755	1.26423e-08	1.37748e-06	1.04031	1.9005e-09	2.74183e-07
ENSMUSG00000079015	Serpina1c	-0.264836	0.0426412	0.443224	0.109956	0.388425	0.948833	0.317114	0.016374	0.0795023	-0.0576774	0.64992	0.812909
ENSMUSG00000062963	Ufc1	-0.156871	0.0426775	0.443306	0.0133921	0.8628	0.994435	0.175273	0.0267637	0.111673	0.00501057	0.947601	0.975394
ENSMUSG00000101249	Gm29216	0.480677	0.0427651	0.443919	0.223535	0.339005	0.945192	-0.299689	0.21615	0.437552	-0.0425471	0.848617	0.92697
ENSMUSG00000035165	Kcne3	0.998216	0.0428773	0.444358	0.85703	0.0563883	0.735747	-0.707589	0.167813	0.37342	-0.566402	0.168764	0.370406
ENSMUSG00000019731	Slc35e1	-0.226362	0.0428928	0.444358	-0.226221	0.0479577	0.71558	0.116332	0.291305	0.527832	0.116191	0.297049	0.521677
ENSMUSG00000006378	Gcat	-0.70217	0.042893	0.444358	-0.759907	0.0489306	0.717735	0.172933	0.587063	0.77386	0.23067	0.557257	0.747884
ENSMUSG00000025785	Exosc7	0.22388	0.0429811	0.444831	0.190357	0.103226	0.825165	0.0473769	0.680128	0.834613	0.0809	0.453163	0.667555
ENSMUSG00000064043	Trerf1	0.985495	0.0429956	0.444831	0.467664	0.286701	0.938449	-0.894864	0.0732686	0.22154	-0.377032	0.370048	0.596746
ENSMUSG00000108702	Gm9333	-0.939006	0.0430547	0.445146	-0.158518	0.735232	0.989615	0.391005	0.376613	0.612963	-0.389482	0.418216	0.637782
ENSMUSG00000110444	Gm10033	0.326024	0.0431168	0.445492	0.191958	0.32268	0.942627	0.438225	0.0215808	0.0956343	0.572291	0.00143112	0.0122518
ENSMUSG00000078773	Rad54b	1.35637	0.0432676	0.445663	1.27394	0.0394743	0.696816	-0.829591	0.239609	0.467311	-0.747164	0.17659	0.380666
ENSMUSG00000111429	Gm32511	1.01714	0.0432697	0.445663	0.034319	0.931393	0.997496	-1.51268	0.00294012	0.0227232	-0.529857	0.203385	0.414187
ENSMUSG00000110344	Gm45716	0.653452	0.0433185	0.445663	0.414532	0.116752	0.84715	-1.01072	0.00237475	0.0194435	-0.7718	0.00543504	0.0338733
ENSMUSG00000015647	Lama5	0.467762	0.0433516	0.445663	0.134765	0.553754	0.976028	-0.37099	0.126201	0.31331	-0.0379934	0.858229	0.932141
ENSMUSG00000021009	Ptpn21	0.267775	0.0433657	0.445663	0.0816145	0.57846	0.976621	0.415064	0.00534372	0.0351607	0.601225	6.80248e-05	0.00115081
ENSMUSG00000061859	Patj	0.252097	0.0433747	0.445663	0.125507	0.320573	0.942627	-0.132061	0.300737	0.537845	-0.00547097	0.96366	0.98348
ENSMUSG00000025357	Dgka	-0.379222	0.0434093	0.445663	-0.0557607	0.7321	0.98876	-0.41381	0.0183513	0.0861009	-0.737271	0.000165267	0.00233374
ENSMUSG00000059970	Hspa2	-0.69898	0.0434819	0.445663	0.253162	0.431734	0.953574	0.00695194	0.982794	0.992347	-0.94519	0.00727951	0.0420082
ENSMUSG00000031198	Fundc2	0.366372	0.0435104	0.445663	0.0131371	0.943976	0.997911	-0.203598	0.285102	0.521345	0.149637	0.392814	0.617991
ENSMUSG00000028044	Cks1b	0.624003	0.0435357	0.445663	0.587639	0.125853	0.855694	0.526067	0.168988	0.374789	0.562431	0.0677098	0.204593
ENSMUSG00000039117	Taf4	0.207789	0.0436293	0.445663	0.0445025	0.658867	0.982827	-0.276537	0.0100549	0.0561929	-0.11325	0.252883	0.474195
ENSMUSG00000039196	Orm1	-0.816126	0.043638	0.445663	-0.694253	0.0847785	0.804321	0.497485	0.210666	0.429857	0.375613	0.344203	0.570899
ENSMUSG00000050132	Sarm1	1.25845	0.0436558	0.445663	0.988168	0.118516	0.84715	-0.296237	0.661854	0.822619	-0.0259581	0.962047	0.982348
ENSMUSG00000021361	Tmem14c	-0.220853	0.0436614	0.445663	-0.209834	0.0590535	0.736503	0.0288544	0.78722	0.896221	0.0178359	0.86888	0.937892
ENSMUSG00000072825	Cep170b	0.204471	0.0436832	0.445663	0.107097	0.294042	0.939416	-0.00778532	0.93872	0.97197	0.0895886	0.366126	0.592872
ENSMUSG00000118011	Gm50266	1.37084	0.043693	0.445663	1.89366	0.00890026	0.517859	0.324456	0.667484	0.826123	-0.198368	0.735323	0.864997
ENSMUSG00000020021	Fgd6	-0.318374	0.0437155	0.445663	-0.221745	0.155308	0.881215	-0.100358	0.511834	0.71968	-0.196987	0.208143	0.420437
ENSMUSG00000027254	Map1a	1.25329	0.0437161	0.445663	-0.831797	0.193679	0.898932	-1.05676	0.099889	0.270211	1.02833	0.0961998	0.258251
ENSMUSG00000032815	Fanca	1.29341	0.0437162	0.445663	0.000622833	0.999228	0.999704	-0.644117	0.339898	0.577278	0.648672	0.27908	0.503281
ENSMUSG00000036568	Bicral	0.264684	0.0437182	0.445663	-0.00887773	0.947696	0.997911	-0.0850211	0.527332	0.731225	0.18854	0.149146	0.342025
ENSMUSG00000053470	Kdm3a	0.283971	0.0437439	0.445663	-0.0141476	0.917267	0.997496	-0.410065	0.00550604	0.0359877	-0.111947	0.402346	0.625611
ENSMUSG00000026511	Srp9	-0.156912	0.0437626	0.445663	-0.110688	0.157817	0.881215	0.0547415	0.474667	0.693724	0.00851766	0.911525	0.958784
ENSMUSG00000043099	Hic1	0.707419	0.0438655	0.44642	0.537101	0.24574	0.926852	0.900489	0.0450411	0.160555	1.07081	0.00584859	0.035708
ENSMUSG00000033863	Klf9	0.3529	0.0439343	0.446722	0.0831927	0.619551	0.980252	-0.882554	6.87274e-06	0.000214597	-0.612847	0.000756962	0.0076338
ENSMUSG00000086468	Etaa1os	-1.30547	0.0439526	0.446722	0.868555	0.127328	0.857516	0.189523	0.744051	0.871848	-1.9845	0.00237829	0.0180234
ENSMUSG00000002718	Cse1l	0.231318	0.0440579	0.447007	0.0244476	0.838249	0.993672	0.221258	0.065473	0.205135	0.428129	0.000567955	0.00611985
ENSMUSG00000003166	Dgcr2	-0.20089	0.0440773	0.447007	-0.140956	0.161514	0.883271	-0.00386294	0.968399	0.985992	-0.0637966	0.519806	0.719345
ENSMUSG00000033751	Gadd45gip1	-0.247377	0.0441031	0.447007	-0.133705	0.336537	0.945016	0.389777	0.00410574	0.0288456	0.276105	0.0394879	0.142275
ENSMUSG00000112163	Gm8188	-1.26677	0.0441389	0.447007	-0.249565	0.686367	0.986273	0.456738	0.432417	0.659872	-0.560462	0.389531	0.61462
ENSMUSG00000039230	Tbcd	0.221939	0.044147	0.447007	0.0641119	0.561069	0.976083	-0.149088	0.183714	0.395391	0.00873896	0.93457	0.970026
ENSMUSG00000056116	H2-T22	-0.251302	0.0441528	0.447007	-0.249388	0.0487017	0.717735	0.0439752	0.717961	0.859314	0.0420621	0.73238	0.8629
ENSMUSG00000026664	Phyh	0.169364	0.044278	0.447461	0.22968	0.00759878	0.492192	-0.171732	0.0414658	0.151644	-0.232047	0.00707437	0.0410085
ENSMUSG00000037533	Rapgef6	0.258657	0.0442823	0.447461	-0.11589	0.377465	0.948833	-0.21216	0.108411	0.284703	0.162387	0.201986	0.412578
ENSMUSG00000025492	Ifitm3	-0.433818	0.0443036	0.447461	-0.34534	0.110174	0.835155	0.279267	0.189077	0.402406	0.19079	0.370801	0.597523
ENSMUSG00000028826	Maco1	-0.180086	0.0443125	0.447461	-0.20811	0.0285759	0.678721	0.309139	0.00125687	0.0121938	0.337164	0.00057196	0.00614485
ENSMUSG00000093651	Gm5873	-1.23362	0.0443812	0.447865	0.341035	0.652852	0.982707	1.67297	0.016827	0.0808924	0.0983117	0.886813	0.947196
ENSMUSG00000115219	Eef1akmt4	-0.613847	0.044487	0.44845	0.0796223	0.810539	0.992675	0.545593	0.0813967	0.23781	-0.147876	0.647773	0.810744
ENSMUSG00000069170	Adgrv1	1.3006	0.0444968	0.44845	0.112464	0.860613	0.994435	-0.727298	0.301967	0.538452	0.460841	0.415153	0.6356
ENSMUSG00000097730	Gm26588	-0.453936	0.0447176	0.450384	-0.438629	0.0484629	0.717735	-0.239304	0.246449	0.475415	-0.254611	0.274131	0.498039
ENSMUSG00000021371	Mcur1	-0.184897	0.0448075	0.450775	-0.127176	0.172017	0.887058	0.0768933	0.397615	0.629405	0.0191724	0.833349	0.920544
ENSMUSG00000029162	Khk	-0.305942	0.0448142	0.450775	-0.232681	0.125179	0.855144	0.102511	0.49122	0.704825	0.0292496	0.844554	0.925347
ENSMUSG00000063354	Slc39a4	0.568953	0.0448471	0.450815	0.679826	0.0212843	0.643368	-0.137359	0.652239	0.816662	-0.248232	0.330972	0.55744
ENSMUSG00000082016	Pgam1-ps2	0.831255	0.0449158	0.451214	0.761794	0.0880127	0.809775	0.152697	0.739367	0.870688	0.222158	0.558706	0.748422
ENSMUSG00000052415	Tchh	0.611145	0.0449554	0.451321	0.341639	0.391978	0.948891	0.810754	0.0349809	0.135447	1.08026	0.0019758	0.0156111
ENSMUSG00000024560	Cxxc1	-0.194344	0.0449908	0.451328	0.0317089	0.749847	0.990684	0.249129	0.0138068	0.070881	0.0230763	0.811523	0.908776
ENSMUSG00000027981	Rnpc3	0.354266	0.0450141	0.451328	-0.177246	0.354757	0.946044	-0.132193	0.474203	0.693371	0.399319	0.0304908	0.119157
ENSMUSG00000028597	Gpx7	1.38361	0.0450822	0.451721	-0.338833	0.651128	0.982641	-0.550107	0.464158	0.685357	1.17234	0.0868662	0.241733
ENSMUSG00000090841	Myl6	0.160081	0.0451498	0.451821	0.0897139	0.254597	0.926852	-0.121003	0.127909	0.315989	-0.0506354	0.514973	0.716474
ENSMUSG00000035109	Shc4	1.40258	0.0451502	0.451821	1.10653	0.118122	0.84715	-0.243799	0.739609	0.870799	0.0522436	0.935063	0.970414
ENSMUSG00000114710	Gm40923	-1.48652	0.045262	0.452635	0.192648	0.713842	0.987638	-0.949541	0.105634	0.280418	-2.62871	0.000415118	0.00485947
ENSMUSG00000069874	Irgm2	-0.600127	0.0453363	0.452635	-0.514339	0.0880635	0.809775	0.0516647	0.857829	0.933184	-0.0341237	0.909057	0.957521
ENSMUSG00000037286	Stag1	0.170446	0.0453734	0.452635	-0.12261	0.169177	0.88651	0.0624865	0.468873	0.68907	0.355542	0.000156851	0.00224417
ENSMUSG00000041040	Fam117b	-0.38354	0.0453872	0.452635	-0.27506	0.0957943	0.818654	-0.61971	0.000579607	0.00677484	-0.72819	0.000292327	0.00366137
ENSMUSG00000048264	Dip2c	0.175061	0.0454656	0.452635	0.111123	0.210427	0.90657	-0.0984409	0.268811	0.502863	-0.0345025	0.683729	0.833712
ENSMUSG00000112375	Gm38560	-0.865925	0.0454802	0.452635	0.0487482	0.904802	0.997043	0.0430541	0.913918	0.960769	-0.871619	0.0484353	0.163066
ENSMUSG00000059552	Trp53	0.273965	0.045488	0.452635	0.173566	0.269192	0.933323	0.514697	0.00133009	0.0127142	0.615095	8.81789e-05	0.00142125
ENSMUSG00000029249	Rest	0.255796	0.0455158	0.452635	0.0466501	0.719126	0.987638	-0.128545	0.325792	0.56283	0.0806016	0.517034	0.717895
ENSMUSG00000029686	Cul1	0.18466	0.0455641	0.452635	0.0508198	0.575069	0.976621	-0.161369	0.0817641	0.238347	-0.0275289	0.758536	0.877907
ENSMUSG00000031165	Was	-0.962749	0.0455782	0.452635	0.686293	0.176464	0.892506	0.935813	0.0598297	0.194129	-0.713229	0.147324	0.33993
ENSMUSG00000039952	Dag1	-0.253518	0.0455975	0.452635	-0.0901504	0.462125	0.957904	-0.296413	0.0197538	0.0903124	-0.45978	0.000587869	0.00627799
ENSMUSG00000022661	Cd200	1.094	0.0456005	0.452635	0.233226	0.65128	0.982641	-0.766261	0.179852	0.389801	0.0945181	0.843948	0.92517
ENSMUSG00000018736	Ndel1	0.225015	0.0456092	0.452635	-0.0605742	0.601482	0.976621	0.0123029	0.913975	0.960769	0.297892	0.0106505	0.0557886
ENSMUSG00000055067	Smyd3	-0.75165	0.0456746	0.452739	-0.0244344	0.933862	0.997496	-0.51961	0.099958	0.270249	-1.24683	0.00104964	0.00979934
ENSMUSG00000100937	Nscme3l	-1.38506	0.045729	0.452739	0.0974681	0.869585	0.994929	-0.131738	0.82546	0.917242	-1.61427	0.0204967	0.089582
ENSMUSG00000045636	Mtus1	0.158261	0.0457355	0.452739	-0.0154499	0.841185	0.993672	-0.24331	0.00303027	0.0231558	-0.0695994	0.368568	0.595215
ENSMUSG00000116341	Cyp2d36-ps	-0.712349	0.0457567	0.452739	-0.453775	0.246052	0.926852	0.325732	0.34483	0.582354	0.0671582	0.863738	0.935291
ENSMUSG00000034101	Ctnnd1	0.202123	0.0457948	0.452739	0.0592111	0.550907	0.976027	-0.247697	0.017997	0.0850244	-0.104785	0.282544	0.506701
ENSMUSG00000063727	Tnfrsf11b	0.599896	0.0458243	0.452739	-0.583903	0.0716492	0.782664	-0.570972	0.0692601	0.213143	0.612827	0.0485757	0.163413
ENSMUSG00000032560	Dnajc13	0.194302	0.045825	0.452739	0.0593956	0.537407	0.971773	-0.179037	0.0706302	0.216036	-0.0441305	0.638744	0.805364
ENSMUSG00000037656	Slc20a2	-0.167841	0.0458628	0.452739	-0.0607645	0.461398	0.957904	-0.0483939	0.55559	0.751706	-0.15547	0.0642535	0.197462
ENSMUSG00000051998	Lax1	-1.35356	0.0459064	0.452739	0.0349352	0.955945	0.997911	0.24903	0.685053	0.837749	-1.13947	0.0987544	0.262934
ENSMUSG00000031969	Acad8	-0.204535	0.0459102	0.452739	-0.017699	0.855898	0.994435	-0.304242	0.00354735	0.0259734	-0.491079	1.41992e-05	0.000336228
ENSMUSG00000118669	Arvcf	0.457243	0.0461062	0.454181	0.0933413	0.66728	0.983912	-0.472179	0.0467591	0.164769	-0.108278	0.603862	0.780442
ENSMUSG00000029388	Eif2b1	-0.225128	0.0461148	0.454181	0.0715252	0.540797	0.972212	0.279836	0.0178152	0.0844215	-0.0168167	0.881699	0.944987
ENSMUSG00000096988	A930029G22Rik	1.24583	0.0461615	0.454204	-0.32714	0.617564	0.979764	-0.51548	0.431366	0.659383	1.05749	0.0891043	0.245819
ENSMUSG00000060377	Rpl36a-ps1	1.11482	0.0461944	0.454204	-0.473509	0.416776	0.951097	-0.61803	0.290143	0.526706	0.970301	0.0811447	0.231094
ENSMUSG00000058396	Gpr182	-0.271843	0.0462046	0.454204	-0.152847	0.322952	0.942627	0.430023	0.00407448	0.028765	0.311027	0.0382574	0.139294
ENSMUSG00000010376	Nedd8	-0.183984	0.0462346	0.454213	0.0673367	0.474091	0.959576	0.171993	0.0677862	0.209892	-0.0793276	0.388666	0.613783
ENSMUSG00000028988	Ctnnbip1	-0.404212	0.0464054	0.455604	-0.293426	0.195398	0.900836	0.29103	0.157392	0.35816	0.180244	0.412596	0.633031
ENSMUSG00000000093	Tbx2	-0.683306	0.0464443	0.455698	0.190715	0.503056	0.963602	-0.379671	0.210267	0.429122	-1.25369	0.000341623	0.00414551
ENSMUSG00000001870	Ltbp1	0.709312	0.0465371	0.455963	-0.240294	0.499382	0.963396	-0.611665	0.100551	0.271451	0.337941	0.316595	0.542957
ENSMUSG00000020571	Pdia6	-0.405022	0.0465494	0.455963	-0.310993	0.137209	0.873504	1.52888	4.25425e-09	5.81451e-07	1.43485	1.98867e-08	1.80148e-06
ENSMUSG00000037992	Rara	-0.347786	0.0465922	0.455963	-0.275558	0.138265	0.873504	0.0943379	0.585019	0.773063	0.0221094	0.902713	0.954698
ENSMUSG00000037376	Trmt6	0.282181	0.0466101	0.455963	0.232391	0.124828	0.854543	0.0820658	0.583278	0.771488	0.131855	0.341031	0.567631
ENSMUSG00000028766	Alpl	0.457839	0.0466235	0.455963	0.521239	0.0366095	0.695244	0.310985	0.206156	0.423898	0.247584	0.269581	0.492594
ENSMUSG00000023020	Cox14	-0.251871	0.0466469	0.455963	-0.0446275	0.738336	0.989615	0.198853	0.125088	0.311641	-0.00838995	0.948266	0.9755
ENSMUSG00000050730	Arhgap42	0.229122	0.0469246	0.45839	-0.0593595	0.602994	0.976621	-0.118444	0.3012	0.538003	0.170037	0.136262	0.323397
ENSMUSG00000030217	Art4	0.73571	0.0469759	0.458475	0.0453148	0.895289	0.996318	-0.747652	0.0521469	0.1769	-0.0572566	0.861519	0.933955
ENSMUSG00000039068	Zzz3	0.176132	0.0470168	0.458475	-0.0470273	0.602681	0.976621	-0.0365093	0.682623	0.836313	0.18665	0.0379931	0.13857
ENSMUSG00000055447	Cd47	-0.167484	0.0470472	0.458475	-0.166067	0.0485124	0.717735	-0.209597	0.0140048	0.0715203	-0.211014	0.0138694	0.0677851
ENSMUSG00000104802	Gm5869	-0.287136	0.047051	0.458475	-0.117431	0.439696	0.954376	0.120196	0.405044	0.636766	-0.0495095	0.739065	0.866403
ENSMUSG00000064080	Fbln2	0.862326	0.0471255	0.458914	0.671827	0.159054	0.883067	0.0988924	0.840603	0.924242	0.289391	0.4688	0.679477
ENSMUSG00000078650	G6pc	-0.979039	0.0471628	0.45899	-0.275564	0.517277	0.968443	-2.91073	8.58123e-08	6.45914e-06	-3.61421	2.45333e-09	3.18545e-07
ENSMUSG00000020024	Cep83	0.34808	0.0472757	0.459616	0.340462	0.0649161	0.752681	-0.0258325	0.889432	0.950807	-0.0182147	0.911872	0.958839
ENSMUSG00000073834	Mup11	1.02707	0.0472861	0.459616	1.2593	0.0167286	0.597819	0.229068	0.652203	0.816662	-0.00315523	0.994985	0.998165
ENSMUSG00000084983	Gm11789	-0.275316	0.0473847	0.460287	-0.122738	0.369865	0.948833	-0.0757949	0.572499	0.763585	-0.228374	0.10226	0.268822
ENSMUSG00000025887	Casp12	0.970367	0.0475635	0.461096	0.300298	0.544674	0.97342	-0.394699	0.454979	0.678245	0.27537	0.533701	0.730046
ENSMUSG00000031924	Cyb5b	-0.33973	0.0475737	0.461096	-0.216708	0.202862	0.90125	0.608543	0.000789121	0.00858011	0.485522	0.00603294	0.0366041
ENSMUSG00000036078	Sigmar1	-0.180343	0.047574	0.461096	-0.177695	0.0486748	0.717735	-0.346422	0.000323389	0.0043224	-0.34907	0.000316499	0.00391253
ENSMUSG00000020048	Hsp90b1	-0.428358	0.0475863	0.461096	-0.216008	0.306756	0.942627	1.59814	4.04752e-09	5.58093e-07	1.38579	8.86991e-08	6.16974e-06
ENSMUSG00000007646	Rad51c	0.934386	0.0477032	0.461942	-0.640144	0.361092	0.948496	0.885708	0.144091	0.340061	2.46024	0.000140077	0.00204357
ENSMUSG00000059422	Gm8116	0.31131	0.0477625	0.462228	0.125296	0.474364	0.95968	0.0942678	0.581302	0.769718	0.280282	0.0812974	0.231233
ENSMUSG00000071660	Ttc9c	-0.218231	0.0477932	0.462238	-0.130902	0.276186	0.934313	0.328172	0.0056682	0.0367984	0.240844	0.0408623	0.145459
ENSMUSG00000034297	Med13	0.241637	0.0478608	0.462399	-0.16939	0.160935	0.883271	-0.390277	0.00229506	0.019031	0.0207495	0.86061	0.933656
ENSMUSG00000055652	Klhl25	-0.349525	0.0478691	0.462399	0.0399656	0.839044	0.993672	0.489099	0.0111336	0.0603804	0.0996088	0.591549	0.772454
ENSMUSG00000043207	Zmpste24	0.17073	0.0479734	0.462697	0.0506558	0.554771	0.976028	0.0157239	0.853885	0.930898	0.135798	0.113056	0.288498
ENSMUSG00000087396	4933407K13Rik	0.666795	0.0480398	0.462697	0.143248	0.717677	0.987638	0.175562	0.6492	0.814457	0.699108	0.0457689	0.157145
ENSMUSG00000009092	Derl3	-0.960091	0.0480577	0.462697	-0.536139	0.677067	0.98471	3.61938	0.000319906	0.00428586	3.19543	0.00313181	0.0223735
ENSMUSG00000039264	Gimap3	-0.741639	0.048076	0.462697	-0.0140611	0.968349	0.997945	0.0249263	0.941812	0.973748	-0.702652	0.0687022	0.206431
ENSMUSG00000117114	Gm49867	1.26399	0.0480812	0.462697	-0.157036	0.809306	0.992675	-0.653377	0.328328	0.565522	0.767653	0.211539	0.424795
ENSMUSG00000031922	Cep57	0.294964	0.0480983	0.462697	-0.0377748	0.797728	0.992675	-0.326833	0.0352558	0.136038	0.00590516	0.966812	0.984825
ENSMUSG00000040254	Sema3d	0.876573	0.0481106	0.462697	-0.558084	0.161	0.883271	-1.22124	0.00622813	0.0395599	0.213421	0.595644	0.775139
ENSMUSG00000031398	Plxna3	1.16346	0.0481552	0.462697	-0.0210726	0.970554	0.997945	-0.799463	0.191402	0.404865	0.385071	0.474996	0.684197
ENSMUSG00000087331	1810021B22Rik	0.774713	0.0481673	0.462697	-0.280471	0.444787	0.956669	-0.957164	0.0180161	0.0850891	0.09802	0.784037	0.893091
ENSMUSG00000027878	Notch2	-0.237192	0.0483748	0.463816	-0.113049	0.3505	0.946044	0.18015	0.133655	0.325429	0.0560066	0.638609	0.805364
ENSMUSG00000028920	Fbxo42	-0.220431	0.048376	0.463816	-0.0444924	0.680606	0.98471	-0.161222	0.140055	0.334003	-0.33716	0.00356931	0.0247391
ENSMUSG00000040524	Zfp609	0.279137	0.0483938	0.463816	-0.192139	0.187279	0.897251	-0.147854	0.301434	0.538156	0.323423	0.0252944	0.104152
ENSMUSG00000029782	Tmem209	0.231594	0.0484028	0.463816	0.333441	0.0146012	0.578869	0.33915	0.0116349	0.0622327	0.237303	0.0481767	0.16267
ENSMUSG00000085501	Gm11772	-1.43636	0.0484519	0.464001	-0.744306	0.276055	0.934313	-0.101699	0.872229	0.941867	-0.793749	0.293166	0.518114
ENSMUSG00000030086	Chchd6	0.799865	0.0486272	0.465393	0.708924	0.12677	0.857516	0.183884	0.695876	0.844874	0.274825	0.470158	0.680495
ENSMUSG00000054766	Set	0.172598	0.0486956	0.465761	0.0742755	0.39981	0.948891	0.362728	0.000163265	0.00254383	0.461051	4.24367e-06	0.000130673
ENSMUSG00000030748	Il4ra	-0.253953	0.048731	0.465814	-0.274625	0.0399523	0.696816	-0.0438683	0.726944	0.864091	-0.0231962	0.858114	0.932141
ENSMUSG00000038172	Ttc39b	0.267033	0.0487623	0.465828	0.176885	0.154244	0.881215	-0.72694	1.99955e-06	7.86744e-05	-0.636792	9.14362e-06	0.000237444
ENSMUSG00000040550	Otud6b	-0.130965	0.0488309	0.466197	0.0308373	0.653393	0.982707	0.345983	7.59113e-06	0.00023283	0.184181	0.00827827	0.0465142
ENSMUSG00000100514	Gm12960	0.837841	0.0488961	0.466534	0.369519	0.412242	0.950941	-0.0494539	0.914458	0.960961	0.418868	0.299767	0.524677
ENSMUSG00000078496	Zfp982	0.674795	0.0489899	0.466925	-0.280854	0.455565	0.957678	-0.30874	0.404877	0.636697	0.646909	0.0634765	0.195962
ENSMUSG00000048732	Klhl11	1.35284	0.048997	0.466925	-0.233167	0.681341	0.98471	-1.85186	0.00716154	0.0440347	-0.265849	0.649211	0.812218
ENSMUSG00000031974	Abcb10	-0.333085	0.0490603	0.467243	-0.138152	0.453169	0.957678	0.48565	0.0074452	0.0453671	0.290717	0.104989	0.273551
ENSMUSG00000079334	Naa80	-0.31224	0.0492131	0.468411	-0.1049	0.490261	0.963318	-0.21937	0.15309	0.352535	-0.42671	0.00858704	0.0476647
ENSMUSG00000020745	Pafah1b1	0.152605	0.0493028	0.468787	-0.0288296	0.705004	0.987638	-0.11821	0.126165	0.31327	0.0632241	0.405202	0.627196
ENSMUSG00000059481	Plg	-0.160708	0.0493127	0.468787	-0.0364614	0.647343	0.982325	-0.189594	0.0216645	0.0958416	-0.313841	0.000320852	0.00394569
ENSMUSG00000006235	Epor	1.2269	0.049431	0.46911	-0.0468403	0.935587	0.997496	-1.09844	0.0855792	0.245518	0.175294	0.754418	0.875378
ENSMUSG00000056515	Rab31	0.479703	0.0494523	0.46911	-0.0904069	0.708146	0.987638	-0.420897	0.09794	0.26695	0.149213	0.515892	0.716984
ENSMUSG00000021930	Spryd7	0.19197	0.0494828	0.46911	0.00836028	0.932688	0.997496	-0.0740133	0.454383	0.677876	0.109596	0.255763	0.477275
ENSMUSG00000072082	Ccnf	-0.396899	0.0495008	0.46911	-0.169035	0.395028	0.948891	-0.0833496	0.665935	0.825124	-0.311213	0.128632	0.3124
ENSMUSG00000040563	Plppr2	-0.392131	0.0495317	0.46911	-0.164051	0.463262	0.957904	0.324397	0.11764	0.299502	0.0963171	0.653443	0.814829
ENSMUSG00000051236	Msrb3	0.316956	0.049598	0.46911	0.337142	0.0441328	0.7068	-0.0515454	0.757996	0.878878	-0.0717304	0.638702	0.805364
ENSMUSG00000014498	Ankrd52	0.194143	0.0496116	0.46911	0.0879851	0.364269	0.948833	-0.249485	0.0143161	0.0727524	-0.143328	0.137317	0.325059
ENSMUSG00000035601	Trmt10b	0.382056	0.04963	0.46911	0.312278	0.181129	0.893924	0.304489	0.181494	0.391778	0.374267	0.0623778	0.193492
ENSMUSG00000024350	Dnajc18	-0.257286	0.0496808	0.46911	0.0245325	0.852779	0.994429	0.0588448	0.649287	0.814457	-0.222974	0.0940754	0.254389
ENSMUSG00000022754	Tmem45a	1.37184	0.0496901	0.46911	-0.918137	0.161177	0.883271	-1.69466	0.0164418	0.0796332	0.595317	0.361352	0.588617
ENSMUSG00000028669	Pithd1	-0.293412	0.049716	0.46911	-0.0426847	0.76386	0.992098	-0.16203	0.257709	0.489321	-0.412757	0.00707471	0.0410085
ENSMUSG00000053907	Mat2a	0.1884	0.0497441	0.46911	-0.00377351	0.967484	0.997945	-0.521026	2.11136e-06	8.13569e-05	-0.328852	0.00101101	0.00954596
ENSMUSG00000041353	Tmem29	-0.313857	0.0497596	0.46911	0.0131575	0.936599	0.997549	0.135782	0.395453	0.627578	-0.191233	0.24307	0.462878
ENSMUSG00000006019	Dhx34	0.348949	0.0497682	0.46911	0.181538	0.342901	0.946044	0.0544496	0.775217	0.889368	0.22186	0.204147	0.415141
ENSMUSG00000052533	Nup188	0.266993	0.0498323	0.46943	-0.00911113	0.952776	0.997911	0.132369	0.373093	0.609369	0.408473	0.00545242	0.033929
ENSMUSG00000084304	Gm6142	-1.03353	0.0499268	0.469608	-0.916679	0.0797616	0.794293	-0.117621	0.799917	0.904075	-0.234475	0.674329	0.828868
ENSMUSG00000046139	Patl1	0.221976	0.0499416	0.469608	0.0377448	0.743947	0.989615	-0.0583912	0.612245	0.790506	0.12584	0.259986	0.481784
ENSMUSG00000064215	Ifi27	-0.378343	0.049959	0.469608	0.0404932	0.833925	0.992709	0.308286	0.111	0.288922	-0.110551	0.563532	0.751424
ENSMUSG00000032026	Rexo2	0.161553	0.0499718	0.469608	0.165548	0.0499904	0.718105	0.0994563	0.230384	0.456191	0.0954616	0.239478	0.458843
ENSMUSG00000034880	Mrpl34	-0.257452	0.0500417	0.469609	-0.147631	0.297232	0.94162	0.251503	0.0639983	0.202674	0.141682	0.301685	0.526672
ENSMUSG00000048521	Cxcr6	-1.12615	0.0501016	0.469609	-0.745224	0.242471	0.926852	0.825808	0.14142	0.33615	0.44488	0.486571	0.692796
ENSMUSG00000026064	Ptp4a1	0.962176	0.0501105	0.469609	0.17121	0.679336	0.98471	-1.17305	0.0218937	0.0966635	-0.38208	0.337125	0.563357
ENSMUSG00000029433	Diablo	0.768836	0.0501197	0.469609	0.90991	0.0339313	0.695244	0.056686	0.898304	0.955065	-0.0843882	0.809357	0.907505
ENSMUSG00000038009	Dnajc22	-0.144921	0.0501226	0.469609	0.0885685	0.229945	0.919841	0.176846	0.0192077	0.0888323	-0.0566428	0.435846	0.653098
ENSMUSG00000104784	Gm42984	1.15047	0.0501805	0.469869	0.701704	0.241437	0.926852	-0.264698	0.672916	0.829978	0.184068	0.731407	0.862162
ENSMUSG00000029695	Aass	0.472899	0.0502703	0.469973	0.302561	0.20319	0.90125	-0.678511	0.00619668	0.0394083	-0.508173	0.036059	0.133901
ENSMUSG00000027332	Ivd	-0.219006	0.0502721	0.469973	-0.0178644	0.86994	0.994929	-0.018817	0.862943	0.936537	-0.219959	0.0495399	0.165448
ENSMUSG00000024205	Rpl36-ps2	1.17311	0.0502942	0.469973	1.22562	0.0694206	0.775371	0.217444	0.755828	0.878079	0.164931	0.758549	0.877907
ENSMUSG00000040811	Eml2	0.361695	0.0503122	0.469973	0.24886	0.185186	0.896724	-0.136363	0.481293	0.697779	-0.0235281	0.891187	0.949028
ENSMUSG00000054074	Skida1	0.991778	0.0504799	0.471257	1.61042	0.00492929	0.429069	0.471639	0.42195	0.651797	-0.147001	0.739786	0.866792
ENSMUSG00000078994	Zfp429	0.946265	0.0506743	0.472297	0.47658	0.326469	0.942627	-0.338454	0.513435	0.720821	0.131231	0.76258	0.880797
ENSMUSG00000044627	Swi5	-0.135758	0.0507431	0.472297	-0.0172544	0.80022	0.992675	-0.0325379	0.632531	0.804528	-0.151042	0.031219	0.121182
ENSMUSG00000031508	Ankrd10	-0.315338	0.0507658	0.472297	0.310306	0.0453746	0.710129	-0.0332483	0.829957	0.919738	-0.658892	0.000111344	0.00170585
ENSMUSG00000024194	Cuta	-0.235836	0.0507688	0.472297	-0.105459	0.433269	0.953574	0.406867	0.00233175	0.019233	0.276489	0.0346672	0.130389
ENSMUSG00000021597	Slf1	0.637155	0.0507893	0.472297	0.196053	0.588243	0.976621	0.0141046	0.968993	0.986016	0.455206	0.155463	0.351258
ENSMUSG00000111080	Gm20300	-0.275181	0.0508135	0.472297	-0.402959	0.00811207	0.496731	0.00145863	0.991498	0.995531	0.129236	0.376122	0.602549
ENSMUSG00000066537	Vmn2r57	1.04788	0.0508234	0.472297	-0.88855	0.0665619	0.763103	-1.67287	0.00195173	0.0167547	0.263553	0.592905	0.773447
ENSMUSG00000057666	Gapdh	-0.379843	0.0508621	0.472297	-0.0180136	0.928068	0.997496	0.200193	0.302177	0.538452	-0.161636	0.412852	0.633197
ENSMUSG00000034761	Map4k5	0.218827	0.0508935	0.472297	0.0232677	0.838159	0.993672	-0.111556	0.329606	0.566592	0.084003	0.444283	0.659965
ENSMUSG00000042660	Wdr55	-0.247898	0.0508945	0.472297	0.16769	0.22862	0.918168	0.395632	0.00469291	0.0318135	-0.0199568	0.877665	0.942597
ENSMUSG00000027997	Casp6	0.35018	0.0510625	0.473574	0.043116	0.75807	0.991414	-1.23773	5.02417e-09	6.46956e-07	-0.930669	3.91409e-07	2.01938e-05
ENSMUSG00000051346	Spryd4	-0.202766	0.0511074	0.473709	-0.0872948	0.438568	0.954376	0.401187	0.000533423	0.00637366	0.285715	0.0109541	0.0570058
ENSMUSG00000020064	Herc4	0.195757	0.0512512	0.47419	0.0569916	0.559941	0.976083	-0.299306	0.00415355	0.0290209	-0.16054	0.103324	0.270705
ENSMUSG00000034932	Mrpl54	0.275493	0.0512915	0.47419	0.120589	0.418191	0.951097	-0.0195155	0.895365	0.953476	0.135388	0.328265	0.554734
ENSMUSG00000076441	Ass1	0.425518	0.0513026	0.47419	0.498448	0.0238221	0.647512	-0.533626	0.0159346	0.0782268	-0.606556	0.00679848	0.0398127
ENSMUSG00000020282	Rhbdf1	0.463084	0.0513282	0.47419	0.00515048	0.982374	0.999215	-0.438239	0.0797416	0.234558	0.0196937	0.928359	0.966523
ENSMUSG00000044934	Zfp367	0.422104	0.0513394	0.47419	0.0797322	0.715277	0.987638	-0.224761	0.316166	0.553006	0.117611	0.569716	0.756438
ENSMUSG00000019808	Adat2	-0.480406	0.051353	0.47419	-0.103765	0.721317	0.987638	0.559113	0.0372538	0.140842	0.182472	0.504561	0.708377
ENSMUSG00000030264	Thumpd3	0.214359	0.0513984	0.47419	0.150661	0.188617	0.897721	0.0658548	0.56006	0.754658	0.129553	0.233548	0.451927
ENSMUSG00000073609	D2hgdh	-0.225775	0.0514028	0.47419	-0.0706879	0.524001	0.968443	-0.239274	0.0362421	0.138303	-0.394361	0.00115949	0.0105711
ENSMUSG00000022769	Sdf2l1	-0.53054	0.0515012	0.474264	-0.53312	0.351864	0.946044	3.41831	7.97443e-10	1.64942e-07	3.42089	9.61734e-09	9.98985e-07
ENSMUSG00000007038	Neu1	-0.18246	0.0515064	0.474264	-0.0747602	0.408122	0.950398	-0.224939	0.0164828	0.0797324	-0.33264	0.000752557	0.00759921
ENSMUSG00000118537	Shld3	0.645155	0.0515085	0.474264	0.287499	0.410659	0.950941	-0.102303	0.775977	0.889792	0.255353	0.412071	0.632622
ENSMUSG00000034707	Gns	-0.159909	0.0515326	0.474264	-0.0599083	0.454224	0.957678	-0.306903	0.000430213	0.00539272	-0.406903	9.67193e-06	0.000247859
ENSMUSG00000047153	Khnyn	-0.268945	0.0515858	0.474474	-0.259998	0.0490185	0.717735	-0.49839	0.000430695	0.00539442	-0.507337	0.000489143	0.00548297
ENSMUSG00000032420	Nt5e	0.709654	0.0516655	0.474604	0.0816962	0.785629	0.992675	-1.10199	0.00310145	0.0235266	-0.47403	0.127187	0.310222
ENSMUSG00000059179	Gm8991	-1.29217	0.0516907	0.474604	-0.176171	0.787712	0.992675	0.44473	0.470627	0.69041	-0.671267	0.330038	0.556455
ENSMUSG00000030922	Lyrm1	0.463236	0.0516913	0.474604	0.136049	0.645375	0.982325	0.379688	0.181435	0.391705	0.706874	0.00704769	0.0409281
ENSMUSG00000034928	Rnf44	0.166971	0.0517444	0.474652	-0.0709008	0.407822	0.950398	-0.147039	0.0898833	0.253387	0.0908327	0.282693	0.506804
ENSMUSG00000041313	Slc7a1	0.798315	0.0517638	0.474652	0.278167	0.528791	0.970176	-0.0775982	0.862651	0.936444	0.44255	0.261563	0.483416
ENSMUSG00000037315	Jade3	0.431573	0.051788	0.474652	0.0376201	0.855494	0.994435	-0.586877	0.0110019	0.0598617	-0.192925	0.341935	0.568712
ENSMUSG00000085442	Gm3362	-0.469509	0.0518258	0.474719	-0.652713	0.0215556	0.643368	0.220486	0.350849	0.588373	0.40369	0.146491	0.338646
ENSMUSG00000104950	4833413G10Rik	-0.672778	0.0518711	0.474855	-0.115309	0.6601	0.982827	-0.758794	0.0102638	0.0570332	-1.31626	0.000194852	0.00265615
ENSMUSG00000038145	Snrk	-0.194356	0.0520457	0.476006	-0.0517473	0.59477	0.976621	-0.155375	0.115633	0.296272	-0.297984	0.00392778	0.0265274
ENSMUSG00000064030	Pym1	0.279099	0.0520579	0.476006	-0.117559	0.45658	0.957678	-0.0230075	0.880006	0.946199	0.37365	0.0137061	0.0671555
ENSMUSG00000046318	Ccbe1	0.520794	0.0522681	0.477648	-0.0768469	0.771674	0.992098	-0.426177	0.125509	0.312276	0.171464	0.497491	0.701993
ENSMUSG00000031636	Pdlim3	1.31011	0.0523131	0.477757	0.97947	0.169532	0.88651	0.106502	0.885033	0.948593	0.437144	0.482866	0.690233
ENSMUSG00000025036	Sfxn2	-0.198247	0.0523698	0.477757	-0.14205	0.15922	0.883067	-0.154844	0.124266	0.310585	-0.211042	0.0403561	0.144342
ENSMUSG00000072999	Gm15401	1.09426	0.0523943	0.477757	0.391663	0.3103	0.942627	-1.91874	0.000731393	0.00810515	-1.21615	0.00574387	0.0352205
ENSMUSG00000029135	Fosl2	0.651461	0.0524027	0.477757	-0.106254	0.746126	0.989615	-0.652227	0.0621103	0.19937	0.105489	0.736503	0.865354
ENSMUSG00000109291	Gm2814	-0.688875	0.0525006	0.47837	-0.194253	0.377058	0.948833	-1.40319	4.93749e-06	0.000164734	-1.89781	4.57934e-07	2.30163e-05
ENSMUSG00000065191	Gm23458	1.11273	0.0525379	0.47843	0.896941	0.120188	0.850027	-0.261317	0.670774	0.828484	-0.0455323	0.928561	0.96659
ENSMUSG00000025375	Aatk	0.795438	0.0527195	0.479752	1.34486	0.00593348	0.454368	0.311592	0.537943	0.739008	-0.23783	0.494327	0.699429
ENSMUSG00000087516	Tbx3os1	-0.835739	0.0527522	0.479752	-0.679514	0.0684476	0.77045	-0.495497	0.160727	0.362774	-0.651723	0.138847	0.327239
ENSMUSG00000029826	Zc3hav1	-0.311513	0.0527755	0.479752	-0.0879329	0.57604	0.976621	-0.0539095	0.730039	0.864999	-0.27749	0.0844184	0.236985
ENSMUSG00000037544	Dlgap5	1.44184	0.0528744	0.480295	0.019081	0.980219	0.999215	-0.624394	0.424972	0.654103	0.79836	0.268414	0.491382
ENSMUSG00000079491	H2-T10	-0.735911	0.0528969	0.480295	-0.215059	0.609455	0.977349	0.553495	0.150531	0.349333	0.0326419	0.936854	0.971263
ENSMUSG00000071379	Hpcal1	-0.382614	0.0529324	0.480338	0.0239179	0.902519	0.997043	0.0180554	0.924443	0.965934	-0.388476	0.0551232	0.178042
ENSMUSG00000059883	Irak4	-0.379942	0.0529909	0.480589	-0.217632	0.291967	0.938893	0.111333	0.562594	0.756323	-0.0509781	0.803174	0.904666
ENSMUSG00000028430	Nol6	0.161177	0.0530222	0.480592	0.0397964	0.648448	0.982325	0.203947	0.0213352	0.0949543	0.325328	0.000346226	0.00419157
ENSMUSG00000025092	Hspa12a	0.763185	0.0530881	0.480765	-0.049206	0.885386	0.995323	-0.980501	0.0136466	0.0702903	-0.168111	0.626781	0.796759
ENSMUSG00000032952	Ap4b1	0.783821	0.0531029	0.480765	0.659982	0.0914739	0.812099	-0.422034	0.31742	0.554266	-0.298194	0.405317	0.627196
ENSMUSG00000034731	Dgkh	0.665766	0.0531976	0.481122	0.334178	0.196992	0.900836	-1.26766	0.000332673	0.00440389	-0.93607	0.00138384	0.0119721
ENSMUSG00000029203	Ube2k	0.142234	0.0532041	0.481122	0.0409958	0.582036	0.976621	0.107876	0.14891	0.347329	0.209114	0.00611425	0.0369822
ENSMUSG00000022707	Gbe1	0.244265	0.0532884	0.481605	0.122767	0.335886	0.944666	0.537164	0.000119044	0.00200521	0.658663	5.09973e-06	0.000151036
ENSMUSG00000079012	Serpina3m	-0.581227	0.0533303	0.481704	-0.491091	0.102472	0.822578	0.743279	0.01514	0.0752945	0.653142	0.0318316	0.122734
ENSMUSG00000074211	Sdhaf1	-0.360892	0.053401	0.482063	0.0781894	0.711034	0.987638	0.533567	0.00935439	0.0533495	0.0944853	0.633946	0.801634
ENSMUSG00000040234	Tm7sf3	-0.248148	0.0536189	0.483729	-0.106403	0.403323	0.94964	0.0642163	0.609985	0.788938	-0.0775278	0.540515	0.735204
ENSMUSG00000039456	Morc3	0.220778	0.0536612	0.483729	0.0884135	0.498309	0.96335	0.560119	5.52168e-05	0.00109457	0.692484	9.46832e-07	4.12265e-05
ENSMUSG00000002020	Ltbp2	1.33252	0.0536993	0.483729	-0.831026	0.200876	0.90115	-1.47196	0.0357481	0.137259	0.691592	0.280157	0.504756
ENSMUSG00000020140	Lgr5	0.49215	0.0537098	0.483729	0.190646	0.480417	0.960896	-0.087708	0.749275	0.874033	0.213796	0.381643	0.607489
ENSMUSG00000107362	Gm40309	1.21333	0.0538014	0.484275	0.0838118	0.898778	0.997	-0.267188	0.685653	0.83796	0.862333	0.164784	0.365013
ENSMUSG00000025940	Tmem70	-0.158539	0.0539119	0.48499	-0.142742	0.10174	0.822346	0.269431	0.00223889	0.0187046	0.253634	0.00406821	0.0272514
ENSMUSG00000037989	Wnk2	1.08638	0.0539779	0.485299	1.69541	0.00807747	0.496731	0.528719	0.421467	0.651442	-0.0803113	0.870996	0.939111
ENSMUSG00000020864	Ankrd40	0.16022	0.0540194	0.485299	-0.0861595	0.303295	0.94162	-0.0272266	0.741529	0.871317	0.219153	0.0103661	0.0549077
ENSMUSG00000085334	Gm12940	0.304481	0.0540567	0.485299	0.159938	0.340847	0.946044	-0.030376	0.855655	0.931937	0.114167	0.460036	0.673034
ENSMUSG00000022789	Dnm1l	0.192538	0.0540709	0.485299	-0.111193	0.283377	0.938449	0.300198	0.00477045	0.0322187	0.603929	4.76624e-07	2.37561e-05
ENSMUSG00000047434	Xxylt1	-0.571191	0.0542107	0.485797	-0.0166601	0.957548	0.997911	0.38614	0.190344	0.403668	-0.168391	0.588827	0.77032
ENSMUSG00000079469	Pigb	0.244554	0.0542182	0.485797	-0.109142	0.428814	0.953574	-0.0145043	0.913159	0.960493	0.339192	0.0115668	0.0592691
ENSMUSG00000091845	Rpl36-ps12	0.889991	0.0542545	0.485797	0.0476371	0.928222	0.997496	-0.0513311	0.921363	0.964899	0.791023	0.0923293	0.251649
ENSMUSG00000001986	Gria3	-1.36649	0.0542627	0.485797	-0.867477	0.160441	0.883271	-0.537195	0.358797	0.595679	-1.03621	0.153232	0.348172
ENSMUSG00000024940	Ltbp3	0.790537	0.0543178	0.485797	0.36465	0.333007	0.944201	-0.710938	0.0997524	0.270115	-0.285052	0.414102	0.634365
ENSMUSG00000096173	Gm3150	-1.07476	0.0543586	0.485797	0.549643	0.392228	0.948891	1.50982	0.0143	0.0727524	-0.114584	0.847665	0.926645
ENSMUSG00000081534	Slc48a1	0.194004	0.0544169	0.485797	0.260971	0.0121439	0.555882	-0.0614124	0.542916	0.742359	-0.12838	0.19169	0.399594
ENSMUSG00000102018	Iqank1	1.02772	0.0544247	0.485797	0.825715	0.141001	0.876116	-0.0112298	0.98472	0.993198	0.190776	0.692815	0.839451
ENSMUSG00000030393	Zik1	0.898949	0.0544562	0.485797	-1.44361	0.0119402	0.550413	-0.445894	0.366992	0.603622	1.89666	0.000723737	0.00737511
ENSMUSG00000082588	Gm15443	-1.03529	0.0544591	0.485797	0.26887	0.623588	0.980291	0.71676	0.176102	0.384453	-0.587403	0.287876	0.512324
ENSMUSG00000025894	Aasdhppt	0.219837	0.0544694	0.485797	-0.100243	0.414882	0.951097	0.0842581	0.477913	0.695859	0.404337	0.00117829	0.0106895
ENSMUSG00000044757	Gm6430	0.784183	0.0545133	0.485911	-0.185306	0.685561	0.986273	-0.143764	0.747281	0.873669	0.825725	0.0499796	0.166396
ENSMUSG00000021013	Ttc8	0.302107	0.0546017	0.486046	0.575742	0.00140147	0.263087	0.183437	0.293589	0.530243	-0.0901977	0.540098	0.734829
ENSMUSG00000027075	Slc43a1	-0.574683	0.0546104	0.486046	-0.100116	0.750452	0.990684	0.331854	0.256597	0.488042	-0.142712	0.651953	0.813867
ENSMUSG00000081455	Hmgb1-ps3	1.30034	0.0546469	0.486046	-1.00215	0.118013	0.84715	-1.66827	0.014629	0.0738132	0.634213	0.320875	0.547057
ENSMUSG00000094122	Rpl31-ps9	-1.15253	0.0547154	0.486046	-0.636721	0.316691	0.942627	0.485328	0.394075	0.626219	-0.0304833	0.962471	0.982459
ENSMUSG00000069972	Rps13-ps2	-0.694767	0.0547789	0.486046	0.126891	0.751144	0.990684	0.640944	0.0873857	0.248959	-0.180714	0.640373	0.806226
ENSMUSG00000019990	Pde7b	0.630353	0.0547952	0.486046	0.679949	0.0154916	0.584443	-0.76902	0.0235551	0.102203	-0.818615	0.00308296	0.0221158
ENSMUSG00000030555	Ttc23	-0.214954	0.0548859	0.486046	-0.0901139	0.452936	0.957678	0.493952	0.000102428	0.00175905	0.369112	0.00255714	0.0191184
ENSMUSG00000024899	Papss2	-0.239872	0.0548882	0.486046	-0.222627	0.0730712	0.784075	-0.295074	0.0193465	0.0893036	-0.312319	0.0139728	0.0681036
ENSMUSG00000023277	Twf2	0.649027	0.0549253	0.486046	0.0049151	0.989211	0.999215	-0.192587	0.598951	0.78258	0.451525	0.173251	0.376647
ENSMUSG00000045664	Cdc42ep2	0.716342	0.0549381	0.486046	-0.603291	0.187871	0.897698	-0.0381375	0.927175	0.967279	1.2815	0.00287629	0.0209712
ENSMUSG00000024002	Brd4	0.14584	0.0549459	0.486046	-0.00766048	0.919319	0.997496	0.0222214	0.767913	0.8847	0.175722	0.0227966	0.0969414
ENSMUSG00000006575	Rundc3a	0.979667	0.0549521	0.486046	-0.263139	0.572833	0.976621	-1.15606	0.0257594	0.108961	0.0867486	0.851135	0.927899
ENSMUSG00000027323	Rad51	1.17956	0.0549616	0.486046	-0.193429	0.782818	0.992675	-0.0376994	0.956091	0.980451	1.33529	0.0361326	0.134075
ENSMUSG00000032551	1110059G10Rik	0.269386	0.0549652	0.486046	0.0170301	0.906878	0.997043	-0.118204	0.418227	0.648721	0.134151	0.330793	0.557259
ENSMUSG00000107096	Gm43597	0.613447	0.0550414	0.486443	0.375502	0.255348	0.926852	-0.25967	0.452898	0.676543	-0.0217249	0.940754	0.972974
ENSMUSG00000072789	Gm10420	-1.08595	0.0551865	0.486762	-0.144889	0.810371	0.992675	0.812229	0.148866	0.347329	-0.128829	0.8304	0.918859
ENSMUSG00000070568	Slc6a21	0.998425	0.0551979	0.486762	0.831001	0.136453	0.873504	-0.0865522	0.882279	0.94727	0.0808721	0.862562	0.934602
ENSMUSG00000068206	Pick1	0.361957	0.0552438	0.486762	0.194928	0.317173	0.942627	-0.145588	0.464859	0.685824	0.0214403	0.904525	0.955421
ENSMUSG00000029407	Uso1	-0.17635	0.0552466	0.486762	-0.195567	0.0378707	0.695244	0.437198	2.15763e-05	0.000534467	0.456414	1.16177e-05	0.000286871
ENSMUSG00000030678	Maz	0.201933	0.0552639	0.486762	-0.0453349	0.675224	0.984455	0.082961	0.437387	0.663131	0.330229	0.00296234	0.021488
ENSMUSG00000032400	Zwilch	1.54366	0.0553024	0.486762	0.965268	0.276931	0.934313	0.0786627	0.932622	0.969327	0.657058	0.367816	0.594558
ENSMUSG00000084838	Gm10241	-0.502015	0.0553548	0.486762	-0.166977	0.558352	0.976083	0.335534	0.19783	0.413134	0.000496464	0.998599	0.999368
ENSMUSG00000006638	Abhd1	-0.595128	0.0553569	0.486762	0.00658831	0.979395	0.999215	-0.432761	0.111134	0.289224	-1.03448	0.00104054	0.00974927
ENSMUSG00000055862	Izumo4	-0.509085	0.055368	0.486762	-0.222784	0.364858	0.948833	-0.193996	0.419625	0.649964	-0.480297	0.0749093	0.218652
ENSMUSG00000066306	Numa1	0.174159	0.0553898	0.486762	-0.0313077	0.720092	0.987638	-0.455652	8.27326e-06	0.000250789	-0.250185	0.00651942	0.0386526
ENSMUSG00000046574	Prr12	0.28768	0.0554532	0.486875	0.14248	0.336943	0.945192	-0.24642	0.112884	0.291994	-0.10122	0.474	0.68339
ENSMUSG00000015488	Cacfd1	-0.232926	0.0554652	0.486875	-0.0236079	0.858712	0.994435	0.456216	0.000796664	0.00863801	0.246898	0.0558949	0.179604
ENSMUSG00000090215	Trim34b	-1.43762	0.0554987	0.486892	-0.60444	0.374031	0.948833	-0.324924	0.617344	0.794354	-1.1581	0.131533	0.316025
ENSMUSG00000028646	Rragc	-0.180387	0.0555534	0.486892	0.0605055	0.519275	0.968443	0.104743	0.263513	0.496526	-0.13615	0.147337	0.33993
ENSMUSG00000020653	Klf11	0.511133	0.0555609	0.486892	0.0970126	0.65052	0.982641	-1.12024	6.75359e-05	0.001298	-0.706115	0.00311292	0.0222811
ENSMUSG00000026930	Gpsm1	-0.885117	0.0556201	0.486966	0.00306827	0.993347	0.999704	-0.572093	0.14662	0.343686	-1.46028	0.00167034	0.0136474
ENSMUSG00000040963	Asgr2	-0.164474	0.0556492	0.486966	-0.0654055	0.438021	0.954256	-0.051767	0.538082	0.739075	-0.150836	0.0785227	0.22569
ENSMUSG00000005980	Dnase1	1.40266	0.0556939	0.486966	1.07741	0.0949039	0.817863	-1.0384	0.168109	0.373653	-0.713138	0.237998	0.457002
ENSMUSG00000041769	Ppp2r2d	0.247708	0.0556943	0.486966	0.240634	0.0434896	0.7068	-0.859446	2.8644e-08	2.78939e-06	-0.852372	1.49255e-08	1.40093e-06
ENSMUSG00000039741	Bahcc1	-0.372703	0.0557762	0.487193	0.0562955	0.792105	0.992675	0.414325	0.0452653	0.161133	-0.0146737	0.942341	0.973422
ENSMUSG00000028443	Nudt2	-0.436641	0.0557969	0.487193	0.063222	0.802219	0.992675	0.481801	0.0456783	0.162249	-0.018062	0.940321	0.972724
ENSMUSG00000035024	Ncapd3	0.356242	0.0558326	0.487193	0.184527	0.378337	0.948833	0.187931	0.362017	0.598889	0.359646	0.0584445	0.185199
ENSMUSG00000092203	1110038B12Rik	0.428064	0.0558622	0.487193	0.0060706	0.980321	0.999215	0.00146475	0.995132	0.997565	0.423458	0.065867	0.201151
ENSMUSG00000030811	Fbxl19	0.497216	0.0558766	0.487193	-0.192846	0.453628	0.957678	-0.545245	0.0442294	0.158532	0.144817	0.557166	0.747884
ENSMUSG00000038671	Arfrp1	0.240858	0.0559285	0.487372	0.0824896	0.539222	0.971959	0.0993527	0.452208	0.676055	0.257721	0.0455505	0.156602
ENSMUSG00000086589	Gm12915	1.22918	0.0560208	0.487426	-0.271403	0.673627	0.984455	-0.79931	0.232925	0.459393	0.701269	0.251516	0.472302
ENSMUSG00000078570	1110065P20Rik	-0.361529	0.0560317	0.487426	0.160676	0.458197	0.957678	0.531595	0.0119659	0.0635014	0.00938978	0.962377	0.982459
ENSMUSG00000036661	Dennd3	-0.552696	0.056034	0.487426	-0.132025	0.640988	0.982325	0.0654758	0.810678	0.910223	-0.355196	0.227235	0.444247
ENSMUSG00000028654	Mycl	-0.520477	0.0560598	0.487426	0.024927	0.894417	0.996318	-1.05525	2.1392e-05	0.000531594	-1.60065	7.89965e-08	5.59475e-06
ENSMUSG00000042599	Kdm7a	0.300038	0.056159	0.488016	-0.0930681	0.573364	0.976621	-0.0850117	0.600638	0.783424	0.308095	0.0544941	0.176632
ENSMUSG00000028525	Pde4b	0.537738	0.0562427	0.488471	-0.122458	0.663992	0.98335	-0.453386	0.120966	0.304684	0.20681	0.442712	0.658385
ENSMUSG00000021411	Pxdc1	-0.226398	0.0563904	0.488784	-0.138094	0.254412	0.926852	0.145142	0.220494	0.443977	0.0568388	0.632234	0.800556
ENSMUSG00000029863	Casp2	0.32452	0.0564129	0.488784	0.340134	0.0796159	0.794293	0.206322	0.279455	0.515533	0.190708	0.256754	0.478527
ENSMUSG00000049232	Tigd2	-0.272972	0.0564218	0.488784	0.0171882	0.904151	0.997043	-0.0178012	0.89877	0.955104	-0.307962	0.0358654	0.133483
ENSMUSG00000018569	Cldn7	1.15433	0.056431	0.488784	1.01787	0.1245	0.854543	0.218562	0.74898	0.873885	0.355022	0.52296	0.722274
ENSMUSG00000046794	Ppp1r3b	-0.460537	0.0564359	0.488784	-0.00888622	0.97038	0.997945	1.54854	1.12285e-07	7.9523e-06	1.09689	4.12743e-05	0.000788107
ENSMUSG00000031488	Rab11fip1	-0.241871	0.0564669	0.488784	-0.326731	0.0208296	0.643368	0.131838	0.300337	0.537447	0.216697	0.111263	0.284709
ENSMUSG00000038768	9130409I23Rik	0.670349	0.0565848	0.489452	0.35106	0.288525	0.938449	-0.563387	0.128048	0.316233	-0.244098	0.424349	0.642745
ENSMUSG00000026269	Rnpepl1	-0.171869	0.0566069	0.489452	-0.215456	0.0203494	0.642704	-0.0254637	0.773026	0.887912	0.0181234	0.838925	0.922527
ENSMUSG00000057531	Dtnbp1	-0.22047	0.0566749	0.489747	-0.240046	0.0331329	0.695244	-0.369762	0.00159931	0.0145023	-0.350186	0.00344626	0.0240575
ENSMUSG00000070705	Eid2b	-0.495026	0.0567039	0.489747	-0.214	0.386833	0.948833	-0.133177	0.576545	0.76648	-0.414203	0.118496	0.296837
ENSMUSG00000050900	Gm7327	0.846662	0.0567611	0.48997	-0.372769	0.487436	0.962578	-0.0442076	0.929881	0.967746	1.17522	0.0164914	0.0763831
ENSMUSG00000024501	Dpysl3	-0.699667	0.0568889	0.490651	0.468553	0.203366	0.90125	0.465642	0.201495	0.418376	-0.702579	0.0584219	0.185165
ENSMUSG00000031540	Kat6a	0.205564	0.056931	0.490651	0.0319409	0.779696	0.992186	0.17117	0.130869	0.321165	0.344793	0.00273297	0.0201233
ENSMUSG00000030987	Stim1	-0.168363	0.0569345	0.490651	-0.091492	0.306943	0.942627	0.0545304	0.533507	0.735824	-0.0223402	0.799293	0.902187
ENSMUSG00000045775	Slc16a5	0.592889	0.0569952	0.490651	0.293921	0.312689	0.942627	-0.808013	0.0112357	0.0607857	-0.509045	0.083507	0.235199
ENSMUSG00000078674	Mup18	-1.41901	0.0569976	0.490651	-1.33081	0.121063	0.850908	0.292517	0.63579	0.806237	0.204325	0.825771	0.917059
ENSMUSG00000020346	Mgat1	-0.196895	0.0570611	0.490927	-0.0962844	0.353148	0.946044	0.0855142	0.402907	0.634622	-0.0150967	0.882648	0.945387
ENSMUSG00000033434	Gtpbp6	-0.444392	0.0572542	0.492317	0.168931	0.489693	0.963318	0.336173	0.15627	0.356388	-0.27715	0.248706	0.468968
ENSMUSG00000102353	Gm38345	-0.406106	0.0573538	0.492901	-0.0947362	0.702813	0.987638	0.538988	0.0212249	0.0946493	0.227618	0.331066	0.557537
ENSMUSG00000067931	Zfp948	0.443396	0.0574462	0.493263	-0.174619	0.511139	0.965758	-0.0158818	0.94986	0.977986	0.602133	0.0165148	0.0764461
ENSMUSG00000023122	Sult1c2	-0.931998	0.0575093	0.493263	-0.275899	0.542172	0.972927	-0.0667171	0.878423	0.945411	-0.722815	0.148115	0.340817
ENSMUSG00000000378	Ccm2	0.245541	0.0575319	0.493263	0.122325	0.358862	0.947515	-0.10363	0.439844	0.665489	0.0195855	0.875479	0.941461
ENSMUSG00000027762	Sucnr1	-0.613092	0.0575834	0.493263	-0.781096	0.0189804	0.627368	-0.151079	0.606454	0.787022	0.016925	0.96039	0.98175
ENSMUSG00000022680	Pdxdc1	-0.128463	0.0575989	0.493263	-0.175512	0.0114483	0.54451	-0.071812	0.281044	0.517483	-0.024763	0.708943	0.848716
ENSMUSG00000030978	Rrm1	0.353478	0.0575995	0.493263	0.26222	0.244531	0.926852	0.479105	0.0300161	0.121719	0.570363	0.00508925	0.0322871
ENSMUSG00000000538	Tom1l2	0.250746	0.0576175	0.493263	0.147546	0.230639	0.920632	-0.611651	2.62461e-05	0.000620547	-0.508452	0.000173467	0.00242371
ENSMUSG00000024883	Rin1	-1.01008	0.0576626	0.493276	-0.290931	0.671963	0.984455	1.76597	0.00464204	0.0315985	1.04682	0.100947	0.266902
ENSMUSG00000070960	Gm19680	-0.661135	0.0577116	0.493276	-0.377142	0.289375	0.938449	0.0984045	0.763991	0.882539	-0.185589	0.611337	0.785976
ENSMUSG00000024365	Cyp21a1	1.03749	0.0577304	0.493276	1.10572	0.422434	0.952112	3.16439	0.0103723	0.0573904	3.09616	0.00111752	0.0102666
ENSMUSG00000005465	Il27ra	-0.894544	0.0577467	0.493276	-0.0634217	0.891982	0.996318	0.379761	0.391062	0.624171	-0.451361	0.355044	0.582862
ENSMUSG00000028076	Cd1d1	-0.21824	0.0578665	0.493276	-0.261225	0.0243851	0.652497	-0.335882	0.0045899	0.0313114	-0.292897	0.0124809	0.0627105
ENSMUSG00000050002	Idnk	-0.278396	0.0578884	0.493276	-0.163871	0.277607	0.934313	0.0646873	0.653675	0.817575	-0.0498379	0.738099	0.865911
ENSMUSG00000053063	Clec12a	0.608406	0.0579249	0.493276	-0.150509	0.659843	0.982827	-0.269773	0.432228	0.659797	0.489142	0.123453	0.304596
ENSMUSG00000032536	Trak1	-0.154928	0.0579688	0.493276	-0.0272288	0.730099	0.988362	-0.296792	0.000572392	0.00672075	-0.42449	4.33055e-06	0.000132214
ENSMUSG00000038502	Ptov1	-0.209381	0.0579841	0.493276	-0.189989	0.0866499	0.809408	-0.143242	0.184883	0.396841	-0.162634	0.143812	0.33404
ENSMUSG00000014232	Cluap1	-0.428213	0.0580071	0.493276	-0.26565	0.255449	0.926852	0.0145897	0.946303	0.97578	-0.147973	0.530017	0.727242
ENSMUSG00000028553	Angptl3	-0.273621	0.0580113	0.493276	-0.378769	0.010228	0.535084	0.0160889	0.909026	0.958745	0.121237	0.391772	0.617022
ENSMUSG00000057346	Apol9a	-0.595416	0.0581095	0.493276	-0.237682	0.46721	0.957904	0.602574	0.0591718	0.192878	0.244839	0.447287	0.662407
ENSMUSG00000000530	Acvrl1	-0.516668	0.0581112	0.493276	-0.50837	0.0893534	0.811787	0.110413	0.675078	0.831013	0.102115	0.730239	0.861548
ENSMUSG00000045932	Ifit2	-0.55221	0.0581135	0.493276	-0.297131	0.354664	0.946044	0.260396	0.365921	0.60275	0.0053164	0.986629	0.99437
ENSMUSG00000024969	Mark2	0.230009	0.0581579	0.493276	0.0471698	0.706387	0.987638	-0.046595	0.708294	0.8526	0.136245	0.256983	0.478653
ENSMUSG00000113387	Gm31508	1.25475	0.058218	0.493276	0.0600543	0.911248	0.997043	-1.94715	0.00349585	0.0256565	-0.752453	0.18423	0.390384
ENSMUSG00000049904	Tmem17	0.942814	0.0582228	0.493276	0.175656	0.747994	0.990305	-0.0775766	0.887789	0.95037	0.689582	0.157982	0.354992
ENSMUSG00000000440	Pparg	0.546128	0.05826	0.493276	0.0951254	0.764365	0.992098	0.0504749	0.872363	0.941946	0.501478	0.0844205	0.236985
ENSMUSG00000021392	Nol8	0.266474	0.0582663	0.493276	0.110319	0.493815	0.96335	0.483081	0.00305845	0.0233253	0.639236	8.27825e-05	0.00135487
ENSMUSG00000020620	Abca8b	0.237493	0.0583181	0.493276	0.147902	0.235191	0.922632	-0.149165	0.234632	0.461649	-0.0595735	0.624309	0.795306
ENSMUSG00000001103	Sebox	-1.01122	0.0583259	0.493276	0.169676	0.810791	0.992675	2.20129	0.000874059	0.00929605	1.0204	0.112503	0.287316
ENSMUSG00000029718	Pcolce	0.490064	0.0583791	0.493276	0.413463	0.149489	0.881215	0.0624742	0.8279	0.918645	0.139075	0.574838	0.759481
ENSMUSG00000033793	Atp6v1h	0.138456	0.0584323	0.493276	0.0678433	0.358031	0.947515	0.0477116	0.514897	0.72179	0.118325	0.105159	0.273902
ENSMUSG00000050390	C77080	0.297698	0.0584803	0.493276	0.139305	0.374341	0.948833	-0.100092	0.524286	0.729188	0.0583019	0.702825	0.844972
ENSMUSG00000063077	Kif1b	0.197298	0.0585178	0.493276	0.118897	0.240345	0.926852	-0.86398	2.60577e-10	7.38191e-08	-0.78558	2.26907e-09	3.09783e-07
ENSMUSG00000029131	Dnajb6	-0.161699	0.0585274	0.493276	-0.0295041	0.729483	0.988362	0.119573	0.16183	0.364427	-0.012622	0.881017	0.944858
ENSMUSG00000091474	2610021A01Rik	0.31708	0.0585535	0.493276	0.216945	0.25725	0.926852	0.291189	0.120963	0.304684	0.391324	0.0255704	0.104873
ENSMUSG00000032370	Lactb	-0.23129	0.0585625	0.493276	-0.123958	0.318171	0.942627	0.130013	0.285023	0.521345	0.0226805	0.852536	0.9288
ENSMUSG00000109118	Gm32031	-1.17541	0.0585839	0.493276	0.860789	0.132976	0.867897	0.327726	0.573032	0.763961	-1.70847	0.00607923	0.0367989
ENSMUSG00000064326	Siva1	0.653332	0.0585848	0.493276	-0.0766809	0.823112	0.992675	-0.46376	0.198525	0.413809	0.266252	0.411151	0.632113
ENSMUSG00000029056	Pank4	0.244277	0.0586005	0.493276	0.0779664	0.56992	0.976621	0.0336366	0.804654	0.906596	0.199947	0.121658	0.301658
ENSMUSG00000040605	Bace2	0.348096	0.0588178	0.494838	0.184596	0.35177	0.946044	0.0223018	0.910409	0.95936	0.185802	0.301408	0.526307
ENSMUSG00000056290	Ms4a4b	-1.50637	0.0590396	0.496436	-0.727829	0.346287	0.946044	0.174574	0.803537	0.906123	-0.603969	0.473154	0.682684
ENSMUSG00000084350	Znf41-ps	0.98518	0.0591149	0.49678	0.374955	0.469091	0.957955	-0.49835	0.367717	0.604272	0.111874	0.812783	0.909499
ENSMUSG00000039361	Picalm	0.180415	0.0591443	0.49678	0.167521	0.0799624	0.794293	-0.0138362	0.88269	0.947516	-0.000941338	0.99194	0.996995
ENSMUSG00000033228	Scaf11	0.160625	0.0592183	0.497134	0.0656689	0.435293	0.95362	-0.0977851	0.24849	0.478167	-0.0028294	0.972781	0.987705
ENSMUSG00000028289	Epha7	0.78701	0.059273	0.497325	0.235682	0.514021	0.966909	-0.990752	0.0210216	0.0942243	-0.439424	0.217315	0.431555
ENSMUSG00000030584	Dpf1	1.2432	0.0593191	0.497444	0.318425	0.702042	0.987638	0.945536	0.236136	0.463379	1.87031	0.00998311	0.0535066
ENSMUSG00000019961	Tmpo	0.188873	0.0593859	0.497532	0.138238	0.198219	0.90095	0.538917	6.77769e-06	0.000212054	0.589552	8.83322e-07	3.95489e-05
ENSMUSG00000036879	Phkb	0.221024	0.0593935	0.497532	-0.0104985	0.927748	0.997496	-0.251874	0.0366296	0.139371	-0.0203512	0.857367	0.932048
ENSMUSG00000022587	Ly6e	-0.455751	0.0595627	0.498659	-0.143218	0.544086	0.97342	-0.067085	0.775131	0.889368	-0.379619	0.115064	0.291278
ENSMUSG00000020321	Mdh1	-0.199502	0.059592	0.498659	-0.0430316	0.677447	0.98471	-0.00461484	0.964379	0.984472	-0.161085	0.125067	0.307195
ENSMUSG00000066235	Pomgnt2	-0.629381	0.0596364	0.498712	-0.0911309	0.770352	0.992098	-0.0647777	0.832287	0.920424	-0.603028	0.0754509	0.21978
ENSMUSG00000033170	Card10	0.355345	0.0596624	0.498712	0.482296	0.00982611	0.531599	-0.309197	0.116996	0.298412	-0.436148	0.0126822	0.0634342
ENSMUSG00000040511	Pvr	0.347481	0.0597601	0.499261	0.240163	0.232967	0.921802	0.033875	0.865265	0.937988	0.141193	0.434345	0.651602
ENSMUSG00000019971	Cep290	0.455652	0.0598025	0.499348	0.286872	0.352954	0.946044	0.538696	0.070578	0.215962	0.707476	0.00832535	0.0467017
ENSMUSG00000036591	Arhgap21	-0.20934	0.0598822	0.499509	-0.0995446	0.380142	0.948833	0.129421	0.244659	0.473191	0.019626	0.859945	0.933194
ENSMUSG00000022360	Atad2	0.483462	0.0598859	0.499509	0.220633	0.549341	0.9749	0.888499	0.010332	0.0572281	1.15133	0.000397571	0.00469284
ENSMUSG00000032437	Stt3b	-0.177816	0.0599343	0.499645	-0.217937	0.0243558	0.652497	0.137759	0.142912	0.338405	0.177881	0.0619667	0.192638
ENSMUSG00000015812	Gnrh1	1.21587	0.0600842	0.500041	0.0310629	0.954375	0.997911	-1.6391	0.012151	0.0642648	-0.454288	0.410339	0.631643
ENSMUSG00000024588	Fech	-0.143976	0.0600881	0.500041	-0.0470779	0.530595	0.970328	-0.0522298	0.486451	0.70158	-0.149128	0.0521023	0.171214
ENSMUSG00000079045	Prox1os	0.332084	0.0601135	0.500041	0.412731	0.0403821	0.696816	0.227713	0.249255	0.479225	0.147066	0.39501	0.619864
ENSMUSG00000020057	Dram1	0.896885	0.060117	0.500041	-0.0780953	0.879867	0.995323	-0.215546	0.674466	0.830831	0.759435	0.112333	0.286975
ENSMUSG00000067279	Ppp1r3c	-0.69952	0.0601423	0.500041	-0.764645	0.051937	0.723869	0.129631	0.715044	0.857403	0.194756	0.619003	0.791132
ENSMUSG00000074782	4833422C13Rik	1.09333	0.0601824	0.500108	-0.0514741	0.92269	0.997496	-1.10837	0.0632426	0.201293	0.036438	0.943476	0.973422
ENSMUSG00000000605	Clcn4	-0.166002	0.0602187	0.500143	-0.0914179	0.294402	0.939416	-0.0934666	0.282246	0.51881	-0.168051	0.0580874	0.184333
ENSMUSG00000032826	Ank2	0.701386	0.060262	0.500207	0.369152	0.39233	0.948891	0.158322	0.714734	0.857163	0.490556	0.178689	0.383122
ENSMUSG00000052997	Uba2	0.181796	0.0604228	0.500207	0.154949	0.138787	0.873504	0.35605	0.00105693	0.0107704	0.382897	0.000314458	0.00389783
ENSMUSG00000089764	Gm16580	0.697509	0.0604279	0.500207	-0.318749	0.401898	0.948891	-0.489863	0.203665	0.421168	0.526395	0.149161	0.342025
ENSMUSG00000035268	Pkig	-0.253502	0.0604296	0.500207	-0.110427	0.446678	0.957553	0.200994	0.145159	0.341531	0.0579199	0.6807	0.831736
ENSMUSG00000067995	Gtf2f2	0.286318	0.0604318	0.500207	0.107402	0.522182	0.968443	0.098034	0.551726	0.748471	0.27695	0.0749627	0.218725
ENSMUSG00000063450	Syne2	0.301562	0.0604571	0.500207	-0.03096	0.844709	0.993672	-0.317794	0.0528051	0.178433	0.014728	0.924224	0.964459
ENSMUSG00000030822	Prr14	-0.209401	0.0604872	0.500207	-0.0610777	0.574019	0.976621	-0.150777	0.168655	0.374333	-0.2991	0.00899155	0.0493474
ENSMUSG00000038291	Snx25	-0.285755	0.0604878	0.500207	0.135432	0.381539	0.948833	0.118431	0.436153	0.662026	-0.302756	0.0510016	0.168788
ENSMUSG00000086682	Gm16023	1.01228	0.0605153	0.500207	-0.344382	0.566945	0.976621	-0.216642	0.709534	0.853423	1.14002	0.0429001	0.150208
ENSMUSG00000062743	Zfp677	0.897652	0.0606287	0.500438	-0.181161	0.742295	0.989615	0.0300729	0.954553	0.979663	1.10889	0.0294042	0.115986
ENSMUSG00000087385	Frg2f1	0.443197	0.060848	0.500438	0.0826887	0.734457	0.989461	-0.259273	0.299483	0.53635	0.101236	0.654529	0.815808
ENSMUSG00000042826	Fgf11	1.09287	0.0608687	0.500438	-0.600138	0.389528	0.948833	-0.122876	0.850343	0.928681	1.57013	0.0147195	0.0704902
ENSMUSG00000070661	Rnf186	-1.16709	0.0608852	0.500438	-0.430838	0.456138	0.957678	0.0672229	0.897987	0.955065	-0.66903	0.308852	0.534394
ENSMUSG00000051853	Arf3	0.193212	0.060888	0.500438	0.0988262	0.324177	0.942627	-0.3682	0.000765689	0.00837795	-0.273814	0.00851081	0.0473668
ENSMUSG00000047728	Ly6g2	-0.322407	0.0609148	0.500438	-0.243131	0.164773	0.88651	0.403457	0.0217738	0.096216	0.324181	0.0642757	0.197492
ENSMUSG00000034573	Ptpn13	0.662424	0.0609419	0.500438	-0.197995	0.568793	0.976621	-0.629076	0.087586	0.249223	0.231342	0.484896	0.691674
ENSMUSG00000032946	Rasgrp2	0.247579	0.0609975	0.500438	0.151911	0.25778	0.926852	-0.154648	0.258953	0.490785	-0.0589797	0.640438	0.806226
ENSMUSG00000036744	Olfr701	1.24978	0.0610634	0.500438	0.871922	0.255744	0.926852	0.852004	0.261537	0.49418	1.22986	0.0688227	0.206694
ENSMUSG00000025878	Uimc1	0.191439	0.0610729	0.500438	0.02482	0.80747	0.992675	-0.167346	0.108264	0.284559	-0.000726839	0.994154	0.997936
ENSMUSG00000031965	Tbx20	0.630328	0.0610769	0.500438	0.182358	0.537792	0.971773	-0.75823	0.028112	0.115723	-0.31026	0.286759	0.511171
ENSMUSG00000032554	Trf	-0.197942	0.0610805	0.500438	-0.0935726	0.365634	0.948833	0.227824	0.0321935	0.127725	0.123454	0.235127	0.453911
ENSMUSG00000042745	Id1	0.567505	0.0611077	0.500438	0.14415	0.702956	0.987638	0.386584	0.286629	0.522995	0.809939	0.0142843	0.0691192
ENSMUSG00000086725	A630052C17Rik	0.544916	0.0611139	0.500438	0.0444844	0.887463	0.996003	-0.0697588	0.823723	0.916286	0.430673	0.137199	0.324973
ENSMUSG00000005698	Ctcf	0.155185	0.0611221	0.500438	0.0625535	0.46012	0.957904	0.0647513	0.440926	0.666415	0.157383	0.0598225	0.188324
ENSMUSG00000078139	AK157302	-0.982117	0.0611506	0.500438	-1.13312	0.0463892	0.711546	0.102082	0.83364	0.921071	0.253086	0.66103	0.820175
ENSMUSG00000030737	Slco2b1	-0.166915	0.0612086	0.500438	-0.199452	0.0281426	0.676662	0.241949	0.00834227	0.0492352	0.274486	0.00317389	0.0225913
ENSMUSG00000054312	Mrps21	-0.191857	0.0612175	0.500438	-0.0099485	0.924827	0.997496	0.146807	0.158257	0.359553	-0.0351008	0.733235	0.863532
ENSMUSG00000085566	A730017L22Rik	0.323272	0.0612242	0.500438	-0.0324814	0.847783	0.993672	-0.417004	0.0210231	0.0942243	-0.0612506	0.708093	0.848285
ENSMUSG00000022306	Zfpm2	1.03562	0.0612283	0.500438	-1.1277	0.0556258	0.733875	-0.935038	0.0990592	0.268799	1.22828	0.0331302	0.125995
ENSMUSG00000059851	Kmt5c	-0.334421	0.0612672	0.500438	0.0758331	0.69463	0.987638	0.338692	0.0709731	0.216958	-0.071562	0.698321	0.842748
ENSMUSG00000049657	Zbtb5	-0.267665	0.0612793	0.500438	-0.117899	0.441301	0.95448	0.146354	0.312592	0.549036	-0.00341238	0.981656	0.991842
ENSMUSG00000031023	Akip1	0.318531	0.0612994	0.500438	0.209341	0.191458	0.897813	-0.451096	0.0109618	0.0597394	-0.341907	0.0323794	0.12407
ENSMUSG00000051344	Plekhm3	0.447562	0.0614045	0.500438	0.265951	0.256279	0.926852	-0.36495	0.145806	0.342582	-0.183338	0.401563	0.625412
ENSMUSG00000031628	Casp3	-0.341963	0.0614686	0.500438	-0.176383	0.275459	0.934313	-0.477602	0.00599661	0.0383551	-0.643182	0.000675866	0.0069662
ENSMUSG00000050668	Gpatch11	-0.270163	0.0614819	0.500438	-0.182884	0.265037	0.930765	0.366059	0.0181809	0.0856081	0.27878	0.0789556	0.22636
ENSMUSG00000041378	Cldn5	-0.60616	0.0614923	0.500438	0.0614876	0.870457	0.994929	0.743001	0.0344623	0.134172	0.0753541	0.832067	0.920116
ENSMUSG00000034957	Cebpa	-0.25971	0.0614924	0.500438	-0.201038	0.146169	0.881199	0.205475	0.136241	0.329075	0.146803	0.284506	0.508943
ENSMUSG00000110605	Gm32856	-0.750114	0.0615066	0.500438	-0.390433	0.497082	0.96335	1.95254	0.000183619	0.00279937	1.59286	0.00319901	0.0227493
ENSMUSG00000003644	Rps6ka1	-0.561516	0.0615069	0.500438	-0.572572	0.0494819	0.717735	-0.283317	0.295084	0.531773	-0.27226	0.377883	0.603722
ENSMUSG00000038803	Ost4	-0.154738	0.0615982	0.500919	-0.105814	0.225627	0.918149	0.262204	0.0031143	0.0235769	0.21328	0.0147654	0.070614
ENSMUSG00000073423	Zfp414	0.622341	0.061691	0.501255	-0.521057	0.192564	0.897934	-0.0729539	0.842034	0.924876	1.07044	0.00466602	0.0302167
ENSMUSG00000048039	Isg20l2	0.238627	0.0617038	0.501255	-0.0628725	0.640529	0.982325	0.00143774	0.991277	0.995531	0.302937	0.0222197	0.0952423
ENSMUSG00000057132	Rpgrip1	0.987864	0.0617681	0.50137	0.421559	0.352819	0.946044	-1.11841	0.0375164	0.141467	-0.5521	0.219107	0.433825
ENSMUSG00000026574	Dpt	0.641483	0.0617823	0.50137	0.297069	0.316268	0.942627	-0.750795	0.0335148	0.131451	-0.40638	0.161259	0.359917
ENSMUSG00000059474	Mbtd1	0.309905	0.0618665	0.501772	-0.0241424	0.868099	0.994547	-0.787256	1.40154e-05	0.00037781	-0.453208	0.00418068	0.0278332
ENSMUSG00000047879	Usp14	0.173902	0.0619219	0.501772	0.058633	0.542773	0.973224	0.36226	0.000437871	0.00545797	0.477529	8.05034e-06	0.000216263
ENSMUSG00000044345	Marveld1	-0.307974	0.0619285	0.501772	-0.281577	0.127463	0.857516	0.719931	0.000129502	0.00212955	0.693535	0.000282058	0.00357015
ENSMUSG00000055681	Cope	-0.167109	0.0619862	0.501979	0.111554	0.228628	0.918168	0.417214	4.01189e-05	0.000849813	0.138552	0.126146	0.308699
ENSMUSG00000037470	Uggt1	-0.208836	0.0621188	0.502357	-0.0902788	0.437405	0.953939	0.745062	8.19215e-08	6.23749e-06	0.626505	2.23331e-06	7.83366e-05
ENSMUSG00000108823	Gm18959	-1.24474	0.0621258	0.502357	0.608888	0.305667	0.941918	0.0656144	0.914357	0.96092	-1.78802	0.00721586	0.0417336
ENSMUSG00000031845	Bco1	-0.428627	0.0621533	0.502357	-0.500199	0.0713981	0.782602	0.372465	0.116168	0.297238	0.444036	0.0985662	0.262478
ENSMUSG00000023393	Slc17a9	-0.405668	0.0621619	0.502357	-0.0866355	0.781216	0.992474	1.24096	3.37161e-05	0.000739903	0.921931	0.00141195	0.0121545
ENSMUSG00000027378	Nphp1	0.481324	0.062199	0.502397	0.142351	0.59363	0.976621	-0.247612	0.368854	0.605342	0.0913606	0.70777	0.848094
ENSMUSG00000028967	Errfi1	0.238724	0.0623387	0.502754	0.0791978	0.527665	0.970176	-0.426016	0.00150214	0.0139149	-0.266489	0.0386082	0.140157
ENSMUSG00000051154	Commd3	-0.154824	0.0623875	0.502754	0.0912668	0.274714	0.934313	0.147322	0.079653	0.234474	-0.0987691	0.2313	0.44894
ENSMUSG00000054894	Dmac2l	0.415964	0.0623902	0.502754	0.0985853	0.616571	0.979604	-0.690615	0.00262268	0.0209667	-0.373237	0.0672927	0.203947
ENSMUSG00000020576	Nbas	-0.194758	0.0624127	0.502754	0.0208205	0.862269	0.994435	0.856467	3.58479e-09	5.17173e-07	0.640888	1.10007e-06	4.64504e-05
ENSMUSG00000015968	Cacna1d	-0.87055	0.0624608	0.502754	-1.33009	0.00155932	0.273401	-1.02616	0.00848401	0.0498169	-0.566623	0.235438	0.454173
ENSMUSG00000001419	Mef2d	0.249095	0.0624673	0.502754	0.084584	0.499142	0.963396	-0.651852	1.1785e-05	0.000334467	-0.487341	0.000390931	0.00463554
ENSMUSG00000086477	Gm15506	1.45941	0.062489	0.502754	-0.243976	0.715423	0.987638	-1.83048	0.019725	0.0903031	-0.127096	0.851473	0.928073
ENSMUSG00000060548	Tnfrsf19	0.729686	0.0625139	0.502754	0.0268861	0.945391	0.997911	-0.422106	0.309817	0.546438	0.280693	0.438203	0.655249
ENSMUSG00000068739	Sars	0.236104	0.0625337	0.502754	0.0800222	0.543194	0.97342	0.295391	0.0270462	0.11245	0.451473	0.000913415	0.00882873
ENSMUSG00000057037	Cfhr1	-0.189857	0.0628345	0.504824	-0.0903033	0.367348	0.948833	-0.13109	0.193061	0.406939	-0.230644	0.0254659	0.104566
ENSMUSG00000042453	Reln	0.395189	0.0628737	0.504824	-0.214879	0.297693	0.94162	-0.577636	0.00830493	0.0490892	0.0324318	0.873557	0.940303
ENSMUSG00000006782	Cnp	-0.411784	0.0629265	0.504824	-0.315318	0.136508	0.873504	-0.250651	0.222865	0.447183	-0.347117	0.122214	0.302401
ENSMUSG00000019189	Rnf145	-0.284885	0.0629796	0.504824	-0.282102	0.104035	0.825165	0.40581	0.0132123	0.0685516	0.403027	0.017895	0.0810529
ENSMUSG00000062647	Rpl7a	-0.626993	0.0629932	0.504824	1.19727	0.00388279	0.406025	1.69533	7.27968e-05	0.00137105	-0.128927	0.704594	0.846045
ENSMUSG00000021692	Dimt1	0.551327	0.0630216	0.504824	0.128102	0.726509	0.987638	0.378049	0.279488	0.515533	0.801275	0.0138933	0.0678807
ENSMUSG00000061132	Blnk	-1.07717	0.0630454	0.504824	-1.17914	0.110424	0.836417	0.675229	0.232913	0.459393	0.777197	0.290623	0.515151
ENSMUSG00000061186	Sfmbt2	1.21759	0.0630504	0.504824	-0.366273	0.622213	0.980291	-0.0790992	0.912065	0.960255	1.50476	0.0294003	0.115986
ENSMUSG00000074489	Bglap3	-1.35507	0.0631181	0.505107	-0.223821	0.793814	0.992675	1.4468	0.0587018	0.191506	0.315548	0.702697	0.844972
ENSMUSG00000028801	Stpg1	1.32225	0.0631701	0.505224	-0.545973	0.383175	0.948833	-2.087	0.00334187	0.0247715	-0.218775	0.736607	0.865378
ENSMUSG00000001380	Hars	0.163201	0.0632484	0.505224	0.00531645	0.953931	0.997911	0.195716	0.0350479	0.135549	0.353601	0.000253033	0.00327723
ENSMUSG00000024019	Cmtr1	-0.327952	0.0632526	0.505224	-0.0425195	0.820241	0.992675	0.211063	0.239318	0.467036	-0.0743701	0.683236	0.833494
ENSMUSG00000029920	Smarcad1	0.231141	0.0632889	0.505224	0.0224853	0.860255	0.994435	-0.0882215	0.488723	0.7034	0.120434	0.327698	0.554262
ENSMUSG00000052798	Nup107	0.391116	0.0632948	0.505224	0.107295	0.693449	0.987355	0.597565	0.0216363	0.0957959	0.881385	0.00046508	0.00528935
ENSMUSG00000083396	Gm15542	0.313869	0.063403	0.505584	-0.207135	0.341912	0.946044	0.719252	0.000614229	0.00708912	1.24026	1.33582e-07	8.47253e-06
ENSMUSG00000025154	Arhgap19	0.504947	0.0634048	0.505584	0.237569	0.369587	0.948833	-0.440788	0.121998	0.306836	-0.17341	0.485036	0.691812
ENSMUSG00000000957	Mmp14	-0.268757	0.063557	0.506045	-0.0944845	0.496186	0.96335	-0.258264	0.0687883	0.212068	-0.432537	0.00385399	0.0261083
ENSMUSG00000027641	Rbl1	0.55474	0.063569	0.506045	0.609265	0.178204	0.892506	1.3192	0.00263968	0.0210055	1.26467	0.000613307	0.006483
ENSMUSG00000101892	9130401M01Rik	-0.400605	0.0635757	0.506045	-0.123023	0.598294	0.976621	0.27339	0.209474	0.428209	-0.00419173	0.985382	0.993866
ENSMUSG00000053182	Gm609	1.4197	0.063655	0.506045	0.862281	0.236609	0.923962	-0.771696	0.342701	0.580462	-0.214273	0.74289	0.869144
ENSMUSG00000062753	AI413582	-0.827837	0.0636555	0.506045	0.45878	0.278492	0.934363	0.201792	0.632461	0.804528	-1.08483	0.0164739	0.0763249
ENSMUSG00000022181	C6	0.411517	0.0636575	0.506045	0.497554	0.0274091	0.672538	0.559482	0.0138619	0.0710333	0.473445	0.0342677	0.129468
ENSMUSG00000061288	Taok3	-0.308311	0.0637309	0.50637	-0.166856	0.28547	0.938449	-0.589396	0.000568321	0.00670326	-0.730851	4.97974e-05	0.000920395
ENSMUSG00000062312	Erbb2	0.949721	0.0638176	0.5068	0.79333	0.150772	0.881215	0.0265047	0.963293	0.983961	0.182896	0.693533	0.839633
ENSMUSG00000022793	B4galt4	-0.853569	0.0638829	0.506894	0.100363	0.829355	0.992675	0.455368	0.307103	0.5435	-0.498564	0.294801	0.519812
ENSMUSG00000074743	Thbd	0.698764	0.0638945	0.506894	0.0211731	0.960452	0.997911	-0.162767	0.698145	0.846257	0.514824	0.177513	0.381493
ENSMUSG00000067629	Syngap1	0.622237	0.0639344	0.506953	-0.123429	0.701819	0.987638	-0.70173	0.0435435	0.156867	0.0439372	0.887866	0.947783
ENSMUSG00000080797	Gm15760	-0.950492	0.0640638	0.50772	2.14284	0.00022143	0.115389	1.45884	0.010381	0.0574049	-1.63449	0.00159612	0.0132142
ENSMUSG00000021928	Ebpl	-0.272753	0.0641124	0.507763	-0.302721	0.0450306	0.710129	-0.047748	0.739114	0.87057	-0.0177796	0.904035	0.955261
ENSMUSG00000061815	Rufy4	1.33516	0.0641673	0.507763	0.291332	0.598508	0.976621	-2.08019	0.00411039	0.028858	-1.03636	0.0787354	0.226009
ENSMUSG00000114253	Gm47798	1.02825	0.0641791	0.507763	-0.389722	0.509126	0.965282	-0.538216	0.360907	0.597891	0.87976	0.113002	0.288447
ENSMUSG00000040848	Sft2d2	-0.16108	0.0641995	0.507763	-0.175621	0.0415955	0.696816	-0.362199	0.000106872	0.00182384	-0.347658	0.000199684	0.00271964
ENSMUSG00000029545	Acads	-0.137535	0.0643472	0.508657	-0.0991767	0.177609	0.892506	-0.151835	0.0420649	0.15317	-0.190193	0.0122556	0.061918
ENSMUSG00000032294	Pkm	-0.343583	0.0643779	0.508657	-0.145715	0.509907	0.965398	0.545292	0.00886248	0.0514096	0.347424	0.0965688	0.25878
ENSMUSG00000079003	Samd1	0.372744	0.0645054	0.508926	-0.24711	0.317538	0.942627	0.187227	0.409467	0.641325	0.807082	0.000685741	0.00703393
ENSMUSG00000071650	Ganab	-0.130144	0.0645065	0.508926	0.0131409	0.849288	0.993672	0.216669	0.00313033	0.0236651	0.073384	0.290655	0.515151
ENSMUSG00000026000	Lancl1	0.229225	0.0645317	0.508926	0.254592	0.0376291	0.695244	-0.287225	0.0253059	0.10759	-0.312592	0.00996351	0.0534617
ENSMUSG00000028333	Anp32b	0.1616	0.0645426	0.508926	-0.0135066	0.878156	0.995323	0.0120591	0.89027	0.951196	0.187166	0.0350263	0.131267
ENSMUSG00000057637	Prdm2	0.213109	0.0647277	0.510127	0.0575983	0.619235	0.980252	-0.0877102	0.450655	0.674835	0.0678008	0.547934	0.740647
ENSMUSG00000031865	Dctn1	0.195186	0.0648403	0.510557	0.0568233	0.584851	0.976621	-0.224623	0.0384264	0.143634	-0.0862596	0.398647	0.622712
ENSMUSG00000029369	Afm	-0.258782	0.0648792	0.510557	-0.216724	0.122086	0.850908	0.145822	0.291459	0.527932	0.103764	0.45258	0.667076
ENSMUSG00000028433	Ubap2	0.191691	0.0648804	0.510557	0.125493	0.242163	0.926852	0.0238367	0.822125	0.915749	0.0900343	0.378637	0.604462
ENSMUSG00000068699	Flnc	-1.27778	0.0649559	0.510892	-0.24436	0.718277	0.987638	0.283419	0.658892	0.820508	-0.750002	0.294473	0.519549
ENSMUSG00000056870	Gulp1	1.12928	0.0650206	0.511143	-0.17946	0.770201	0.992098	-0.689897	0.280852	0.517314	0.618845	0.286265	0.510833
ENSMUSG00000002812	Flii	0.145582	0.0650832	0.511377	0.0657107	0.397143	0.948891	-0.215778	0.00827543	0.0489705	-0.135907	0.0817969	0.232272
ENSMUSG00000064371	mt-Tt	-0.714079	0.0651695	0.511753	0.182624	0.608514	0.977041	0.0937369	0.791072	0.89857	-0.802966	0.0403061	0.14424
ENSMUSG00000054967	Zfp647	1.3714	0.0651967	0.511753	-0.216904	0.781823	0.992563	-0.585873	0.462661	0.684118	1.00243	0.165532	0.3662
ENSMUSG00000039137	Whrn	-0.988531	0.0652732	0.512096	-0.769382	0.0733919	0.784075	-1.1316	0.0124204	0.0653569	-1.35075	0.0117773	0.060086
ENSMUSG00000039809	Gabbr2	-0.313086	0.0653795	0.512412	-0.106556	0.544244	0.97342	0.250695	0.144266	0.340395	0.044165	0.797624	0.901226
ENSMUSG00000024829	Mrpl21	-0.207054	0.0654425	0.512412	-0.0878572	0.456878	0.957678	0.125073	0.271685	0.506173	0.00587562	0.959147	0.981124
ENSMUSG00000078350	Smim1	-0.874195	0.0654947	0.512412	0.431273	0.340494	0.946044	0.350478	0.437248	0.663042	-0.954989	0.0452847	0.155964
ENSMUSG00000015092	Edf1	-0.122014	0.065497	0.512412	0.109734	0.102263	0.822346	0.228561	0.00119728	0.011777	-0.00318748	0.960958	0.981866
ENSMUSG00000030664	Sox6os	0.88364	0.0655257	0.512412	0.329225	0.50606	0.964464	-0.255283	0.620103	0.796327	0.299132	0.503745	0.707741
ENSMUSG00000020038	Cry1	-0.527592	0.0655361	0.512412	-0.184567	0.687636	0.986273	1.6492	8.01111e-05	0.00146583	1.30618	0.00158005	0.013123
ENSMUSG00000023010	Tmbim6	-0.15287	0.0655437	0.512412	-0.0677236	0.405873	0.949825	-0.27878	0.0013801	0.0130959	-0.363926	6.24721e-05	0.00109001
ENSMUSG00000118423	Lrrc70	-1.23423	0.0655767	0.512412	-0.608907	0.362567	0.948496	0.259171	0.675202	0.831013	-0.366155	0.601302	0.778987
ENSMUSG00000034171	Faah	-0.201576	0.0656514	0.512739	-0.0379938	0.721526	0.987638	-0.246896	0.0253859	0.107864	-0.410478	0.000430576	0.00499911
ENSMUSG00000029484	Anxa3	0.502209	0.0659308	0.514488	-0.0163437	0.954253	0.997911	-0.294684	0.311801	0.548202	0.223869	0.395179	0.619917
ENSMUSG00000020829	Slc46a1	-0.272535	0.0659414	0.514488	-0.120314	0.417131	0.951097	-0.0146683	0.918945	0.963494	-0.16689	0.264331	0.487113
[truncated: 13,584 more rows]
