# Supplementary material for: Hepatic SREBP signaling requires SPRING to govern systemic lipid metabolism in mice and humans
Source: Nat Commun. 2023 Aug 25;14:5181. doi: 10.1038/s41467-023-40943-1 (PMC10457316; doi:10.1038/s41467-023-40943-1)
Supplement: Supplementary file 5 — Hendrix et al Supplementary Data 2 [file 41467_2023_40943_MOESM5_ESM.xlsx]

## Sheet: LFQ
Supplementary Table 5. Proteomics of ctrl vs SPRING LKO livers
Protein accession ID	Protein name	Gene Symbol	Score	Peptide #	CTRL-01	CTRL-02	CTRL-03	CTRL-04	SPRING-LKO-01	SPRING-LKO-02	SPRING-LKO-03	SPRING-LKO-04	Fold change	Log2 (Fold of change)	p-value
Q8C196	carbamoyl-phosphate synthetase 1(Cps1)	Cps1	607.584	231	2.02756e+11	1.9508e+11	2.74215e+11	2.67805e+11	1.8004e+11	1.85589e+11	2.32279e+11	2.26503e+11	0.877167	-0.189077	0.290712
P19096	fatty acid synthase(Fasn)	Fasn	306.003	198	3.74233e+10	4.02168e+10	2.66361e+10	2.71182e+10	8.00192e+09	7.13896e+09	1.15435e+10	1.11945e+10	0.288284	-1.79444	0.000701564
Q8VDD5	myosin, heavy polypeptide 9, non-muscle(Myh9)	Myh9	303.03	138	1.77331e+09	1.84127e+09	2.13294e+09	2.14554e+09	2.29228e+09	2.08723e+09	2.85067e+09	2.86985e+09	1.27961	0.355704	0.0463769
Q8R0Y6	aldehyde dehydrogenase 1 family, member L1(Aldh1l1)	Aldh1l1	290.19	106	4.07734e+10	3.80959e+10	3.87234e+10	3.84573e+10	3.18734e+10	3.22925e+10	2.96637e+10	3.0459e+10	0.796466	-0.328315	8.96342e-05
Q68FD5	clathrin, heavy polypeptide (Hc)(Cltc)	Cltc	267.661	123	4.12486e+09	4.23273e+09	3.66816e+09	3.6058e+09	4.23501e+09	4.11246e+09	4.25105e+09	4.15861e+09	1.07201	0.100314	0.132626
Q99LB7	sarcosine dehydrogenase(Sardh)	Sardh	245.809	78	1.3997e+10	1.37e+10	1.55301e+10	1.46494e+10	1.52114e+10	1.48129e+10	1.2649e+10	1.31741e+10	0.96494	-0.0514887	0.519557
A2ASS6	titin(Ttn)	Ttn	242.063	260	1.55041e+08	1.59339e+08	1.61654e+08	1.63783e+08	1.72651e+08	1.78544e+08	2.02349e+08	1.95911e+08	1.17136	0.22818	0.0092769
P24549	aldehyde dehydrogenase family 1, subfamily A1(Aldh1a1)	Aldh1a1	235.309	40	2.42332e+10	2.61214e+10	1.70976e+10	1.73338e+10	4.28959e+10	4.28935e+10	2.78066e+10	2.72873e+10	1.66164	0.732604	0.031134
P08113	heat shock protein 90, beta (Grp94), member 1(Hsp90b1)	Hsp90b1	232.782	90	1.27885e+10	1.09954e+10	1.19595e+10	1.10418e+10	1.40514e+10	1.40595e+10	1.4092e+10	1.46929e+10	1.21611	0.282269	0.00142676
G3X982	aldehyde oxidase 3(Aox3)	Aox3	216.655	77	3.97274e+09	3.65012e+09	3.77674e+09	3.76883e+09	8.33938e+09	8.90196e+09	4.86272e+09	5.05002e+09	1.79017	0.840097	0.030804
Q9ET01	liver glycogen phosphorylase(Pygl)	Pygl	216.203	98	1.60671e+10	1.60355e+10	1.97446e+10	2.15843e+10	1.47274e+10	1.5543e+10	1.32247e+10	1.29033e+10	0.768041	-0.380746	0.0309433
Q05920	pyruvate carboxylase(Pcx)	Pc	210.571	105	2.24409e+10	2.25411e+10	1.60565e+10	1.60325e+10	1.96078e+10	2.05933e+10	1.38011e+10	1.38553e+10	0.880453	-0.183682	0.410497
P58252	eukaryotic translation elongation factor 2(Eef2)	Eef2	209.652	95	7.18047e+09	7.90461e+09	8.49328e+09	8.79522e+09	8.62376e+09	8.52887e+09	8.74492e+09	8.55666e+09	1.06427	0.0898635	0.197876
P11499	heat shock protein 90 alpha (cytosolic), class B member 1(Hsp90ab1)	Hsp90ab1	207.338	64	6.37335e+09	6.08939e+09	6.79569e+09	6.69535e+09	6.69834e+09	6.80552e+09	7.13307e+09	7.1397e+09	1.07023	0.0979271	0.0595026
P63038	heat shock protein 1 (chaperonin)(Hspd1)	Hspd1	199.493	79	2.53607e+10	2.46253e+10	2.49114e+10	2.38864e+10	2.52332e+10	2.46585e+10	2.65378e+10	2.54942e+10	1.03179	0.0451427	0.167685
P16546	spectrin alpha, non-erythrocytic 1(Sptan1)	Sptan1	197.884	153	8.69791e+08	8.77072e+08	9.93172e+08	9.27547e+08	1.06242e+09	1.04857e+09	1.24673e+09	1.21044e+09	1.24555	0.316782	0.00819082
P26039	talin 1(Tln1)	Tln1	195.033	84	2.90446e+08	3.78931e+08	3.29288e+08	2.85979e+08	2.99904e+08	4.1422e+08	3.05354e+08	3.36481e+08	1.05551	0.0779438	0.619284
O35490	betaine-homocysteine methyltransferase(Bhmt)	Bhmt	192.412	49	1.10679e+11	1.10248e+11	9.17448e+10	9.4526e+10	1.22768e+11	9.55013e+10	9.07202e+10	7.55271e+10	0.944299	-0.0826838	0.626497
Q9DBT9	dimethylglycine dehydrogenase precursor(Dmgdh)	Dmgdh	191.314	72	1.54097e+10	1.53811e+10	1.23862e+10	1.23608e+10	1.49275e+10	1.53044e+10	1.05949e+10	1.03989e+10	0.922357	-0.116603	0.524497
P11679	keratin 8(Krt8)	Krt8	191.159	43	1.53288e+10	1.51342e+10	1.29714e+10	1.1903e+10	1.91771e+10	1.83217e+10	2.08968e+10	1.97702e+10	1.41253	0.498284	0.00122718
Q01853	valosin containing protein(Vcp)	Vcp	183.923	88	5.7113e+09	5.44603e+09	5.8537e+09	5.67829e+09	5.59824e+09	5.55268e+09	6.22401e+09	5.47143e+09	1.00692	0.00995134	0.845017
P26443	glutamate dehydrogenase 1(Glud1)	Glud1	183.105	60	3.98559e+10	3.92631e+10	4.18257e+10	3.87225e+10	5.46586e+10	5.51033e+10	4.09284e+10	4.47515e+10	1.22406	0.291671	0.0487477
P05784	keratin 18(Krt18)	Krt18	180.545	53	1.29594e+10	1.48576e+10	1.23631e+10	1.2168e+10	1.59884e+10	1.60337e+10	1.55054e+10	1.54223e+10	1.20252	0.266063	0.00581137
P07901	heat shock protein 90, alpha (cytosolic), class A member 1(Hsp90aa1)	Hsp90aa1	179.47	50	1.8183e+09	1.86562e+09	2.11081e+09	2.22898e+09	1.75448e+09	1.9033e+09	2.22786e+09	2.19114e+09	1.00661	0.00951051	0.932679
P24270	catalase(Cat)	Cat	178.596	68	3.75276e+10	3.77409e+10	3.74382e+10	3.77131e+10	3.21711e+10	3.2302e+10	3.56877e+10	3.62507e+10	0.906872	-0.141029	0.018058
P20029	heat shock protein 5(Hspa5)	Hspa5	177.393	76	1.7068e+10	1.73904e+10	1.74544e+10	1.83008e+10	2.03182e+10	2.16656e+10	2.37845e+10	2.15213e+10	1.2432	0.314057	0.00142438
Q8BWT1	acetyl-Coenzyme A acyltransferase 2 (mitochondrial 3-oxoacyl-Coenzyme A thiolase)(Acaa2)	Acaa2	175.357	55	3.67223e+10	3.57669e+10	4.05919e+10	4.01229e+10	3.9041e+10	3.86273e+10	3.47764e+10	3.61015e+10	0.969597	-0.0445423	0.489035
O35945	aldehyde dehydrogenase family 1, subfamily A7(Aldh1a7)	Aldh1a7	173.776	39	4.29113e+09	4.26418e+09	2.95987e+09	2.99234e+09	3.9035e+09	4.00064e+09	3.56381e+09	3.71458e+09	1.04653	0.065611	0.679019
Q63836	selenium binding protein 2(Selenbp2)	Selenbp2	173.24	20	1.84388e+09	1.90117e+09	3.3786e+09	3.57187e+09	5.79445e+09	5.61087e+09	2.67855e+09	2.53878e+09	1.55417	0.636145	0.191885
P47738	aldehyde dehydrogenase 2, mitochondrial(Aldh2)	Aldh2	172.741	57	4.04722e+10	4.18135e+10	3.82944e+10	3.70719e+10	4.21903e+10	4.18637e+10	3.66666e+10	3.60536e+10	0.994432	-0.00805532	0.914385
P28271	aconitase 1(Aco1)	aco1	169.27	71	7.4298e+09	7.33763e+09	5.08442e+09	4.96023e+09	7.46255e+09	7.23604e+09	5.38331e+09	5.6002e+09	1.03506	0.0497209	0.810971
P16460	argininosuccinate synthetase 1(Ass1)	Ass1	169.026	68	7.77484e+10	8.04117e+10	9.3046e+10	9.40751e+10	7.83733e+10	8.10358e+10	9.58226e+10	9.31822e+10	1.00907	0.0130299	0.901295
P11276	fibronectin 1(Fn1)	Fn1	167.13	75	5.79062e+08	5.12276e+08	5.0155e+08	5.2875e+08	7.32823e+08	6.72386e+08	8.08643e+08	7.88915e+08	1.41531	0.501115	0.000763344
Q922D8	methylenetetrahydrofolate dehydrogenase (NADP+ dependent), methenyltetrahydrofolate cyclohydrolase, formyltetrahydrofolate synthase(Mthfd1)	Mthfd1	166.715	77	5.79374e+09	5.70804e+09	6.04677e+09	5.63766e+09	5.59663e+09	5.64162e+09	5.32468e+09	5.37391e+09	0.946116	-0.0799117	0.039661
P17182	enolase 1, alpha non-neuron(Eno1)	EG433182	166.367	58	2.02264e+10	2.05651e+10	2.03781e+10	2.03848e+10	1.76561e+10	1.95666e+10	1.92054e+10	1.88626e+10	0.923196	-0.115291	0.00978796
P60710	actin, beta(Actb)	Actb	165.761	3	9.58545e+08	9.83213e+08	1.04322e+09	9.90028e+08	1.01938e+09	1.09301e+09	8.47927e+08	8.62507e+08	0.961715	-0.0563185	0.565602
Q9DBM2	enoyl-Coenzyme A, hydratase/3-hydroxyacyl Coenzyme A dehydrogenase(Ehhadh)	Ehhadh	165.323	86	1.07506e+10	1.03773e+10	6.10344e+09	5.96467e+09	5.71822e+09	5.54309e+09	7.97469e+09	7.77408e+09	0.813654	-0.297513	0.33104
P63017	heat shock protein 8(Hspa8)	Hspa8	165.165	52	1.0385e+10	1.05267e+10	1.03411e+10	1.08585e+10	1.03762e+10	1.02413e+10	1.05684e+10	1.1076e+10	1.00358	0.00515067	0.868082
Q80X90	filamin, beta(Flnb)	Flnb	165.089	80	6.48388e+08	6.64531e+08	4.90043e+08	5.00286e+08	6.20319e+08	6.98675e+08	6.34082e+08	6.45289e+08	1.12813	0.173934	0.188745
Q03265	ATP synthase, H+ transporting, mitochondrial F1 complex, alpha subunit 1(Atp5a1)	Atp5f1a	164.302	80	3.7158e+10	3.49899e+10	4.12887e+10	4.26358e+10	3.18239e+10	3.20026e+10	3.33488e+10	3.38065e+10	0.839237	-0.25285	0.0144782
P38647	heat shock protein 9(Hspa9)	Hspa9	160.227	72	7.50216e+09	7.43475e+09	7.72381e+09	7.53258e+09	7.08585e+09	7.32143e+09	8.24507e+09	7.87343e+09	1.01101	0.0157993	0.768628
P56480	ATP synthase, H+ transporting mitochondrial F1 complex, beta subunit(Atp5b)	Atp5b	155.822	62	4.92344e+10	4.9912e+10	4.88404e+10	4.81283e+10	4.11111e+10	4.22772e+10	4.01644e+10	4.23146e+10	0.845765	-0.241671	2.15906e-05
Q8VC30	triokinase, FMN cyclase(Tkfc)	Tkfc	155.045	58	2.3651e+10	2.27207e+10	1.4669e+10	1.44352e+10	2.37746e+10	2.30452e+10	1.55657e+10	1.54671e+10	1.03149	0.0447313	0.866468
P10126	eukaryotic translation elongation factor 1 alpha 1(Eef1a1)	Eef1a1	155.03	29	2.10776e+10	2.02642e+10	1.85542e+10	1.95898e+10	2.12071e+10	2.10882e+10	2.09624e+10	2.04999e+10	1.05374	0.0755222	0.103215
P51660	hydroxysteroid (17-beta) dehydrogenase 4(Hsd17b4)	Hsd17b4	153.861	59	8.39659e+09	1.0806e+10	6.54511e+09	8.22573e+09	1.37467e+10	9.27451e+09	7.94288e+09	8.09721e+09	1.14976	0.201334	0.461738
P57780	actinin alpha 4(Actn4)	Actn4	152.714	53	1.2091e+09	1.23741e+09	1.43931e+09	1.35408e+09	1.28162e+09	1.39389e+09	1.84348e+09	1.65327e+09	1.17793	0.23626	0.141143
P34914	epoxide hydrolase 2, cytoplasmic(Ephx2)	Ephx2	152.686	60	1.25011e+10	1.21173e+10	1.08958e+10	9.93943e+09	1.07061e+10	1.10127e+10	8.72774e+09	8.51506e+09	0.857172	-0.222344	0.11302
Q78PY7	staphylococcal nuclease and tudor domain containing 1(Snd1)	Snd1	152.475	80	2.41583e+09	2.58958e+09	2.1968e+09	2.31729e+09	2.92287e+09	2.57762e+09	2.38139e+09	2.87968e+09	1.13048	0.176931	0.088663
P12710	fatty acid binding protein 1, liver(Fabp1)	Fabp1	152.211	79	6.42196e+10	5.25778e+10	4.21908e+10	3.71188e+10	2.69716e+10	2.70539e+10	2.70308e+10	2.82208e+10	0.557232	-0.843651	0.0111835
P17563	selenium binding protein 1(Selenbp1)	Selenbp1	150.251	17	1.91428e+09	1.93144e+09	1.74873e+09	1.75157e+09	1.38345e+09	1.42748e+09	1.3423e+09	1.32415e+09	0.745626	-0.423475	0.000146106
Q9R0H0	acyl-Coenzyme A oxidase 1, palmitoyl(Acox1)	Acox1	148.911	69	1.93864e+10	1.90407e+10	1.64392e+10	1.60741e+10	1.01659e+10	1.00694e+10	1.22198e+10	1.19929e+10	0.626553	-0.674491	0.000686208
Q91Y97	aldolase B, fructose-bisphosphate(Aldob)	Aldob	147.843	47	7.31135e+10	7.09759e+10	6.13533e+10	6.96718e+10	4.70735e+10	4.64828e+10	4.1374e+10	4.10689e+10	0.639731	-0.644463	0.000182249
Q9EQ20	aldehyde dehydrogenase family 6, subfamily A1(Aldh6a1)	Aldh6a1	146.285	55	1.10244e+10	1.12238e+10	9.54057e+09	9.07324e+09	1.2299e+10	1.26856e+10	9.71921e+09	9.70918e+09	1.0869	0.120224	0.394054
P07724	albumin(Alb)	Alb	145.151	40	2.84039e+09	2.67822e+09	3.39534e+09	3.43515e+09	2.41732e+09	2.30836e+09	6.72075e+09	6.6557e+09	1.46586	0.551752	0.298439
P41216	acyl-CoA synthetase long-chain family member 1(Acsl1)	Acsl1	145.136	65	8.36958e+09	7.84254e+09	7.06873e+09	7.31661e+09	7.0493e+09	6.98362e+09	5.71932e+09	5.67999e+09	0.831188	-0.266753	0.0354826
P09103	prolyl 4-hydroxylase, beta polypeptide(P4hb)	P4hb	143.299	68	2.10998e+10	2.07887e+10	2.33535e+10	2.26811e+10	2.21068e+10	2.41451e+10	2.53706e+10	2.59106e+10	1.1093	0.149649	0.0612848
P68373	tubulin, alpha 1C(Tuba1c)	Tuba1c	142.907	3	1.6875e+08	1.60634e+08	1.55436e+08	1.6038e+08	1.6055e+08	1.53039e+08	1.84567e+08	1.48541e+08	1.00232	0.00334338	0.966244
Q8BTM8	filamin, alpha(Flna)	Flna	141.814	76	4.45274e+07	4.61588e+07	9.78621e+07	5.45965e+07	1.18665e+07	4.58817e+07	3.83854e+07	6.61706e+07	0.667521	-0.583115	0.275353
Q8BH00	aldehyde dehydrogenase 8 family, member A1(Aldh8a1)	Aldh8a1	140.748	49	6.17937e+09	6.02844e+09	5.03544e+09	5.19697e+09	5.81627e+09	5.57501e+09	4.88757e+09	4.72762e+09	0.936108	-0.0952528	0.39415
P16858	glyceraldehyde-3-phosphate dehydrogenase(Gapdh)	Gapdh	139.303	38	3.96676e+10	3.93258e+10	3.83037e+10	3.80229e+10	3.97851e+10	3.85741e+10	3.37191e+10	3.15164e+10	0.924509	-0.11324	0.193469
Q91V92	ATP citrate lyase(Acly)	Acly	137.996	90	1.25336e+10	1.24699e+10	7.23731e+09	6.51388e+09	2.92615e+09	3.0552e+09	4.30061e+09	4.3853e+09	0.378464	-1.40177	0.0114994
P54869	3-hydroxy-3-methylglutaryl-Coenzyme A synthase 2(Hmgcs2)	Hmgcs2	137.939	45	2.61322e+10	2.54179e+10	2.5333e+10	2.4836e+10	2.07385e+10	2.12823e+10	1.86946e+10	1.83722e+10	0.77751	-0.363067	0.000334735
P11725	ornithine transcarbamylase(Otc)	Otc	136.533	52	1.68385e+10	1.78931e+10	1.93313e+10	1.96454e+10	2.02609e+10	2.03589e+10	1.82196e+10	1.64199e+10	1.02104	0.030043	0.745976
P05202	glutamatic-oxaloacetic transaminase 2, mitochondrial(Got2)	Got2	135.704	54	1.5349e+10	1.54334e+10	1.68283e+10	1.63454e+10	1.65714e+10	1.72116e+10	1.61957e+10	1.63551e+10	1.03718	0.0526642	0.209524
Q99PL5	ribosome binding protein 1(Rrbp1)	Rrbp1	135.429	76	2.42299e+09	2.56991e+09	2.31299e+09	2.48939e+09	2.36307e+09	2.28565e+09	2.4403e+09	2.70828e+09	1.00021	0.000299684	0.996353
P09411	phosphoglycerate kinase 1(Pgk1)	Pgk1	135.146	46	8.02405e+09	8.0068e+09	8.04014e+09	8.29061e+09	8.39434e+09	8.33617e+09	8.34242e+09	8.23445e+09	1.02923	0.0415586	0.0197057
P50247	S-adenosylhomocysteine hydrolase(Ahcy)	Ahcy	135.112	64	2.31904e+10	2.16171e+10	2.69449e+10	2.52063e+10	2.22075e+10	2.19143e+10	2.26762e+10	2.29218e+10	0.925341	-0.111943	0.177561
Q8K2B3	succinate dehydrogenase complex, subunit A, flavoprotein (Fp)(Sdha)	Sdha	134.904	46	5.38666e+09	5.44472e+09	5.73134e+09	5.49945e+09	4.61902e+09	5.18617e+09	5.00083e+09	4.97052e+09	0.896401	-0.157784	0.00658335
Q91VA0	acyl-CoA synthetase medium-chain family member 1(Acsm1)	Acsm1	131.069	47	7.14975e+09	7.12425e+09	5.82909e+09	5.988e+09	7.93772e+09	7.95235e+09	5.81836e+09	5.64826e+09	1.04851	0.0683364	0.680634
Q64727	vinculin(Vcl)	Vcl	129.043	74	4.22348e+08	4.39448e+08	2.79179e+08	3.07067e+08	3.90201e+08	3.78349e+08	3.94484e+08	4.19359e+08	1.09278	0.128004	0.446511
P70694	aldo-keto reductase family 1, member C6(Akr1c6)	Akr1c6	128.865	40	1.68366e+10	1.63688e+10	1.78834e+10	1.72835e+10	2.00322e+10	1.98447e+10	1.74453e+10	1.59507e+10	1.07167	0.099867	0.281831
P16331	phenylalanine hydroxylase(Pah)	Pah	128.856	53	7.13336e+09	6.99771e+09	8.45276e+09	8.3873e+09	8.29032e+09	8.6402e+09	9.33479e+09	9.11039e+09	1.14222	0.191835	0.0526011
P11589	major urinary protein 2(Mup2)	Mup2	128.669	10	9.44356e+08	1.10827e+09	6.41068e+08	4.83501e+08	1.51966e+09	1.50693e+09	1.46007e+09	1.59611e+09	1.9145	0.936971	0.00239146
P68368	tubulin, alpha 4A(Tuba4a)	Tuba4a	128.072	13	1.0651e+09	9.86555e+08	1.12824e+09	1.20449e+09	9.63884e+08	1.03469e+09	1.04354e+09	9.88607e+08	0.919335	-0.121337	0.12762
Q9Z2V4	phosphoenolpyruvate carboxykinase 1, cytosolic(Pck1)	Pck1	126.786	54	2.46522e+09	2.35025e+09	2.34436e+09	2.41731e+09	3.72218e+09	2.80719e+09	3.30181e+09	3.03572e+09	1.3435	0.425998	0.00606766
Q9QXS1	plectin(Plec)	Plec	125.474	115	1.46784e+09	1.29697e+09	1.4132e+09	1.42793e+09	1.3097e+09	1.40458e+09	1.51291e+09	1.53262e+09	1.02745	0.0390656	0.566461
P50544	acyl-Coenzyme A dehydrogenase, very long chain(Acadvl)	Acadvl	125.439	59	4.27681e+09	4.27912e+09	4.36264e+09	4.23627e+09	3.87704e+09	4.24316e+09	4.03039e+09	4.12324e+09	0.948643	-0.0760621	0.0357414
Q9D6Y9	glucan (1,4-alpha-), branching enzyme 1(Gbe1)	Gbe1	125.293	49	2.51666e+09	2.16028e+09	2.20263e+09	2.29009e+09	2.13199e+09	2.20225e+09	1.65446e+09	1.76828e+09	0.84594	-0.241373	0.0643525
P00329	alcohol dehydrogenase 1 (class I)(Adh1)	Adh1	124.809	52	5.36903e+10	5.32295e+10	5.39441e+10	5.19146e+10	5.0352e+10	5.26974e+10	4.99974e+10	5.07492e+10	0.957785	-0.0622267	0.024579
P14824	annexin A6(Anxa6)	Anxa6	124.337	68	2.48537e+09	2.58336e+09	2.98154e+09	2.98017e+09	2.34273e+09	2.34147e+09	2.71896e+09	2.68243e+09	0.914343	-0.129192	0.206232
P11588	major urinary protein 1(Mup1)	Mup1	124.027	3	1.96492e+08	1.05927e+08	7.66866e+07	7.89301e+07	3.84494e+08	1.93879e+08	7.58221e+07	7.24868e+07	1.58652	0.665862	0.424952
Q8BMS1	hydroxyacyl-CoA dehydrogenase trifunctional multienzyme complex subunit alpha(Hadha)	Hadha	123.906	58	9.07862e+09	9.02176e+09	8.90518e+09	8.76373e+09	7.99763e+09	8.18313e+09	8.08035e+09	7.43229e+09	0.886051	-0.174539	0.00137774
Q9CPY7	leucine aminopeptidase 3(Lap3)	Lap3	123.831	61	4.43494e+09	4.44331e+09	5.12518e+09	5.01964e+09	4.14094e+09	4.12017e+09	4.11402e+09	4.50769e+09	0.887492	-0.172194	0.0418741
P27773	protein disulfide isomerase associated 3(Pdia3)	Pdia3	123.773	52	9.24228e+09	9.92172e+09	1.02214e+10	1.00041e+10	1.10573e+10	1.16849e+10	1.13101e+10	1.17672e+10	1.16324	0.218148	0.000977225
P20152	vimentin(Vim)	Vim	122.51	63	1.66156e+09	1.63125e+09	1.10588e+09	1.08037e+09	1.74045e+09	1.66626e+09	2.9138e+09	2.79632e+09	1.66394	0.734606	0.0492648
Q8VDJ3	high density lipoprotein (HDL) binding protein(Hdlbp)	Hdlbp	122.359	77	1.83914e+09	1.85461e+09	1.78982e+09	1.76853e+09	1.80775e+09	1.77173e+09	1.94609e+09	1.95966e+09	1.03215	0.0456485	0.304082
P13707	glycerol-3-phosphate dehydrogenase 1 (soluble)(Gpd1)	Gpd1	122.067	53	6.4606e+09	6.38823e+09	5.99905e+09	6.3189e+09	9.82143e+09	1.00481e+10	8.62086e+09	7.54134e+09	1.43172	0.517749	0.00365936
P32020	sterol carrier protein 2, liver(Scp2)	Scp2	121.898	53	2.83097e+10	2.93277e+10	2.62616e+10	2.57872e+10	2.4893e+10	2.39532e+10	2.4837e+10	2.31802e+10	0.883095	-0.17936	0.01381
Q9D819	pyrophosphatase (inorganic) 1(Ppa1)	Ppa1	121.891	45	4.04015e+09	4.14354e+09	4.10951e+09	4.30465e+09	4.86972e+09	4.53857e+09	4.04348e+09	3.85766e+09	1.04287	0.0605623	0.482388
Q9D0F9	phosphoglucomutase 1(Pgm1)	Pgm1	121.299	52	5.62069e+09	5.69798e+09	5.78474e+09	5.67864e+09	5.97066e+09	5.80464e+09	5.36011e+09	5.50056e+09	0.993588	-0.00927976	0.807446
Q91YI0	argininosuccinate lyase(Asl)	Asl	119.445	60	1.21796e+10	1.17334e+10	1.30845e+10	1.33307e+10	1.21273e+10	1.22283e+10	1.04751e+10	1.05616e+10	0.901928	-0.148915	0.0893409
Q8BHN3	alpha glucosidase 2 alpha neutral subunit(Ganab)	Ganab	118.677	57	1.38225e+09	1.34166e+09	1.35903e+09	1.34268e+09	1.58516e+09	1.55393e+09	1.72645e+09	1.73707e+09	1.21693	0.28325	0.000885721
O88844	isocitrate dehydrogenase 1 (NADP+), soluble(Idh1)	Idh1	118.218	59	1.46049e+10	1.36523e+10	1.59604e+10	1.49074e+10	1.08959e+10	1.12036e+10	1.18465e+10	1.19831e+10	0.776813	-0.36436	0.000889108
P99024	tubulin, beta 5 class I(Tubb5)	Tubb5	118.031	4	2.99285e+08	2.52621e+08	3.05326e+08	3.12041e+08	3.81517e+08	4.00251e+08	4.86953e+08	3.59225e+08	1.39227	0.477441	0.01014
Q61176	arginase, liver(Arg1)	Arg1	117.958	50	3.33365e+10	3.26813e+10	3.79592e+10	3.27439e+10	3.1335e+10	3.09714e+10	3.1144e+10	3.04494e+10	0.906224	-0.142061	0.0465719
Q9QXD6	fructose bisphosphatase 1(Fbp1)	Fbp1	117.805	51	2.36377e+10	2.52485e+10	2.81389e+10	2.87619e+10	2.7699e+10	2.82378e+10	2.68308e+10	2.78147e+10	1.04533	0.0639566	0.372736
Q9QXD1	acyl-Coenzyme A oxidase 2, branched chain(Acox2)	Acox2	117.673	55	1.70137e+09	1.64189e+09	1.3717e+09	1.4006e+09	1.77698e+09	1.72903e+09	1.9142e+09	1.6746e+09	1.16012	0.21428	0.0466492
Q8K010	5-oxoprolinase (ATP-hydrolysing)(Oplah)	Oplah	117.619	54	8.43228e+08	8.47203e+08	6.97966e+08	6.221e+08	1.02641e+09	9.41525e+08	6.94444e+08	7.16399e+08	1.12233	0.1665	0.390132
Q9JKR6	hypoxia up-regulated 1(Hyou1)	Hyou1	117.571	60	1.32124e+09	1.4958e+09	1.46643e+09	1.5158e+09	1.64233e+09	1.8257e+09	1.94215e+09	1.55189e+09	1.20051	0.263642	0.0255642
P53657	pyruvate kinase liver and red blood cell(Pklr)	Pklr	115.556	54	1.19751e+10	1.13431e+10	1.00415e+10	1.01523e+10	5.98334e+09	5.95478e+09	4.75478e+09	4.74994e+09	0.492804	-1.02091	8.19471e-05
Q91XD4	formiminotransferase cyclodeaminase(Ftcd)	Ftcd	114.699	54	6.32169e+09	5.88192e+09	5.81084e+09	5.6703e+09	5.10995e+09	5.04678e+09	4.49334e+09	4.47497e+09	0.807483	-0.308496	0.00215517
P16015	carbonic anhydrase 3(Car3)	Car3	114.684	41	6.77224e+10	6.98082e+10	6.06697e+10	6.0925e+10	9.18915e+10	1.01274e+11	7.52783e+10	7.83529e+10	1.33834	0.42044	0.0148935
P60843	eukaryotic translation initiation factor 4A1(Eif4a1)	Eif4a1	114.135	26	8.95251e+08	8.58451e+08	7.75153e+08	9.40835e+08	1.04434e+09	9.94845e+08	8.99196e+08	7.00995e+08	1.04891	0.0688841	0.629831
Q9DBF1	aldehyde dehydrogenase family 7, member A1(Aldh7a1)	Aldh7a1	114.101	39	9.33179e+09	8.94071e+09	8.36572e+09	9.1058e+09	9.64069e+09	1.08928e+10	8.4839e+09	8.3791e+09	1.04623	0.0651999	0.532351
P48678	lamin A(Lmna)	Lmna	113.923	68	1.22937e+09	1.36401e+09	1.26347e+09	1.23675e+09	1.1757e+09	1.2465e+09	1.54179e+09	1.65158e+09	1.10247	0.140745	0.3134
Q64374	regucalcin(Rgn)	Rgn	113.347	51	2.5126e+10	2.54013e+10	3.06044e+10	3.09132e+10	2.9819e+10	2.70354e+10	2.65258e+10	2.59193e+10	0.975497	-0.0357913	0.717206
P08003	protein disulfide isomerase associated 4(Pdia4)	Pdia4	113.225	59	3.58584e+09	3.52145e+09	3.50851e+09	3.44393e+09	3.81854e+09	3.833e+09	4.03905e+09	4.0246e+09	1.11774	0.160591	0.000785596
Q8VC12	urocanase domain containing 1(Uroc1)	Uroc1	113.198	51	8.68874e+09	8.68605e+09	6.73916e+09	6.80001e+09	7.33093e+09	7.6987e+09	6.77543e+09	7.06166e+09	0.933777	-0.0988505	0.417269
Q9JHU4	dynein cytoplasmic 1 heavy chain 1(Dync1h1)	Dync1h1	112.329	102	1.63646e+08	1.80375e+08	1.02383e+08	8.97755e+07	1.19124e+08	1.24586e+08	1.19533e+08	1.2203e+08	0.905056	-0.14392	0.590031
P49429	4-hydroxyphenylpyruvic acid dioxygenase(Hpd)	Hpd	111.647	47	1.50082e+10	1.47774e+10	1.53627e+10	1.56684e+10	1.36273e+10	1.37296e+10	1.36395e+10	1.45609e+10	0.913519	-0.130493	0.0045397
Q99KI0	aconitase 2, mitochondrial(Aco2)	Aco2	111.568	66	4.46545e+09	4.50015e+09	4.27928e+09	4.18828e+09	4.14529e+09	4.13137e+09	4.29511e+09	4.19603e+09	0.961834	-0.0561397	0.092823
Q3UQ44	IQ motif containing GTPase activating protein 2(Iqgap2)	Iqgap2	111.568	81	6.06272e+08	5.85929e+08	7.90021e+08	7.04308e+08	6.64272e+08	7.0446e+08	7.22931e+08	7.46912e+08	1.0566	0.0794226	0.478376
Q8VCN5	cystathionase (cystathionine gamma-lyase)(Cth)	Cth	111.37	33	5.1532e+09	5.32659e+09	5.43876e+09	5.38775e+09	8.19996e+09	8.24959e+09	8.22347e+09	7.86248e+09	1.52704	0.610734	2.41573e-07
P40142	transketolase(Tkt)	Tkt	108.471	65	7.60738e+09	7.44732e+09	7.61488e+09	7.33323e+09	4.88931e+09	4.25021e+09	5.53596e+09	5.77189e+09	0.681515	-0.553182	0.000479137
P15105	glutamate-ammonia ligase (glutamine synthetase)(Glul)	Glul	108.267	41	1.23275e+10	1.22584e+10	1.30613e+10	1.32695e+10	1.31175e+10	1.32531e+10	1.01406e+10	1.00276e+10	0.914021	-0.1297	0.284663
Q61598	guanosine diphosphate (GDP) dissociation inhibitor 2(Gdi2)	Gdi2	107.595	43	1.12859e+09	1.15018e+09	1.25218e+09	1.19581e+09	1.21602e+09	1.20967e+09	1.16201e+09	1.1767e+09	1.00796	0.0114397	0.766529
P61922	4-aminobutyrate aminotransferase(Abat)	Abat	106.616	44	2.22917e+09	2.15563e+09	2.26237e+09	2.05726e+09	2.50316e+09	2.2675e+09	2.12156e+09	2.07145e+09	1.02978	0.0423384	0.566723
O08601	microsomal triglyceride transfer protein(Mttp)	Mttp	106.47	74	3.43139e+09	3.50628e+09	3.19243e+09	3.37742e+09	3.39773e+09	3.27501e+09	3.23504e+09	3.06121e+09	0.960131	-0.0586964	0.212543
Q8VCT4	carboxylesterase 1D(Ces1d)	Ces1d	106.113	41	1.18693e+10	1.07597e+10	9.63487e+09	1.01647e+10	9.47714e+09	9.18711e+09	6.64676e+09	6.9232e+09	0.759729	-0.396443	0.0276565
P35492	histidine ammonia lyase(Hal)	Hal	104.635	50	2.66387e+09	2.50401e+09	3.24447e+09	3.17722e+09	2.92569e+09	2.8821e+09	3.03617e+09	3.21219e+09	1.04026	0.056943	0.578278
P14211	calreticulin(Calr)	Calr	104.491	43	9.87388e+09	1.01448e+10	9.70357e+09	9.36523e+09	1.17944e+10	1.15453e+10	1.13005e+10	1.13157e+10	1.17572	0.233546	0.000138437
Q8VCW8	acyl-CoA synthetase family member 2(Acsf2)	Acsf2	104.344	46	3.8604e+09	3.59498e+09	2.79784e+09	2.8745e+09	4.2048e+09	4.50445e+09	3.48095e+09	3.22722e+09	1.17442	0.231943	0.201465
P06151	lactate dehydrogenase A(Ldha)	Ldha	103.657	48	1.38194e+10	1.39322e+10	1.39039e+10	1.40335e+10	1.47544e+10	1.25037e+10	1.41478e+10	1.43786e+10	1.00171	0.00247124	0.963384
Q9D8E6	ribosomal protein L4(Rpl4)	Rpl4	103.034	48	3.38692e+09	3.59332e+09	3.83254e+09	3.80732e+09	3.66341e+09	3.61179e+09	3.48392e+09	3.38933e+09	0.96774	-0.0473093	0.368583
Q99K67	aminoadipate-semialdehyde synthase(Aass)	Aass	102.974	62	1.64351e+09	1.48431e+09	1.87417e+09	1.89533e+09	1.56047e+09	1.61752e+09	2.00345e+09	1.9082e+09	1.02788	0.0396761	0.753466
Q62261	spectrin beta, non-erythrocytic 1(Sptbn1)	Sptbn1	102.379	83	1.14896e+08	1.06705e+08	9.49718e+07	9.21626e+07	1.05968e+08	9.54444e+07	1.10191e+08	1.17683e+08	1.05028	0.0707715	0.492405
O70475	UDP-glucose dehydrogenase(Ugdh)	Ugdh	102.271	42	2.14046e+09	2.05109e+09	2.25469e+09	2.30045e+09	2.71502e+09	2.77438e+09	3.57022e+09	3.46558e+09	1.432	0.518026	0.00649992
P35700	peroxiredoxin 1(Prdx1)	Prdx1	101.533	23	2.60553e+10	2.56341e+10	2.91215e+10	2.92616e+10	2.86036e+10	2.79718e+10	2.92385e+10	2.94579e+10	1.04724	0.0665857	0.252422
Q9D6F9	tubulin, beta 4A class IVA(Tubb4a)	Tubb4a	101.489	3	3.42521e+08	2.88977e+08	3.37509e+08	3.77278e+08	3.13262e+08	3.03843e+08	2.28644e+08	3.14949e+08	0.862149	-0.21399	0.142604
Q8CHT0	aldehyde dehydrogenase 4 family, member A1(Aldh4a1)	Aldh4a1	101.111	39	7.93058e+09	7.24331e+09	6.72165e+09	6.42444e+09	7.57384e+09	7.31457e+09	6.14964e+09	6.62196e+09	0.976696	-0.0340182	0.733836
Q9CQN1	TNF receptor-associated protein 1(Trap1)	Trap1	100.194	46	8.97821e+08	9.0487e+08	1.09027e+09	9.50276e+08	8.63471e+08	8.81715e+08	8.38539e+08	8.93461e+08	0.904755	-0.144401	0.0952873
Q91ZA3	propionyl-Coenzyme A carboxylase, alpha polypeptide(Pcca)	Pcca	99.6629	52	1.20568e+09	1.1668e+09	1.32514e+09	1.3585e+09	1.02372e+09	1.1432e+09	1.19792e+09	1.17204e+09	0.897305	-0.156329	0.0739664
Q8CHR6	dihydropyrimidine dehydrogenase(Dpyd)	Dpyd	99.504	62	2.11151e+09	2.05008e+09	1.38501e+09	1.42338e+09	1.47748e+09	1.53889e+09	1.22524e+09	1.24148e+09	0.786674	-0.346163	0.129677
P28474	alcohol dehydrogenase 5 (class III), chi polypeptide(Adh5)	Adh5	98.4659	37	5.72864e+09	6.09065e+09	6.81728e+09	6.49472e+09	6.24682e+09	6.19921e+09	5.70266e+09	5.63522e+09	0.946386	-0.0794992	0.28424
P29341	poly(A) binding protein, cytoplasmic 1(Pabpc1)	Pabpc1	96.8645	47	1.5766e+09	1.9419e+09	1.04013e+09	1.05512e+09	1.65503e+09	1.68385e+09	1.21067e+09	1.2019e+09	1.02453	0.0349595	0.897546
Q8CGC7	glutamyl-prolyl-tRNA synthetase(Eprs)	Eprs1	96.492	68	5.65564e+08	5.4867e+08	7.68055e+08	6.79733e+08	6.13729e+08	5.84966e+08	7.34494e+08	7.54537e+08	1.04906	0.0691029	0.654647
Q8QZR5	glutamic pyruvic transaminase, soluble(Gpt)	Gpt	96.0906	30	3.15817e+09	3.14906e+09	2.06811e+09	2.04859e+09	3.85149e+09	3.8715e+09	2.66865e+09	2.58263e+09	1.24466	0.315756	0.229838
Q99J08	SEC14-like lipid binding 2(Sec14l2)	Sec14l2	96.0717	35	5.20193e+09	4.99566e+09	5.57886e+09	5.33811e+09	4.32454e+09	4.26196e+09	4.15415e+09	4.05961e+09	0.795672	-0.329755	0.00021044
Q9JII6	aldo-keto reductase family 1, member A1 (aldehyde reductase)(Akr1a1)	Akr1a1	95.8955	41	6.59632e+09	6.34781e+09	5.95624e+09	6.23818e+09	8.94114e+09	9.13334e+09	7.59246e+09	7.74226e+09	1.329	0.410344	0.00265068
O09173	homogentisate 1, 2-dioxygenase(Hgd)	Hgd	95.631	33	1.14957e+10	1.12294e+10	1.10493e+10	1.14301e+10	1.19783e+10	1.15409e+10	1.10899e+10	1.13531e+10	1.01676	0.0239811	0.407482
Q921I1	transferrin(Trf)	Tf	95.602	60	2.27398e+09	2.14756e+09	2.1639e+09	2.32614e+09	2.83316e+09	2.6309e+09	3.12159e+09	3.01289e+09	1.30151	0.38019	0.00115314
Q9DBG3	adaptor-related protein complex 2, beta 1 subunit(Ap2b1)	Ap2b1	95.5923	28	9.72313e+07	8.58948e+07	7.36953e+07	4.58755e+07	8.94382e+07	7.98954e+07	5.63556e+07	5.95946e+07	0.942473	-0.0854769	0.759995
P19157	glutathione S-transferase, pi 1(Gstp1)	Gstp1	95.4779	14	9.30928e+09	8.54622e+09	1.02038e+10	1.28358e+10	8.86475e+09	1.65604e+10	8.13321e+09	8.13857e+09	1.01961	0.0280119	0.932068
P25688	urate oxidase(Uox)	Uox	95.3109	43	2.77989e+10	2.72503e+10	2.91492e+10	2.86785e+10	2.05123e+10	2.07245e+10	2.8623e+10	2.93332e+10	0.878771	-0.18644	0.212978
P97807	fumarate hydratase 1(Fh1)	Fh	95.1977	33	4.07184e+09	3.97456e+09	3.65335e+09	3.64783e+09	4.47385e+09	4.44516e+09	4.01661e+09	3.94939e+09	1.10017	0.13773	0.0721472
P06801	malic enzyme 1, NADP(+)-dependent, cytosolic(Me1)	Me1	94.6694	59	9.24048e+09	9.12288e+09	8.17465e+09	7.79319e+09	2.16655e+09	2.14966e+09	2.78588e+09	2.75031e+09	0.286981	-1.80097	4.682e-06
O08709	peroxiredoxin 6(Prdx6)	Prdx6	94.2859	47	2.26869e+10	1.93366e+10	1.95675e+10	2.20345e+10	2.21449e+10	2.22961e+10	1.86382e+10	2.01533e+10	0.995301	-0.00679585	0.938395
P29758	ornithine aminotransferase(Oat)	Oat	94.156	43	2.72761e+09	3.03079e+09	2.68593e+09	2.60912e+09	5.73749e+09	6.30959e+09	4.59337e+09	4.54832e+09	1.91694	0.938802	0.00126887
P26043	radixin(Rdx)	Rdx	93.7495	40	1.09494e+09	8.66254e+08	1.06428e+09	1.06101e+09	1.12547e+09	1.10087e+09	1.04901e+09	1.02814e+09	1.0531	0.0746448	0.37788
Q61233	lymphocyte cytosolic protein 1(Lcp1)	Lcp1	93.2018	47	3.87115e+08	3.41683e+08	4.1993e+08	3.82843e+08	3.94799e+08	3.93614e+08	5.39943e+08	4.53637e+08	1.16351	0.218479	0.150632
Q64442	sorbitol dehydrogenase(Sord)	Sord	93.1212	36	2.04673e+10	1.97086e+10	2.25057e+10	2.29259e+10	2.45069e+10	2.43038e+10	2.18648e+10	2.14914e+10	1.07662	0.106512	0.190371
Q61425	hydroxyacyl-Coenzyme A dehydrogenase(Hadh)	Hadh	92.2819	32	5.14504e+09	5.41369e+09	5.14913e+09	5.46129e+09	4.88331e+09	5.68937e+09	5.06239e+09	4.9267e+09	0.971308	-0.0419995	0.486991
P80316	chaperonin containing Tcp1, subunit 5 (epsilon)(Cct5)	Cct5	90.9182	31	7.08802e+08	7.00724e+08	7.90859e+08	7.46188e+08	7.30628e+08	7.04789e+08	7.79593e+08	7.35731e+08	1.00141	0.00203877	0.969103
Q61316	heat shock protein 4(Hspa4)	Hspa4	90.6259	52	5.69179e+08	5.63877e+08	6.02722e+08	6.29008e+08	5.91182e+08	6.09562e+08	6.24884e+08	5.98924e+08	1.02527	0.0360085	0.410998
P54071	isocitrate dehydrogenase 2 (NADP+), mitochondrial(Idh2)	Idh2	90.0008	43	1.92455e+09	2.00737e+09	2.25912e+09	2.18249e+09	2.30017e+09	2.54227e+09	3.13831e+09	3.02711e+09	1.3146	0.394626	0.02133
P68040	receptor for activated C kinase 1(Rack1)	Rack1	89.6346	40	4.46843e+09	4.41122e+09	4.98496e+09	4.94797e+09	4.92851e+09	4.88854e+09	5.09086e+09	5.07513e+09	1.06222	0.0870784	0.119024
Q05793	perlecan (heparan sulfate proteoglycan 2)(Hspg2)	Hspg2	89.5519	63	1.4481e+08	1.54013e+08	9.99736e+07	1.01615e+08	1.2319e+08	1.1887e+08	1.27724e+08	1.24738e+08	0.98823	-0.0170814	0.92125
Q921G7	electron transferring flavoprotein, dehydrogenase(Etfdh)	Etfdh	88.9748	37	3.30286e+09	3.4572e+09	2.50979e+09	2.59375e+09	2.98624e+09	2.90715e+09	1.91917e+09	2.52001e+09	0.870948	-0.199342	0.307457
Q99JY0	hydroxyacyl-CoA dehydrogenase trifunctional multienzyme complex subunit beta(Hadhb)	Hadhb	88.7484	40	4.88993e+09	4.82356e+09	5.05189e+09	4.70746e+09	4.29467e+09	4.35526e+09	4.31648e+09	4.35264e+09	0.889395	-0.169103	0.000327686
Q02053	ubiquitin-like modifier activating enzyme 1(Uba1)	Uba1	88.7126	39	8.40608e+08	8.30234e+08	8.93406e+08	9.77135e+08	2.12098e+09	9.85136e+08	1.08205e+09	1.04814e+09	1.47861	0.564238	0.172213
Q91W43	glycine decarboxylase(Gldc)	Gldc	88.3928	44	5.98308e+08	5.86861e+08	5.00926e+08	4.90129e+08	5.31607e+08	4.70036e+08	4.48748e+08	4.46483e+08	0.871636	-0.198203	0.0892803
P67778	prohibitin(Phb)	Phb1	88.3062	44	4.02419e+09	3.95716e+09	3.4991e+09	4.81521e+09	3.46896e+09	3.53867e+09	3.37127e+09	3.37064e+09	0.843755	-0.245104	0.0607876
P97328	ketohexokinase(Khk)	Khk	87.6829	23	5.83667e+09	5.30097e+09	5.6506e+09	5.48373e+09	5.24959e+09	5.22542e+09	4.2999e+09	4.46254e+09	0.863752	-0.211312	0.0326918
P14206	ribosomal protein SA(Rpsa)	Rpsa	87.3964	26	4.04517e+09	4.01353e+09	4.63813e+09	4.87553e+09	4.31606e+09	4.31193e+09	4.28545e+09	4.20654e+09	0.974257	-0.0376257	0.621101
P50431	serine hydroxymethyltransferase 1 (soluble)(Shmt1)	Shmt1	87.2163	52	3.84371e+09	3.6967e+09	3.79578e+09	3.70115e+09	3.08828e+09	3.16328e+09	2.94291e+09	2.65508e+09	0.788008	-0.343718	0.0005114
P10649	glutathione S-transferase, mu 1(Gstm1)	Gstm1	86.9005	30	2.43694e+10	2.44111e+10	2.0829e+10	2.4209e+10	2.58869e+10	2.66116e+10	2.53114e+10	2.62764e+10	1.10944	0.149836	0.0315338
P05201	glutamic-oxaloacetic transaminase 1, soluble(Got1)	Got1	86.6348	47	3.98574e+09	4.00846e+09	4.36813e+09	4.39114e+09	3.27428e+09	3.23723e+09	5.26965e+09	4.75338e+09	0.986933	-0.0189763	0.921033
Q7TPR4	actinin, alpha 1(Actn1)	Actn1	86.5864	32	9.13117e+07	1.23836e+08	1.03397e+08	1.09787e+08	9.37868e+07	1.16379e+08	1.21746e+08	1.2616e+08	1.06943	0.0968458	0.480189
Q9QXX4	solute carrier family 25 (mitochondrial carrier, adenine nucleotide translocator), member 13(Slc25a13)	Slc25a13	86.2552	36	1.23027e+09	1.26676e+09	1.18465e+09	1.21316e+09	1.54766e+09	1.4946e+09	1.09578e+09	1.09588e+09	1.06927	0.0966284	0.521151
Q9CZN7	serine hydroxymethyltransferase 2 (mitochondrial)(Shmt2)	Shmt2	86.0384	51	2.92942e+09	2.98105e+09	3.11545e+09	2.96934e+09	2.90377e+09	2.84793e+09	2.74833e+09	3.21429e+09	0.97658	-0.0341903	0.540801
P48036	annexin A5(Anxa5)	Anxa5	85.8916	42	3.59723e+09	3.57957e+09	3.39886e+09	3.29681e+09	4.56496e+09	4.64416e+09	5.90183e+09	5.96713e+09	1.51942	0.60352	0.00367691
Q8VCH0	acetyl-Coenzyme A acyltransferase 1B(Acaa1b)	Acaa1b	85.6828	16	6.05493e+09	5.05305e+09	3.77767e+09	3.62085e+09	2.82188e+09	2.86102e+09	3.51709e+09	3.38009e+09	0.679766	-0.55689	0.0487451
Q8BGA8	acyl-CoA synthetase medium-chain family member 5(Acsm5)	Acsm5	85.6081	43	9.43698e+08	8.94623e+08	6.74862e+08	6.69157e+08	1.06577e+09	1.03675e+09	7.72909e+08	7.48437e+08	1.13874	0.187443	0.357824
P08249	malate dehydrogenase 2, NAD (mitochondrial)(Mdh2)	Mdh2	84.9024	39	1.7414e+10	1.69463e+10	1.51424e+10	1.44244e+10	1.65109e+10	1.78788e+10	1.56049e+10	1.62335e+10	1.03599	0.0510141	0.528383
Q8VC28	aldo-keto reductase family 1, member C13(Akr1c13)	Akr1c13	84.5951	40	2.34669e+09	2.21989e+09	2.30496e+09	2.26158e+09	3.02298e+09	2.59403e+09	2.60499e+09	2.67356e+09	1.19297	0.25456	0.00567619
P06745	glucose-6-phosphate isomerase 1(Gpi1)	Gpi1	84.5787	38	2.41101e+09	2.35559e+09	2.49444e+09	2.40934e+09	1.62165e+09	1.58652e+09	1.65556e+09	1.66342e+09	0.674965	-0.567116	4.03583e-07
P10630	eukaryotic translation initiation factor 4A2(Eif4a2)	Eif4a2	84.0988	14	8.61803e+07	8.38418e+07	8.46367e+07	7.9536e+07	9.46016e+07	9.4691e+07	7.44635e+07	7.70058e+07	1.01965	0.0280752	0.781733
Q99LC5	electron transferring flavoprotein, alpha polypeptide(Etfa)	Etfa	83.7714	38	1.4699e+10	1.42336e+10	1.46624e+10	1.43946e+10	1.52447e+10	1.60898e+10	1.31495e+10	1.2967e+10	0.990712	-0.0134631	0.868858
Q8QZT1	acetyl-Coenzyme A acetyltransferase 1(Acat1)	Acat1	83.7212	39	9.55332e+09	8.75474e+09	7.92278e+09	8.57294e+09	8.5029e+09	8.84033e+09	7.47489e+09	7.44737e+09	0.927068	-0.109252	0.242372
Q922Q1	mitochondrial amidoxime reducing component 2(Mtarc2)	Mtarc2	83.6536	29	5.25799e+08	4.85357e+08	4.16522e+08	3.99624e+08	5.20472e+08	5.24384e+08	5.46036e+08	5.29783e+08	1.16055	0.214808	0.0505096
P80318	chaperonin containing Tcp1, subunit 3 (gamma)(Cct3)	Cct3	82.7858	54	8.2766e+08	8.07252e+08	1.08835e+09	1.05155e+09	8.92334e+08	8.99376e+08	9.01587e+08	1.04076e+09	0.989203	-0.0156615	0.904778
Q9JLJ2	aldehyde dehydrogenase 9, subfamily A1(Aldh9a1)	Aldh9a1	82.3902	42	4.90303e+09	4.86342e+09	4.54379e+09	4.43173e+09	4.86229e+09	4.07605e+09	3.80466e+09	3.69765e+09	0.877211	-0.189005	0.0925294
Q9QXE0	2-hydroxyacyl-CoA lyase 1(Hacl1)	Hacl1	82.3486	35	3.6536e+09	3.66975e+09	2.75313e+09	2.96181e+09	2.55095e+09	3.94165e+09	3.10494e+09	2.61885e+09	0.936962	-0.0939379	0.624195
P17751	triosephosphate isomerase 1(Tpi1)	Tpi1	82.1098	31	1.57184e+10	1.46945e+10	1.40107e+10	1.43573e+10	1.3057e+10	1.49036e+10	1.43376e+10	1.44805e+10	0.96594	-0.0499952	0.391598
Q8BGQ7	alanyl-tRNA synthetase(Aars)	Aars1	82.0951	48	4.18079e+08	4.02219e+08	4.94028e+08	4.60824e+08	4.61148e+08	4.94868e+08	4.96024e+08	5.01926e+08	1.10073	0.138464	0.0974009
P35505	fumarylacetoacetate hydrolase(Fah)	Fah	81.5256	40	2.22522e+10	2.22329e+10	1.9511e+10	1.84956e+10	2.32176e+10	2.30247e+10	1.82858e+10	1.76047e+10	0.995651	-0.00628852	0.96146
Q8VCC2	carboxylesterase 1G(Ces1g)	Ces1g	81.1611	28	1.19928e+09	1.21614e+09	9.10801e+08	8.52591e+08	1.44703e+09	1.55201e+09	1.28018e+09	1.30806e+09	1.33705	0.419051	0.0214924
Q9EQF5	dihydropyrimidinase(Dpys)	Dpys	81.1089	31	2.25908e+09	2.26058e+09	2.42079e+09	2.37526e+09	2.18123e+09	2.28497e+09	2.05755e+09	2.04926e+09	0.920274	-0.119864	0.0368083
O88569	heterogeneous nuclear ribonucleoprotein A2/B1(Hnrnpa2b1)	Hnrnpa2b1	81.0621	36	3.10918e+09	2.95098e+09	2.85105e+09	2.6631e+09	3.01986e+09	3.07409e+09	3.02273e+09	2.93612e+09	1.04134	0.0584427	0.26659
Q8CIM7	cytochrome P450, family 2, subfamily d, polypeptide 26(Cyp2d26)	Cyp2d26	80.9579	24	1.22658e+09	1.18075e+09	9.4718e+08	9.60713e+08	1.42086e+09	1.34503e+09	9.68145e+08	9.54398e+08	1.08649	0.119669	0.537396
Q9Z1Q9	valyl-tRNA synthetase(Vars)	Vars	80.6352	46	5.08493e+08	4.81971e+08	3.04555e+08	3.16891e+08	5.01987e+08	4.99563e+08	4.50294e+08	4.37024e+08	1.17182	0.22875	0.263598
P45952	acyl-Coenzyme A dehydrogenase, medium chain(Acadm)	Acadm	80.22	31	5.03639e+09	5.1205e+09	4.43374e+09	4.4509e+09	5.72423e+09	5.94662e+09	5.34246e+09	5.23893e+09	1.16862	0.224801	0.0176217
Q3UPL0	Sec31 homolog A (Sec31a)	Sec31a	79.8377	45	4.36124e+08	4.56841e+08	2.51663e+08	2.57571e+08	4.62165e+08	4.35458e+08	2.8718e+08	2.85494e+08	1.04857	0.0684175	0.823147
Q91WU0	carboxylesterase 1F(Ces1f)	Ces1f	79.7613	37	3.84447e+09	4.1376e+09	3.99875e+09	4.19649e+09	3.226e+09	3.50336e+09	3.62022e+09	3.29935e+09	0.843708	-0.245184	0.00188933
Q60759	glutaryl-Coenzyme A dehydrogenase(Gcdh)	Gcdh	79.3637	33	3.49377e+09	3.58558e+09	3.09925e+09	3.19961e+09	3.592e+09	3.66686e+09	2.59367e+09	2.76368e+09	0.943042	-0.0846057	0.549356
Q9DCQ2	aspartate dehydrogenase domain containing(Aspdh)	Aspdh	79.3373	22	2.16071e+09	2.66873e+09	2.18073e+09	2.36363e+09	2.77909e+09	1.89664e+09	2.21597e+09	1.79864e+09	0.927088	-0.109221	0.520305
Q9DBA8	amidohydrolase domain containing 1(Amdhd1)	Amdhd1	78.1509	28	1.50653e+09	1.46784e+09	1.82661e+09	1.89706e+09	1.61781e+09	1.6811e+09	1.79906e+09	1.92479e+09	1.04848	0.0682981	0.551338
P62259	tyrosine 3-monooxygenase/tryptophan 5-monooxygenase activation protein, epsilon polypeptide(Ywhae)	Ywhae	77.9291	37	2.70958e+09	2.89617e+09	2.54757e+09	2.82101e+09	2.34625e+09	3.03966e+09	2.98902e+09	2.93309e+09	1.03041	0.0432137	0.656884
P23116	eukaryotic translation initiation factor 3, subunit A(Eif3a)	Eif3a	77.3752	62	2.50077e+08	2.57697e+08	3.04529e+08	3.00804e+08	2.7677e+08	2.64913e+08	3.03107e+08	2.90185e+08	1.01965	0.0280676	0.750492
Q8CGK3	lon peptidase 1, mitochondrial(Lonp1)	Lonp1	77.3207	47	7.04189e+08	6.96801e+08	7.8347e+08	7.5834e+08	7.42645e+08	7.03991e+08	8.70499e+08	9.18537e+08	1.09952	0.136876	0.232652
Q91WT9	cystathionine beta-synthase(Cbs)	Cbs	77.2902	39	1.60231e+09	1.69607e+09	1.95003e+09	1.98012e+09	2.16849e+09	1.96966e+09	2.22761e+09	2.24292e+09	1.19093	0.252092	0.0220998
P55264	adenosine kinase(Adk)	Adk	77.262	39	7.62959e+09	7.5441e+09	6.84097e+09	7.03021e+09	8.36512e+09	8.42124e+09	7.16926e+09	7.59443e+09	1.08625	0.119359	0.133101
P01027	complement component 3(C3)	C3	76.8508	69	4.24624e+08	2.93367e+08	3.67581e+08	3.49601e+08	4.26513e+08	4.36468e+08	5.5096e+08	5.34661e+08	1.35775	0.441214	0.0227142
P17427	adaptor-related protein complex 2, alpha 2 subunit(Ap2a2)	Ap2a2	76.8064	26	2.46513e+08	2.4107e+08	2.46749e+08	2.5056e+08	2.59993e+08	2.63397e+08	2.36057e+08	2.48066e+08	1.02297	0.0327618	0.41861
Q8VCX1	aldo-keto reductase family 1, member D1(Akr1d1)	Akr1d1	76.7073	25	2.28457e+09	2.52688e+09	2.26297e+09	2.39139e+09	2.79389e+09	2.79774e+09	2.52435e+09	2.44055e+09	1.11523	0.157339	0.0480342
Q8VEK3	heterogeneous nuclear ribonucleoprotein U(Hnrnpu)	Hnrnpu	76.6859	43	1.30924e+09	1.35568e+09	8.96841e+08	8.16012e+08	1.29881e+09	1.38152e+09	1.01214e+09	9.53425e+08	1.06125	0.085763	0.713529
O35643	adaptor protein complex AP-1, beta 1 subunit(Ap1b1)	Ap1b1	76.439	17	1.65748e+08	1.67992e+08	1.41683e+08	1.09517e+08	1.49537e+08	1.41783e+08	1.361e+08	1.43774e+08	0.976502	-0.0343055	0.81286
Q9WVL0	glutathione transferase zeta 1 (maleylacetoacetate isomerase)(Gstz1)	Gstz1	76.2633	28	1.21904e+10	1.14753e+10	1.16151e+10	1.11363e+10	1.17497e+10	1.14179e+10	1.07771e+10	9.50228e+09	0.936014	-0.0953976	0.22017
Q63880	carboxylesterase 3A(Ces3a)	Ces3a	76.1533	21	6.16287e+09	6.31404e+09	7.24717e+09	6.67877e+09	8.55088e+09	8.68336e+09	6.39676e+09	6.56579e+09	1.14369	0.193702	0.20279
P16332	methylmalonyl-Coenzyme A mutase(Mmut)	Mmut	76.0838	37	6.61947e+08	6.36871e+08	6.59119e+08	6.56901e+08	5.86567e+08	6.01187e+08	5.50188e+08	5.57553e+08	0.877873	-0.187916	0.00096544
Q60597	oxoglutarate (alpha-ketoglutarate) dehydrogenase (lipoamide)(Ogdh)	Ogdh	75.7401	46	5.11047e+08	5.13821e+08	6.25888e+08	6.54961e+08	5.05443e+08	5.37162e+08	7.02788e+08	7.02734e+08	1.06176	0.0864632	0.60202
Q9DCW4	electron transferring flavoprotein, beta polypeptide(Etfb)	Etfb	75.2997	30	1.39164e+10	1.37196e+10	1.35267e+10	1.29575e+10	1.27376e+10	1.29193e+10	1.26e+10	1.25424e+10	0.938639	-0.0913582	0.00984014
P97872	flavin containing monooxygenase 5(Fmo5)	Fmo5	75.2634	44	2.19669e+09	2.10994e+09	1.84072e+09	1.73702e+09	3.50425e+09	3.6335e+09	2.89448e+09	2.93196e+09	1.64429	0.717462	0.00118078
Q8CIE6	coatomer protein complex subunit alpha(Copa)	copa	75.2444	64	3.82189e+08	4.04221e+08	4.93843e+08	4.17463e+08	3.96171e+08	3.77182e+08	4.08185e+08	4.13605e+08	0.939582	-0.0899092	0.354501
P51881	solute carrier family 25 (mitochondrial carrier, adenine nucleotide translocator), member 5(Slc25a5)	Slc25a5	74.9917	20	4.49315e+09	4.56718e+09	4.33636e+09	4.49446e+09	4.31226e+09	4.53624e+09	3.67802e+09	3.65794e+09	0.904607	-0.144638	0.110886
P09405	nucleolin(Ncl)	Ncl	74.7654	46	1.07891e+09	1.03798e+09	8.4598e+08	9.00159e+08	1.11947e+09	1.10445e+09	1.1096e+09	1.19583e+09	1.17249	0.229572	0.0307429
O35488	solute carrier family 27 (fatty acid transporter), member 2(Slc27a2)	Slc27a2	74.4791	32	5.90574e+08	5.67427e+08	4.99279e+08	4.13564e+08	6.43673e+08	6.50077e+08	5.71193e+08	4.59763e+08	1.12259	0.166829	0.327046
Q99K51	plastin 3 (T-isoform)(Pls3)	Pls3	74.2692	29	1.48147e+09	1.40488e+09	2.10704e+09	2.18392e+09	1.171e+09	1.18159e+09	2.02712e+09	3.43673e+08	0.658099	-0.603623	0.175637
P61979	heterogeneous nuclear ribonucleoprotein K(Hnrnpk)	Hnrnpk	73.0786	36	2.78126e+09	2.73386e+09	2.08373e+09	2.0812e+09	2.8765e+09	2.80543e+09	2.28551e+09	2.38825e+09	1.0698	0.0973376	0.515891
Q91VD9	NADH:ubiquinone oxidoreductase core subunit S1(Ndufs1)	Ndufs1	73.0271	52	1.1738e+09	1.06423e+09	1.25582e+09	1.17266e+09	9.22269e+08	8.89284e+08	1.07054e+09	1.00698e+09	0.833404	-0.262913	0.0141616
Q3UEG6	alanine-glyoxylate aminotransferase 2(Agxt2)	Agxt2	72.8052	42	9.99073e+08	1.18415e+09	1.3588e+09	1.2236e+09	1.47448e+09	1.44778e+09	1.61174e+09	1.25295e+09	1.21431	0.28014	0.0506276
Q9D379	epoxide hydrolase 1, microsomal(Ephx1)	Ephx1	72.7245	44	7.80636e+08	8.52369e+08	5.75665e+08	5.28003e+08	1.20941e+09	1.28089e+09	1.03949e+09	1.06044e+09	1.6773	0.746142	0.00318754
P80314	chaperonin containing Tcp1, subunit 2 (beta)(Cct2)	Cct2	72.6412	37	1.15328e+09	1.31017e+09	1.19326e+09	1.21177e+09	1.21082e+09	1.37202e+09	1.39693e+09	1.32681e+09	1.08998	0.124307	0.084434
Q62167	DEAD box helicase 3, X-linked(Ddx3x)	Ddx3x	72.4932	10	1.46988e+07	1.66944e+07	1.64359e+07	1.55894e+07	1.19992e+07	1.3665e+07	2.33793e+07	3.04844e+07	1.25402	0.326558	0.391046
Q91X83	methionine adenosyltransferase I, alpha(Mat1a)	Mat1a	72.1729	27	8.46974e+09	8.29935e+09	7.41953e+09	6.57309e+09	6.67136e+09	6.68488e+09	7.8358e+09	7.82275e+09	0.943211	-0.0843475	0.457129
Q07417	acyl-Coenzyme A dehydrogenase, short chain(Acads)	Acads	72.1307	31	5.46344e+09	4.97087e+09	4.57599e+09	4.51535e+09	4.72584e+09	4.54957e+09	3.55281e+09	3.66741e+09	0.844818	-0.243288	0.0872572
P62908	ribosomal protein S3(Rps3)	Rps3	72.115	33	5.51976e+09	5.37705e+09	4.47401e+09	4.67923e+09	5.31719e+09	5.455e+09	4.69213e+09	5.03473e+09	1.02239	0.0319525	0.727357
Q9DCG6	phenazine biosynthesis-like protein domain containing 1(Pbld1)	Pbld1	71.9525	14	1.15432e+09	1.10874e+09	8.76033e+08	1.2173e+09	1.37164e+09	1.44736e+09	8.49407e+08	1.06472e+09	1.08648	0.119658	0.571431
Q60864	stress-induced phosphoprotein 1(Stip1)	Stip1	71.7222	54	7.42654e+08	7.53957e+08	8.42534e+08	8.73456e+08	7.12744e+08	7.00363e+08	8.63459e+08	8.49676e+08	0.973119	-0.0393122	0.704164
Q91ZJ5	UDP-glucose pyrophosphorylase 2(Ugp2)	Ugp2	71.6997	42	5.4891e+09	5.26637e+09	5.73172e+09	5.61132e+09	5.01643e+09	5.26811e+09	5.07574e+09	4.07088e+09	0.879298	-0.185577	0.058234
Q6PB66	leucine-rich PPR-motif containing(Lrpprc)	Lrpprc	71.5457	62	3.14832e+08	2.75658e+08	3.4886e+08	3.47555e+08	2.63939e+08	3.03032e+08	3.45294e+08	3.42463e+08	0.974998	-0.0365288	0.765775
O08756	hydroxysteroid (17-beta) dehydrogenase 10(Hsd17b10)	Hsd17b10	71.377	28	5.56084e+09	5.3455e+09	4.60011e+09	3.95861e+09	6.01889e+09	5.60635e+09	4.16674e+09	4.02206e+09	1.01793	0.0256361	0.893178
Q78JT3	3-hydroxyanthranilate 3,4-dioxygenase(Haao)	Haao	70.9593	40	9.67556e+09	9.89465e+09	1.06767e+10	1.00655e+10	7.5621e+09	7.40013e+09	7.1237e+09	6.99316e+09	0.721343	-0.471242	3.02418e-05
Q923D2	biliverdin reductase B (flavin reductase (NADPH))(Blvrb)	Blvrb	70.9393	17	1.74894e+09	1.6441e+09	1.67891e+09	1.2946e+09	2.3585e+09	2.43593e+09	2.26794e+09	2.08122e+09	1.43619	0.52225	0.00155851
P30115	glutathione S-transferase, alpha 3(Gsta3)	Gsta3	70.5543	29	4.72218e+10	4.61523e+10	3.95356e+10	4.08027e+10	3.31527e+10	3.17609e+10	3.18685e+10	3.14087e+10	0.737948	-0.438409	0.00111303
P31001	desmin(Des)	Des	70.142	41	8.51928e+07	8.84541e+07	1.6089e+08	9.27544e+07	8.46986e+07	1.03149e+08	1.46212e+08	1.17124e+08	1.05591	0.0784926	0.797407
Q9JHW2	nitrilase family, member 2(Nit2)	Nit2	70.1168	26	2.77722e+09	2.88033e+09	2.88975e+09	2.86242e+09	2.93556e+09	2.98917e+09	2.87184e+09	2.83564e+09	1.0195	0.0278614	0.239883
P42932	chaperonin containing Tcp1, subunit 8 (theta)(Cct8)	Cct8	70.038	41	7.78036e+08	7.6603e+08	9.3748e+08	9.64719e+08	8.24394e+08	8.26488e+08	8.59944e+08	8.12717e+08	0.96439	-0.0523121	0.583924
Q80XL6	acyl-Coenzyme A dehydrogenase family, member 11(Acad11)	Acad11	69.8969	31	9.88245e+08	9.94419e+08	9.18826e+08	8.83864e+08	9.12951e+08	9.16516e+08	8.72199e+08	8.27781e+08	0.932396	-0.100986	0.109318
Q80XN0	3-hydroxybutyrate dehydrogenase, type 1(Bdh1)	Bdh1	69.7403	30	4.37289e+09	4.32705e+09	4.3736e+09	4.44079e+09	2.7947e+09	2.87862e+09	3.52429e+09	3.40213e+09	0.719396	-0.475142	0.000560427
Q91VI7	ribonuclease/angiogenin inhibitor 1(Rnh1)	Rnh1	69.6635	34	9.20232e+08	8.22e+08	1.19437e+09	1.06839e+09	1.28212e+09	1.11224e+09	1.12349e+09	1.09736e+09	1.15236	0.204597	0.150393
P05064	aldolase A, fructose-bisphosphate(Aldoa)	Aldoa	69.1416	31	6.74928e+08	6.84187e+08	6.97458e+08	6.95125e+08	6.37864e+08	6.79621e+08	8.90614e+08	8.17077e+08	1.09938	0.136696	0.291585
Q8BJ64	choline dehydrogenase(Chdh)	Chdh	68.89	30	1.3594e+09	1.27568e+09	1.10217e+09	1.11565e+09	1.39041e+09	1.37184e+09	1.24805e+09	1.26568e+09	1.08718	0.120596	0.194292
Q9CZU6	citrate synthase(Cs)	Cs	68.6519	33	2.20924e+09	2.28116e+09	2.25212e+09	1.87876e+09	1.90628e+09	1.87087e+09	1.54021e+09	1.51971e+09	0.793046	-0.334523	0.018742
Q9D0R2	threonyl-tRNA synthetase(Tars)	Tars	68.6211	49	7.44856e+08	7.23495e+08	8.88739e+08	8.81447e+08	6.56993e+08	7.27405e+08	6.59293e+08	6.02183e+08	0.816997	-0.291598	0.0266663
P15626	glutathione S-transferase, mu 2(Gstm2)	Gstm2	68.4901	17	9.62737e+08	8.42273e+08	7.63072e+08	7.83223e+08	6.59374e+08	7.07134e+08	6.57444e+08	6.58944e+08	0.800552	-0.320932	0.0114683
O88451	retinol dehydrogenase 7(Rdh7)	Rdh7	68.4763	16	1.1889e+09	1.23626e+09	9.64504e+08	9.70891e+08	1.61859e+09	1.6349e+09	1.19215e+09	1.11529e+09	1.27528	0.350812	0.100825
P53395	dihydrolipoamide branched chain transacylase E2(Dbt)	Dbt	68.2502	39	1.32874e+09	1.33325e+09	1.32383e+09	1.34286e+09	1.43234e+09	1.59038e+09	1.44033e+09	1.3968e+09	1.09968	0.137087	0.0215417
P52825	carnitine palmitoyltransferase 2(Cpt2)	Cpt2	68.1061	40	1.36083e+09	1.4904e+09	1.5279e+09	1.58826e+09	1.40108e+09	1.40268e+09	1.51848e+09	1.56162e+09	0.986	-0.020341	0.751915
Q3TXS7	proteasome (prosome, macropain) 26S subunit, non-ATPase, 1(Psmd1)	Psmd1	67.8818	39	2.84177e+08	2.98859e+08	3.00685e+08	3.12877e+08	3.03766e+08	2.91142e+08	3.01245e+08	2.90452e+08	0.991648	-0.0121002	0.726074
Q9DBE0	cysteine sulfinic acid decarboxylase(Csad)	Csad	67.7976	39	3.24145e+09	3.29837e+09	2.9171e+09	2.97931e+09	3.2717e+09	3.27725e+09	3.21122e+09	3.29592e+09	1.04984	0.0701726	0.158396
Q99MR8	methylcrotonoyl-Coenzyme A carboxylase 1 (alpha)(Mccc1)	Mccc1	67.7583	39	7.62105e+08	6.68899e+08	5.3193e+08	5.21914e+08	6.63793e+08	7.30232e+08	4.90458e+08	6.10269e+08	1.00399	0.00573876	0.975339
E9Q557	desmoplakin(Dsp)	Dsp	67.3725	65	5.05427e+06	6.563e+06	7.49905e+06	6.93694e+06	6.52238e+06	5.46982e+06	8.18253e+06	7.33754e+06	1.056	0.0786114	0.656637
P18760	cofilin 1, non-muscle(Cfl1)	Cfl1	67.353	20	2.82606e+09	2.9559e+09	2.66678e+09	2.74842e+09	2.9976e+09	3.03503e+09	3.27496e+09	3.23517e+09	1.12017	0.163722	0.0111565
Q9Z2I9	succinate-Coenzyme A ligase, ADP-forming, beta subunit(Sucla2)	Sucla2	67.3129	44	1.91196e+09	1.94013e+09	2.12153e+09	2.12236e+09	1.71772e+09	1.73699e+09	1.92248e+09	1.77149e+09	0.882992	-0.179527	0.0180018
Q5SWU9	acetyl-Coenzyme A carboxylase alpha(Acaca)	Acaca	67.2981	78	1.65395e+08	1.67772e+08	1.288e+08	1.28634e+08	5.26964e+07	5.45921e+07	7.95541e+07	7.23554e+07	0.438872	-1.18813	0.000642189
Q9QXF8	glycine N-methyltransferase(Gnmt)	Gnmt	67.2491	33	2.14369e+10	2.07796e+10	2.5889e+10	2.41949e+10	1.89771e+10	2.11407e+10	1.80941e+10	1.83862e+10	0.829879	-0.269026	0.0293007
Q9Z2I8	succinate-Coenzyme A ligase, GDP-forming, beta subunit(Suclg2)	Suclg2	67.072	46	3.68317e+09	3.85422e+09	4.50474e+09	3.88581e+09	3.40032e+09	3.42639e+09	3.42598e+09	3.31766e+09	0.851984	-0.231102	0.017593
Q8BFR5	Tu translation elongation factor, mitochondrial(Tufm)	Tufm	66.8469	32	1.6483e+09	1.42124e+09	1.75971e+09	1.83941e+09	1.69166e+09	1.35468e+09	1.67637e+09	1.69671e+09	0.962626	-0.0549526	0.631624
Q8CAY6	acetyl-Coenzyme A acetyltransferase 2(Acat2)	Acat2	66.6159	29	6.13066e+09	6.11534e+09	5.13972e+09	4.79782e+09	5.4981e+09	5.40462e+09	5.06199e+09	5.03642e+09	0.946699	-0.079023	0.443256
P62702	ribosomal protein S4, X-linked(Rps4x)	Rps4x	66.5945	39	1.79789e+09	1.71253e+09	2.01369e+09	2.00391e+09	1.83942e+09	1.87858e+09	1.96342e+09	1.97397e+09	1.01692	0.0242055	0.711457
Q9DBJ1	phosphoglycerate mutase 1(Pgam1)	Pgam1	66.2352	23	3.09831e+09	3.39308e+09	3.06414e+09	3.23534e+09	3.39707e+09	3.40164e+09	3.15579e+09	3.21875e+09	1.02989	0.0424965	0.365132
P24369	peptidylprolyl isomerase B(Ppib)	Ppib	66.1586	30	4.02169e+09	4.21881e+09	4.55383e+09	4.04561e+09	5.68703e+09	5.52616e+09	5.58757e+09	5.32841e+09	1.31409	0.394063	9.45809e-05
P60335	poly(rC) binding protein 1(Pcbp1)	Pcbp1	66.0876	21	9.88077e+08	9.45965e+08	1.03009e+09	9.58112e+08	9.94314e+08	1.01967e+09	9.93759e+08	9.69455e+08	1.01401	0.0200713	0.543799
P07356	annexin A2(Anxa2)	Anxa2	66.0722	33	4.18914e+07	4.74959e+07	4.11161e+07	4.06968e+07	4.55286e+07	4.52072e+07	9.39141e+07	9.46469e+07	1.6314	0.706114	0.105899
P26041	moesin(Msn)	Msn	65.9498	31	1.16876e+08	1.11521e+08	9.84177e+07	1.04176e+08	1.22744e+08	1.15948e+08	1.42244e+08	1.34998e+08	1.19709	0.259527	0.0253314
P0DP26/P0DP27/P0DP28	Calmodulin-1 / Calmodulin-2/Calmodulin-3	Calm1/Calm2/Calm3	65.8044	10	1.2246e+09	2.39488e+09	2.42936e+09	2.28871e+09	1.23866e+09	1.26433e+09	2.18475e+09	2.45241e+09	0.856384	-0.223671	0.507964
P33267	cytochrome P450, family 2, subfamily f, polypeptide 2(Cyp2f2)	Cyp2f2	65.7448	41	7.28421e+08	7.04712e+08	6.00702e+08	5.68937e+08	8.52091e+08	8.03527e+08	6.47922e+08	6.90453e+08	1.15031	0.202022	0.162864
P11714	cytochrome P450, family 2, subfamily d, polypeptide 9(Cyp2d9)	Cyp2d9	65.5886	20	8.99277e+08	8.36533e+08	1.00352e+09	1.00587e+09	1.20342e+09	1.22641e+09	8.14525e+08	7.26323e+08	1.0602	0.084341	0.693232
Q01405	SEC23 homolog A, COPII coat complex component(Sec23a)	Sec23a	65.5437	34	9.63619e+08	9.33781e+08	7.56498e+08	8.05736e+08	1.00568e+09	1.02504e+09	9.10674e+08	8.15645e+08	1.08596	0.118976	0.324486
Q61656	DEAD box helicase 5(Ddx5)	Ddx5	65.4053	31	3.14571e+08	3.25708e+08	3.13761e+08	2.88837e+08	2.66418e+08	2.59174e+08	3.74858e+08	3.85378e+08	1.03456	0.0490129	0.768414
Q9DB77	ubiquinol cytochrome c reductase core protein 2(Uqcrc2)	Uqcrc2	65.2538	30	6.40742e+09	6.27776e+09	6.02192e+09	6.29394e+09	5.68165e+09	5.7986e+09	5.38493e+09	5.18258e+09	0.881873	-0.181357	0.00386552
Q91W90	thioredoxin domain containing 5(Txndc5)	Txndc5	65.223	27	6.20127e+08	5.72892e+08	4.77143e+08	6.31904e+08	7.91556e+08	7.11509e+08	6.64694e+08	8.14691e+08	1.29555	0.373569	0.0139079
P63101	tyrosine 3-monooxygenase/tryptophan 5-monooxygenase activation protein, zeta polypeptide(Ywhaz)	Ywhaz	65.1158	26	1.18335e+09	1.11956e+09	1.02915e+09	1.02142e+09	1.18347e+09	1.32424e+09	1.54753e+09	1.4502e+09	1.26461	0.338689	0.0168775
Q7TMK9	synaptotagmin binding, cytoplasmic RNA interacting protein(Syncrip)	Syncrip	64.8343	37	1.53103e+08	1.52651e+08	9.3272e+07	1.00949e+08	1.75814e+08	1.48463e+08	1.16569e+08	1.12224e+08	1.1062	0.145606	0.568181
Q00519	xanthine dehydrogenase(Xdh)	Xdh	64.7166	39	1.1753e+09	9.73781e+08	1.06189e+09	9.75595e+08	9.81551e+08	5.00458e+08	8.01436e+08	8.97331e+08	0.759758	-0.396389	0.071765
Q9JIF7	coatomer protein complex, subunit beta 1(Copb1)	Copb1	64.5891	40	2.02967e+08	2.34894e+08	2.56307e+08	2.71517e+08	2.16195e+08	1.83585e+08	2.44543e+08	2.28629e+08	0.903972	-0.145651	0.28367
P48758	carbonyl reductase 1(Cbr1)	Cbr1	64.1654	31	2.44442e+09	2.33799e+09	2.28059e+09	2.23409e+09	1.79246e+09	1.77224e+09	2.84102e+09	2.90639e+09	1.00162	0.00232877	0.990979
Q9JJZ2	tubulin, alpha 8(Tuba8)	Tuba8	64.0529	5	2.45015e+07	2.61612e+07	1.50411e+07	1.38445e+07	6.05036e+07	6.85084e+07	5.61179e+07	2.96658e+07	2.70019	1.43306	0.00938432
Q9QYG0	N-myc downstream regulated gene 2(Ndrg2)	Ndrg2	64.0377	23	3.6638e+09	3.68989e+09	3.4419e+09	3.64887e+09	4.16232e+09	4.02125e+09	3.21779e+09	3.18917e+09	1.01011	0.014517	0.894637
Q91XE0	glycine-N-acyltransferase(Glyat)	Glyat	63.8179	37	3.60928e+09	3.53737e+09	4.3413e+09	4.10259e+09	4.16622e+09	4.34706e+09	3.25774e+09	3.21589e+09	0.961282	-0.0569689	0.685272
Q8R0W0	epiplakin 1(Eppk1)	Eppk1	63.7253	40	1.46811e+08	1.51114e+08	1.40517e+08	1.51393e+08	2.85072e+08	2.86369e+08	2.33417e+08	2.13815e+08	1.72705	0.788308	0.00117148
Q8VDN2	ATPase, Na+/K+ transporting, alpha 1 polypeptide(Atp1a1)	Atp1a1	63.6772	19	2.34931e+08	1.89782e+08	1.4648e+08	1.44039e+08	2.17486e+08	2.04679e+08	1.78269e+08	1.76126e+08	1.08574	0.118685	0.542106
Q64514	tripeptidyl peptidase II(Tpp2)	Tpp2	63.612	58	2.8583e+08	2.84019e+08	2.64791e+08	2.63755e+08	2.5662e+08	2.5256e+08	2.36666e+08	2.56074e+08	0.912167	-0.13263	0.0192161
Q921H8	acetyl-Coenzyme A acyltransferase 1A(Acaa1a)	Acaa1a	63.5303	9	4.37665e+08	4.58287e+08	2.76134e+08	2.04943e+08	4.12959e+08	4.40367e+08	2.97056e+08	3.07268e+08	1.05855	0.0820861	0.788095
Q9Z0X1	apoptosis-inducing factor, mitochondrion-associated 1(Aifm1)	Aifm1	63.4777	36	1.94236e+09	1.98055e+09	1.80551e+09	1.72545e+09	1.72794e+09	1.78602e+09	1.5489e+09	1.53674e+09	0.885391	-0.175614	0.0486841
Q9CZ13	ubiquinol-cytochrome c reductase core protein 1(Uqcrc1)	Uqcrc1	63.3978	32	3.92907e+09	3.86977e+09	4.30625e+09	4.37943e+09	3.1542e+09	3.5027e+09	3.60833e+09	3.48176e+09	0.833933	-0.261996	0.00560653
Q9D0E1	heterogeneous nuclear ribonucleoprotein M(Hnrnpm)	Hnrnpm	63.2912	39	5.96636e+08	6.07428e+08	5.4095e+08	5.07518e+08	5.84382e+08	5.95942e+08	6.12011e+08	5.75386e+08	1.05114	0.0719512	0.290829
O55125	nipsnap homolog 1(Nipsnap1)	Nipsnap1	62.8706	20	3.65421e+09	3.52559e+09	3.43357e+09	3.56016e+09	3.35657e+09	3.45088e+09	2.75152e+09	2.97796e+09	0.884532	-0.177013	0.052491
Q9DBB8	dihydrodiol dehydrogenase (dimeric)(Dhdh)	Dhdh	62.5342	24	1.13749e+09	1.12323e+09	1.08927e+09	1.20948e+09	1.14942e+09	1.18255e+09	8.14629e+08	8.49326e+08	0.8764	-0.190339	0.209185
Q7TNG8	lactate dehydrogenase D(Ldhd)	Ldhd	62.5038	28	1.32632e+09	1.31177e+09	1.21052e+09	1.15346e+09	1.775e+09	1.70848e+09	1.42281e+09	1.34395e+09	1.24953	0.321388	0.0331952
Q922B2	aspartyl-tRNA synthetase(Dars)	Dars	62.4133	41	8.05198e+08	9.35105e+08	1.0924e+09	1.05136e+09	8.7273e+08	9.34114e+08	8.99578e+08	9.31183e+08	0.936547	-0.0945769	0.387535
Q61171	peroxiredoxin 2(Prdx2)	Prdx2	62.3712	20	2.68024e+09	2.64001e+09	2.92796e+09	2.72615e+09	2.83736e+09	2.8525e+09	2.92712e+09	2.85933e+09	1.04574	0.0645226	0.110001
P14733	lamin B1(Lmnb1)	Lmnb1	62.3708	38	1.03475e+08	1.04034e+08	9.9628e+07	9.64394e+07	9.93614e+07	1.01176e+08	1.38099e+08	1.38303e+08	1.18178	0.240963	0.149555
Q9JI91	actinin alpha 2(Actn2)	Actn2	62.3437	19	6.07549e+06	4.84083e+06	8.83938e+06	1.12968e+07	3.37582e+06	5.24446e+06	5.65235e+06	4.22872e+06	0.595808	-0.74708	0.086573
Q6NZJ6	eukaryotic translation initiation factor 4, gamma 1(Eif4g1)	Eif4g1	62.286	40	1.11398e+08	9.88416e+07	5.91767e+07	5.99549e+07	9.78027e+07	1.01544e+08	1.02351e+08	8.85081e+07	1.1847	0.244521	0.311678
Q9CPU0	glyoxalase 1(Glo1)	Glo1	62.2445	27	5.72282e+09	5.93195e+09	5.3893e+09	5.40269e+09	6.75294e+09	5.44725e+09	4.98687e+09	4.95487e+09	0.98642	-0.0197259	0.868554
Q8R086	sulfite oxidase(Suox)	Suox	62.2386	25	2.01996e+09	2.26908e+09	1.42711e+09	1.33352e+09	1.52198e+09	1.28269e+09	1.38687e+09	1.78819e+09	0.848228	-0.237475	0.329573
P24456	cytochrome P450, family 2, subfamily d, polypeptide 10(Cyp2d10)	Cyp2d10	62.0273	13	5.85145e+08	5.63371e+08	5.07092e+08	4.82464e+08	6.5432e+08	7.31961e+08	5.88097e+08	6.31665e+08	1.21887	0.28555	0.0227528
P08226	apolipoprotein E(Apoe)	Apoe	61.9388	25	2.48906e+09	2.57769e+09	1.95101e+09	1.98817e+09	2.13487e+09	2.14662e+09	2.2982e+09	2.29777e+09	0.985736	-0.0207274	0.856479
Q91X34	bile acid-Coenzyme A: amino acid N-acyltransferase(Baat)	Baat	61.8415	21	2.02643e+09	2.02813e+09	1.72265e+09	1.69812e+09	2.64574e+09	2.74311e+09	2.00771e+09	1.93636e+09	1.2485	0.32019	0.0890318
P21614	vitamin D binding protein(Gc)	Gc	61.7943	29	4.0945e+08	4.60758e+08	5.26017e+08	5.06173e+08	5.23304e+08	5.50414e+08	6.5593e+08	4.82121e+08	1.16262	0.217381	0.138326
O88342	WD repeat domain 1(Wdr1)	Wdr1	61.6605	31	3.89799e+08	3.93147e+08	4.65206e+08	4.66497e+08	4.00773e+08	4.58147e+08	5.46968e+08	5.53737e+08	1.14287	0.192662	0.20098
P14869	ribosomal protein, large, P0(Rplp0)	Rplp0	61.5845	31	3.74869e+09	3.80726e+09	3.04181e+09	3.17409e+09	3.90963e+09	4.1255e+09	3.46897e+09	3.37842e+09	1.08065	0.111898	0.334234
P50580	proliferation-associated 2G4(Pa2g4)	Pa2g4	61.3584	36	1.30551e+09	1.29928e+09	1.31669e+09	1.27362e+09	1.41484e+09	1.32284e+09	1.35214e+09	1.36184e+09	1.04938	0.0695434	0.0234443
P28665	murinoglobulin 1(Mug1)	Mug1	61.3157	17	7.39108e+07	8.83913e+07	8.93475e+07	9.00499e+07	2.23468e+08	3.00925e+08	2.01835e+08	9.69803e+07	2.40916	1.26853	0.0291519
Q8VDM4	proteasome (prosome, macropain) 26S subunit, non-ATPase, 2(Psmd2)	Psmd2	61.3107	43	2.6088e+08	2.59465e+08	2.34588e+08	3.01718e+08	2.54889e+08	2.39891e+08	2.57409e+08	2.73724e+08	0.970911	-0.0425895	0.638317
P80313	chaperonin containing Tcp1, subunit 7 (eta)(Cct7)	Cct7	61.2499	31	4.16645e+08	4.30764e+08	4.63154e+08	4.31474e+08	4.31286e+08	4.20785e+08	4.3167e+08	3.99317e+08	0.966144	-0.0496903	0.279726
P70441	NHERF family PDZ scaffold protein 1(Nherf1)	Nherf1	61.1191	35	1.15464e+09	1.20814e+09	1.03022e+09	1.05301e+09	8.9685e+08	1.22075e+09	9.58696e+08	9.60271e+08	0.907905	-0.139386	0.265854
Q8CFX1	hexose-6-phosphate dehydrogenase (glucose 1-dehydrogenase)(H6pd)	H6pd	61.0648	34	4.77758e+08	4.13579e+08	4.69826e+08	4.35658e+08	5.44898e+08	5.62999e+08	5.94837e+08	5.84558e+08	1.27297	0.348194	0.000599173
P97494	glutamate-cysteine ligase, catalytic subunit(Gclc)	Gclc	60.921	37	1.0386e+09	1.06716e+09	1.07146e+09	1.16653e+09	1.06425e+09	8.33015e+08	1.40219e+09	1.38725e+09	1.07895	0.109631	0.562696
Q9JHI5	isovaleryl coenzyme A dehydrogenase(Ivd)	Ivd	60.7317	25	2.41323e+09	2.26883e+09	2.57778e+09	2.61066e+09	2.34751e+09	2.26538e+09	2.16745e+09	2.1805e+09	0.907841	-0.139488	0.0439919
P19639	glutathione S-transferase, mu 3(Gstm3)	Gstm3	60.4854	16	1.09307e+09	4.27982e+08	4.81699e+08	4.49875e+08	7.90844e+08	7.78098e+08	1.73686e+09	1.63474e+09	2.01438	1.01034	0.0886328
Q8CG76	aldo-keto reductase family 7, member A5 (aflatoxin aldehyde reductase)(Akr7a5)	Akr7a5	60.4318	24	1.72277e+09	1.876e+09	2.7691e+09	2.52837e+09	1.67669e+09	2.10003e+09	1.94192e+09	1.90996e+09	0.857507	-0.221779	0.279649
O08749	dihydrolipoamide dehydrogenase(Dld)	Dld	60.3133	35	2.86222e+09	2.78825e+09	2.98873e+09	3.1114e+09	2.57565e+09	2.74235e+09	2.8052e+09	2.89652e+09	0.937802	-0.0926444	0.112082
P27659	ribosomal protein L3(Rpl3)	Rpl3	60.01	32	1.58316e+09	1.50716e+09	1.41749e+09	1.4081e+09	1.56562e+09	1.41826e+09	1.60614e+09	1.3191e+09	0.998852	-0.00165751	0.983376
P55096	ATP-binding cassette, sub-family D (ALD), member 3(Abcd3)	Abcd3	59.8155	36	1.09814e+09	1.01325e+09	9.69678e+08	1.00549e+09	9.54008e+08	9.08342e+08	6.90343e+08	6.72972e+08	0.789335	-0.34129	0.032334
Q3ULD5	methylcrotonoyl-Coenzyme A carboxylase 2 (beta)(Mccc2)	Mccc2	59.3792	33	8.0703e+08	7.7331e+08	6.39731e+08	6.26134e+08	7.5163e+08	7.63547e+08	6.25851e+08	5.85742e+08	0.958037	-0.0618461	0.657764
Q64458	cytochrome P450, family 2, subfamily c, polypeptide 29(Cyp2c29)	Cyp2c29	59.3427	13	5.46288e+08	5.23879e+08	4.66806e+08	4.19145e+08	6.5472e+08	6.71517e+08	4.24197e+08	4.03675e+08	1.10122	0.139098	0.547264
P37040	cytochrome p450 oxidoreductase(Por)	Por	59.2935	32	3.19024e+08	3.15269e+08	2.40784e+08	2.49067e+08	4.13329e+08	4.11317e+08	3.9421e+08	4.18249e+08	1.45631	0.542321	0.00101298
P63242	eukaryotic translation initiation factor 5A(Eif5a)	Eif5a	58.9815	11	1.01893e+09	1.02242e+09	9.7705e+08	1.0013e+09	1.10671e+09	1.14694e+09	1.01038e+09	9.83964e+08	1.05679	0.0796922	0.204149
P97371	proteasome (prosome, macropain) activator subunit 1 (PA28 alpha)(Psme1)	Psme1	58.8448	24	1.30237e+09	1.23744e+09	1.29781e+09	1.33643e+09	1.48248e+09	1.58712e+09	1.43726e+09	1.44333e+09	1.15	0.20164	0.0029631
P46471	proteasome (prosome, macropain) 26S subunit, ATPase 2(Psmc2)	Psmc2	58.6729	37	4.18863e+08	3.60885e+08	3.94588e+08	4.02641e+08	3.51206e+08	3.57394e+08	3.48587e+08	3.45121e+08	0.889238	-0.169358	0.0128594
P11352	glutathione peroxidase 1(Gpx1)	Gpx1	58.5428	26	1.15863e+10	1.20852e+10	1.17398e+10	1.16189e+10	1.84996e+10	1.78469e+10	1.36812e+10	1.39284e+10	1.3599	0.443496	0.0159868
Q8VCU1	carboxylesterase 3B(Ces3b)	Ces3b	58.5154	12	1.90587e+09	1.82026e+09	1.86347e+09	2.16873e+09	2.02047e+09	1.90718e+09	1.27263e+09	1.37342e+09	0.847309	-0.239041	0.195375
Q9Z1N5	DEAD box helicase 39b(Ddx39b)	Ddx39b	58.4851	14	4.13799e+07	5.01665e+07	5.34981e+07	5.3411e+07	5.83802e+07	5.93619e+07	5.62424e+07	5.79916e+07	1.16891	0.225161	0.0286286
P11983	t-complex protein 1(Tcp1)	Tcp1	58.13	39	6.99362e+08	7.23218e+08	8.06905e+08	7.63568e+08	7.47284e+08	7.69513e+08	7.80375e+08	7.49109e+08	1.01778	0.0254308	0.612914
Q8CC88	von Willebrand factor A domain containing 8(Vwa8)	Vwa8	57.9801	49	3.53782e+08	3.55939e+08	3.2127e+08	3.57659e+08	3.27094e+08	3.2082e+08	3.27189e+08	3.38511e+08	0.945964	-0.0801422	0.093472
Q9WTP7	adenylate kinase 3(Ak3)	Ak3	57.9073	33	3.21468e+09	2.85107e+09	2.84637e+09	2.84648e+09	2.99508e+09	3.21582e+09	2.94055e+09	2.79487e+09	1.01597	0.0228512	0.723608
Q9DCN2	cytochrome b5 reductase 3(Cyb5r3)	Cyb5r3	57.7242	33	9.82305e+08	9.93246e+08	8.18943e+08	8.26487e+08	7.05489e+08	6.73289e+08	6.55161e+08	5.98182e+08	0.726908	-0.460155	0.00337732
P14152	malate dehydrogenase 1, NAD (soluble)(Mdh1)	Mdh1	57.6764	29	1.21498e+10	1.11252e+10	1.22085e+10	1.21035e+10	1.12821e+10	1.15168e+10	1.06526e+10	1.10603e+10	0.935379	-0.096377	0.0514335
Q8BG05	heterogeneous nuclear ribonucleoprotein A3(Hnrnpa3)	Hnrnpa3	57.6653	32	1.23845e+09	1.19763e+09	1.00188e+09	1.03936e+09	1.21796e+09	1.21344e+09	1.20892e+09	1.24227e+09	1.09052	0.125013	0.134415
P10518	aminolevulinate, delta-, dehydratase(Alad)	Alad	57.5156	19	1.1653e+09	1.00662e+09	9.24757e+08	9.03819e+08	1.25585e+09	1.23853e+09	8.49107e+08	8.50824e+08	1.04845	0.068254	0.720482
Q9WU78	programmed cell death 6 interacting protein(Pdcd6ip)	Pdcd6ip	57.4537	43	1.72915e+08	1.79651e+08	7.55469e+07	7.10096e+07	1.64414e+08	1.64377e+08	7.04266e+07	9.16633e+07	0.983487	-0.0240214	0.95909
Q9Z2U0	proteasome subunit alpha 7(Psma7)	Psma7	57.2874	18	5.07017e+08	4.3001e+08	4.06214e+08	3.6109e+08	4.01467e+08	4.84537e+08	4.74325e+08	4.3421e+08	1.05293	0.0744079	0.554272
Q91X77	cytochrome P450, family 2, subfamily c, polypeptide 50(Cyp2c50)	Cyp2c50	56.9503	6	2.01016e+08	2.05721e+08	1.39863e+08	1.40407e+08	3.02002e+08	2.94091e+08	1.61449e+08	1.66297e+08	1.34473	0.427316	0.216494
Q62095	DEAD box helicase 3, Y-linked(Ddx3y)	Ddx3y	56.6981	5	1.99853e+07	2.25934e+07	1.75716e+07	1.84779e+07	2.32091e+07	2.22766e+07	2.44397e+07	2.4728e+07	1.20381	0.267608	0.017662
P12970	ribosomal protein L7A(Rpl7a)	Rpl7a	56.5723	27	1.57735e+09	1.54306e+09	1.59358e+09	1.80381e+09	1.6671e+09	1.52039e+09	1.57703e+09	1.68308e+09	0.98923	-0.0156217	0.811614
Q64105	sepiapterin reductase(Spr)	Spr	56.5723	26	1.92636e+09	1.97336e+09	2.22679e+09	2.16552e+09	1.97246e+09	2.08747e+09	1.85304e+09	1.96834e+09	0.950467	-0.0732921	0.283284
Q5YD48	APOBEC1 complementation factor(A1cf)	A1cf	56.57	33	2.31559e+08	2.28986e+08	1.99803e+08	2.03625e+08	2.26801e+08	2.52046e+08	2.01146e+08	1.85674e+08	1.00196	0.00282554	0.980694
Q921X9	protein disulfide isomerase associated 5(Pdia5)	Pdia5	56.5598	28	8.24444e+08	1.02831e+09	9.44568e+08	9.84339e+08	1.01994e+09	1.1674e+09	1.10498e+09	1.23221e+09	1.19644	0.258749	0.0256545
Q922R8	protein disulfide isomerase associated 6(Pdia6)	Pdia6	56.443	22	2.10547e+09	2.2424e+09	2.35145e+09	2.21019e+09	2.63842e+09	2.67405e+09	2.74213e+09	2.77854e+09	1.21591	0.282035	0.000197626
Q9DC50	carnitine O-octanoyltransferase(Crot)	Crot	56.2183	36	3.80447e+08	3.56313e+08	3.93625e+08	3.8841e+08	4.89565e+08	4.88716e+08	5.89467e+08	5.28911e+08	1.38047	0.465165	0.00119749
Q8BK48	carboxylesterase 2E(Ces2e)	Ces2e	56.1561	23	1.7965e+09	1.78007e+09	1.19702e+09	8.08528e+08	1.25266e+09	8.68705e+08	9.26788e+08	1.19999e+09	0.761027	-0.39398	0.24497
Q9WU79	proline dehydrogenase(Prodh)	Prodh	56.1031	35	7.99138e+08	8.09488e+08	5.89437e+08	6.68024e+08	8.18369e+08	8.05782e+08	5.42391e+08	5.08905e+08	0.933484	-0.0993028	0.64595
Q9CQA3	succinate dehydrogenase complex, subunit B, iron sulfur (Ip)(Sdhb)	Sdhb	56.0092	34	3.53935e+09	3.43279e+09	3.76035e+09	3.70264e+09	3.10141e+09	3.4432e+09	2.95381e+09	3.27113e+09	0.884616	-0.176876	0.0183591
Q99LX0	Parkinson disease (autosomal recessive, early onset) 7(Park7)	Park7	55.9158	23	3.93178e+09	2.6522e+09	3.83427e+09	2.81824e+09	3.91051e+09	3.88863e+09	2.82303e+09	2.82145e+09	1.01565	0.0223999	0.913326
Q8QZR3	carboxylesterase 2A(Ces2a)	Ces2a	55.7194	16	1.31219e+09	1.15711e+09	1.47514e+09	1.41557e+09	1.04869e+09	1.05128e+09	1.01559e+09	9.4124e+08	0.756865	-0.401892	0.00461642
Q8R081	heterogeneous nuclear ribonucleoprotein L(Hnrnpl)	Hnrnpl	55.6337	26	3.84286e+08	3.99411e+08	2.83679e+08	2.78043e+08	3.55011e+08	3.61551e+08	3.46609e+08	2.9546e+08	1.00982	0.0140974	0.929002
A3KMP2	tetratricopeptide repeat domain 38(Ttc38)	Ttc38	55.6047	34	5.34488e+08	5.31129e+08	5.55235e+08	5.57798e+08	6.45023e+08	6.91969e+08	6.71433e+08	6.55554e+08	1.22277	0.290148	6.34456e-05
Q9JMD3	START domain containing 10(Stard10)	Stard10	55.603	21	1.8006e+09	1.80974e+09	1.90861e+09	1.55541e+09	2.02264e+09	2.06435e+09	1.81117e+09	1.80258e+09	1.08854	0.122398	0.175354
Q9R0P3	esterase D/formylglutathione hydrolase(Esd)	Esd	55.5038	20	4.10103e+09	4.04401e+09	4.8406e+09	4.8764e+09	4.45038e+09	4.57843e+09	5.13967e+09	4.23665e+09	1.0304	0.0432106	0.664767
Q99JY9	ARP3 actin-related protein 3(Actr3)	Actr3	55.4735	24	4.52635e+08	4.17779e+08	3.98464e+08	4.05212e+08	4.67856e+08	4.20425e+08	4.69422e+08	4.90099e+08	1.10376	0.142432	0.0627441
P21981	transglutaminase 2, C polypeptide(Tgm2)	Tgm2	55.4571	41	7.52482e+08	7.52181e+08	8.19914e+08	8.47319e+08	9.07612e+08	8.62708e+08	1.43558e+09	1.4559e+09	1.46972	0.555542	0.0634697
Q8VCB3	glycogen synthase 2(Gys2)	Gys2	55.4158	30	5.18221e+08	4.68364e+08	6.03484e+08	5.65152e+08	4.44242e+08	4.42754e+08	4.15049e+08	4.12813e+08	0.795676	-0.329747	0.0111891
Q91YQ5	ribophorin I(Rpn1)	Rpn1	55.4125	30	9.80622e+08	9.96e+08	6.54894e+08	6.52194e+08	9.93695e+08	9.67705e+08	9.00465e+08	8.24547e+08	1.12264	0.166891	0.369702
Q9D8N0	eukaryotic translation elongation factor 1 gamma(Eef1g)	Eef1g	55.4074	37	1.3036e+09	1.25416e+09	1.48578e+09	1.38641e+09	1.28246e+09	1.50752e+09	1.68457e+09	1.64807e+09	1.12757	0.173213	0.147847
P52196	thiosulfate sulfurtransferase, mitochondrial(Tst)	Tst	55.1817	30	5.38405e+09	5.07367e+09	5.98451e+09	5.65366e+09	5.59467e+09	5.27646e+09	5.37901e+09	5.4879e+09	0.983804	-0.0235566	0.678849
P47911	ribosomal protein L6(Rpl6)	Rpl6	55.1575	28	2.75081e+09	2.52387e+09	2.61538e+09	2.37599e+09	2.2685e+09	2.62068e+09	2.54354e+09	2.4439e+09	0.962065	-0.0557937	0.408132
Q9R1P4	proteasome subunit alpha 1(Psma1)	Psma1	55.0714	23	1.28421e+09	1.29206e+09	1.21725e+09	1.2324e+09	1.16275e+09	1.25943e+09	1.11428e+09	1.15242e+09	0.932936	-0.10015	0.0580615
Q9R112	sulfide quinone oxidoreductase(Sqor)	Sqor	55.0143	30	5.13805e+08	5.03562e+08	5.11602e+08	5.4393e+08	8.16939e+08	7.29698e+08	8.35565e+08	8.36103e+08	1.55256	0.634651	4.0106e-05
Q9EQH3	VPS35 retromer complex component(Vps35)	Vps35	54.9336	34	6.0316e+07	1.27715e+08	1.24259e+08	5.82806e+07	1.72552e+08	7.75979e+07	1.37156e+08	1.71843e+08	1.50889	0.593487	0.160925
Q8CC86	nicotinate phosphoribosyltransferase(Naprt)	Naprt	54.9068	26	3.8993e+08	3.9396e+08	3.25821e+08	3.15524e+08	3.88825e+08	3.59788e+08	3.09091e+08	2.90819e+08	0.946176	-0.0798193	0.554284
Q9CQ62	2,4-dienoyl CoA reductase 1, mitochondrial(Decr1)	Decr1	54.8767	29	4.71579e+09	4.43488e+09	5.12093e+09	5.53278e+09	4.58541e+09	4.28652e+09	4.68449e+09	4.48918e+09	0.911192	-0.134173	0.134434
Q8BP47	asparaginyl-tRNA synthetase(Nars)	Nars	54.802	30	1.63337e+08	1.95191e+08	2.1812e+08	2.31306e+08	2.04251e+08	2.14248e+08	1.96378e+08	2.05435e+08	1.0153	0.0218991	0.846956
Q99L04	dehydrogenase/reductase (SDR family) member 1(Dhrs1)	Dhrs1	54.6844	24	1.37656e+09	1.43931e+09	1.02748e+09	1.07684e+09	1.35321e+09	1.41246e+09	1.12204e+09	1.02482e+09	0.998443	-0.00224773	0.989458
P38060	3-hydroxy-3-methylglutaryl-Coenzyme A lyase(Hmgcl)	Hmgcl	54.618	29	2.6374e+09	2.58032e+09	1.95004e+09	1.97207e+09	2.5037e+09	2.38402e+09	2.15633e+09	2.07476e+09	0.9977	-0.00332179	0.981036
Q64521	glycerol phosphate dehydrogenase 2, mitochondrial(Gpd2)	Gpd2	54.4249	32	2.89366e+08	2.96664e+08	2.4437e+08	2.7e+08	2.23731e+08	1.87639e+09	2.27192e+08	2.54773e+08	2.3465	1.23051	0.401649
Q9CXF0	kynureninase(Kynu)	Kynu	54.2939	23	7.45235e+08	6.87481e+08	9.20005e+08	7.27795e+08	7.34083e+08	7.43166e+08	5.97136e+08	6.18429e+08	0.874144	-0.194057	0.18046
O55029	coatomer protein complex, subunit beta 2 (beta prime)(Copb2)	Copb2	54.0806	39	1.60616e+08	1.50315e+08	1.75899e+08	1.77646e+08	1.42891e+08	1.34808e+08	1.61911e+08	1.73318e+08	0.922423	-0.1165	0.28303
P56593	cytochrome P450, family 2, subfamily a, polypeptide 12(Cyp2a12)	Cyp2a12	53.8567	20	2.25651e+08	2.25358e+08	9.94607e+07	1.57559e+08	2.32147e+08	7.4983e+08	1.2563e+08	1.33268e+08	1.75258	0.80948	0.413396
Q9JMH6	thioredoxin reductase 1(Txnrd1)	Txnrd1	53.7734	27	5.96958e+08	6.26898e+08	5.6197e+08	5.41503e+08	6.46922e+08	7.26463e+08	7.34143e+08	6.86763e+08	1.20064	0.263806	0.00548767
P24527	leukotriene A4 hydrolase(Lta4h)	Lta4h	53.4942	35	2.67686e+08	2.9097e+08	3.12589e+08	3.1574e+08	3.05455e+08	3.4032e+08	3.01495e+08	3.33072e+08	1.07865	0.109227	0.165799
Q501J6	DEAD box helicase 17(Ddx17)	Ddx17	53.4078	24	7.90198e+07	5.55385e+07	4.71611e+07	4.71657e+07	5.72003e+07	6.15463e+07	6.11031e+07	6.2729e+07	1.05983	0.0838304	0.669181
P80315	chaperonin containing Tcp1, subunit 4 (delta)(Cct4)	Cct4	53.3392	33	1.00748e+09	1.00337e+09	1.1661e+09	1.04939e+09	1.12503e+09	1.19892e+09	1.14846e+09	9.77676e+08	1.05294	0.0744269	0.39316
Q91ZX7	low density lipoprotein receptor-related protein 1(Lrp1)	Lrp1	53.276	55	3.25186e+07	2.7055e+07	3.64082e+07	3.66826e+07	3.96893e+07	4.49227e+07	4.67424e+07	4.60694e+07	1.33739	0.419419	0.00668693
P62196	protease (prosome, macropain) 26S subunit, ATPase 5(Psmc5)	Psmc5	53.2479	21	3.13882e+08	3.14806e+08	3.00513e+08	3.00694e+08	3.12392e+08	2.99991e+08	3.43943e+08	3.02033e+08	1.02314	0.0330078	0.538157
Q9DCM0	ethylmalonic encephalopathy 1(Ethe1)	Ethe1	52.8879	19	9.7695e+08	9.53109e+08	1.12224e+09	1.07869e+09	1.18974e+09	1.36811e+09	1.20606e+09	1.16438e+09	1.19301	0.254601	0.0174614
Q99MZ7	peroxisomal trans-2-enoyl-CoA reductase(Pecr)	Pecr	52.7755	20	1.66095e+09	1.62563e+09	1.69642e+09	1.71779e+09	1.77582e+09	1.6964e+09	1.66692e+09	1.60687e+09	1.00675	0.00970466	0.789699
Q9QZQ8	macroH2A.1 histone(Macroh2a1)	Macroh2a1	52.7314	18	4.62412e+08	4.23324e+08	5.01503e+08	4.47988e+08	5.77433e+08	4.43566e+08	5.00719e+08	4.35408e+08	1.06642	0.0927773	0.437352
P26231	catenin (cadherin associated protein), alpha 1(Ctnna1)	Ctnna1	52.7082	26	5.63715e+07	5.80094e+07	6.63905e+07	5.97483e+07	6.10849e+07	6.46748e+07	7.36973e+07	7.08731e+07	1.12394	0.168567	0.0848997
P40936	indolethylamine N-methyltransferase(Inmt)	Inmt	52.6921	26	7.33677e+09	7.18608e+09	1.02686e+10	1.01281e+10	4.75733e+09	4.84224e+09	5.44085e+09	5.36924e+09	0.584476	-0.774783	0.00578666
Q91V76	RIKEN cDNA 4931406C07 gene(4931406C07Rik)	4931406C07Rik	52.582	24	1.7428e+09	1.63066e+09	1.8173e+09	1.81705e+09	1.97704e+09	1.97073e+09	1.59081e+09	1.69273e+09	1.03189	0.0452949	0.621998
Q9CXN7	phenazine biosynthesis-like protein domain containing 2(Pbld2)	Pbld2	52.4913	15	1.09287e+09	1.13906e+09	1.04585e+09	1.09718e+09	8.54533e+08	1.00794e+09	8.0363e+08	7.76016e+08	0.786775	-0.345976	0.0055105
O88587	catechol-O-methyltransferase(Comt)	Comt	52.4847	23	2.34389e+09	2.34778e+09	2.36736e+09	2.22958e+09	2.1904e+09	2.2182e+09	1.90079e+09	1.81144e+09	0.874278	-0.193837	0.0342379
P57776	eukaryotic translation elongation factor 1 delta (guanine nucleotide exchange protein)(Eef1d)	Eef1d	52.2634	21	2.13041e+09	2.02127e+09	2.30474e+09	2.16408e+09	2.21557e+09	2.23519e+09	2.36355e+09	2.2596e+09	1.0526	0.0739508	0.142096
P36552	coproporphyrinogen oxidase(Cpox)	Cpox	52.2506	27	4.87262e+08	4.7882e+08	5.02718e+08	5.39533e+08	4.62011e+08	4.77377e+08	5.08043e+08	4.90875e+08	0.965131	-0.0512029	0.332761
P50136	branched chain ketoacid dehydrogenase E1, alpha polypeptide(Bckdha)	Bckdha	52.2053	26	1.1913e+09	1.17952e+09	1.212e+09	1.21288e+09	1.24785e+09	1.265e+09	1.11094e+09	1.07203e+09	0.979174	-0.0303631	0.629109
Q9Z1Z0	USO1 vesicle docking factor(Uso1)	Uso1	52.167	32	1.77509e+08	2.86425e+08	2.17957e+08	2.16697e+08	2.28879e+08	1.75195e+08	2.1758e+08	2.12171e+08	0.927929	-0.107914	0.54801
P59242	cingulin(Cgn)	Cgn	52.0522	36	1.24861e+08	1.20144e+08	1.01996e+08	1.08078e+08	1.06178e+08	1.20785e+08	1.18367e+08	1.18755e+08	1.01979	0.0282735	0.730578
Q99MN9	propionyl Coenzyme A carboxylase, beta polypeptide(Pccb)	Pccb	52.0156	28	1.21366e+09	1.02719e+09	9.15141e+08	7.8324e+08	1.17719e+09	1.07713e+09	1.2796e+09	9.7597e+08	1.14487	0.195178	0.25017
P47757	capping actin protein of muscle Z-line subunit beta(Capzb)	Capzb	51.7527	25	4.92233e+08	4.63599e+08	5.19174e+08	4.38317e+08	4.5103e+08	4.7349e+08	4.50118e+08	4.43032e+08	0.950006	-0.0739908	0.248533
P28666	murinoglobulin 2(Mug2)	Mug2	51.7446	17	2.00294e+07	1.22173e+07	1.47261e+07	1.57556e+07	1.90009e+07	1.37015e+07	1.8945e+07	1.66165e+07	1.08825	0.122004	0.52553
Q6XVG2	cytochrome P450, family 2, subfamily c, polypeptide 54(Cyp2c54)	Cyp2c54	51.689	5	4.00334e+07	3.73491e+07	2.93342e+07	2.88773e+07	5.8313e+07	5.89195e+07	2.98613e+07	3.68594e+07	1.35665	0.440045	0.179067
Q05421	cytochrome P450, family 2, subfamily e, polypeptide 1(Cyp2e1)	Cyp2e1	51.4219	25	5.07717e+08	5.03078e+08	4.00782e+08	3.59164e+08	6.69513e+08	6.71249e+08	3.71718e+08	4.12165e+08	1.19986	0.262869	0.358327
P99027	ribosomal protein, large P2(Rplp2)	Rplp2	51.2699	21	6.2794e+09	6.26311e+09	5.4156e+09	5.18416e+09	5.1266e+09	6.29278e+09	4.54294e+09	4.53867e+09	0.885867	-0.174837	0.23591
Q60932	voltage-dependent anion channel 1(Vdac1)	Vdac1	51.1492	19	1.10304e+09	1.09683e+09	9.29478e+08	1.02018e+09	1.06954e+09	1.0606e+09	1.00489e+09	1.05816e+09	1.01052	0.0151004	0.808848
P70296	phosphatidylethanolamine binding protein 1(Pebp1)	Pebp1	51.1409	15	4.30548e+09	4.26533e+09	4.01351e+09	3.80633e+09	4.57619e+09	4.27601e+09	4.2972e+09	4.2176e+09	1.05957	0.0834754	0.135066
O35129	prohibitin 2(Phb2)	Phb2	51.0928	31	4.19449e+09	4.43698e+09	4.06243e+09	4.34669e+09	3.76149e+09	4.10546e+09	3.78019e+09	3.7952e+09	0.906209	-0.142085	0.013943
Q02257	junction plakoglobin(Jup)	Jup	50.8888	23	3.47859e+07	1.78404e+07	3.53461e+07	2.90914e+07	3.17397e+07	2.52783e+07	2.22397e+07	4.79973e+07	1.08706	0.120427	0.729734
P47740	aldehyde dehydrogenase family 3, subfamily A2(Aldh3a2)	Aldh3a2	50.853	26	1.54429e+09	2.29879e+09	1.85165e+09	1.81939e+09	2.52835e+09	1.54548e+09	2.2704e+09	2.39481e+09	1.16302	0.217874	0.298962
Q8CAQ8	inner membrane protein, mitochondrial(Immt)	Immt	50.8429	50	9.71368e+08	1.03828e+09	7.38602e+08	1.05336e+09	7.87245e+08	6.32533e+08	6.69246e+08	8.09832e+08	0.762534	-0.391127	0.037498
Q80W21	glutathione S-transferase, mu 7(Gstm7)	Gstm7	50.6927	11	2.79803e+08	2.69193e+08	2.52726e+08	2.44342e+08	3.24111e+08	3.10404e+08	2.93156e+08	2.94427e+08	1.16828	0.224391	0.00666094
Q9D826	pipecolic acid oxidase(Pipox)	Pipox	50.4864	23	1.70481e+09	1.58932e+09	1.81257e+09	1.6685e+09	2.02902e+09	2.20118e+09	2.27142e+09	2.18339e+09	1.28188	0.358264	0.000449904
Q9DBL7	Coenzyme A synthase(Coasy)	Coasy	50.3434	30	7.85829e+08	7.48464e+08	6.98816e+08	6.68069e+08	7.12604e+08	7.60878e+08	7.67337e+08	6.88881e+08	1.00983	0.0141134	0.832445
Q91Z53	glyoxylate reductase/hydroxypyruvate reductase(Grhpr)	Grhpr	50.3072	27	3.06432e+09	2.86253e+09	2.80579e+09	2.67318e+09	3.05194e+09	3.40338e+09	2.61998e+09	3.16372e+09	1.07305	0.101717	0.298305
Q9WUZ9	ectonucleoside triphosphate diphosphohydrolase 5(Entpd5)	Entpd5	50.1211	19	7.96217e+08	7.83915e+08	6.9356e+08	6.98727e+08	8.92085e+08	9.45424e+08	1.02081e+09	1.0163e+09	1.30352	0.382418	0.00153848
Q8R146	acylpeptide hydrolase(Apeh)	Apeh	50.1042	24	2.17399e+08	1.98666e+08	1.88953e+08	1.66118e+08	2.00443e+08	2.15557e+08	1.63976e+08	1.52798e+08	0.950252	-0.0736179	0.618402
P23492	purine-nucleoside phosphorylase(Pnp)	Pnp	50.0472	23	8.54712e+08	8.37389e+08	1.05188e+09	1.08228e+09	1.00773e+09	1.03746e+09	8.60769e+08	8.36614e+08	0.978128	-0.0319049	0.806843
Q3U1J4	damage specific DNA binding protein 1(Ddb1)	Ddb1	49.9421	37	1.09461e+08	1.05952e+08	1.36822e+08	1.12531e+08	1.09872e+08	1.11654e+08	1.19504e+08	1.17368e+08	0.986301	-0.0199004	0.836177
Q9CZS1	aldehyde dehydrogenase 1 family, member B1(Aldh1b1)	Aldh1b1	49.8942	28	5.13282e+09	4.98742e+09	4.83231e+09	4.71772e+09	6.0407e+09	5.59771e+09	6.98226e+09	7.14285e+09	1.30977	0.389312	0.00725934
P54775	proteasome (prosome, macropain) 26S subunit, ATPase, 4(Psmc4)	Psmc4	49.8533	27	2.83374e+09	2.89057e+09	3.03139e+09	2.97134e+09	9.52583e+08	1.23554e+09	1.43021e+09	1.41136e+09	0.428897	-1.2213	8.01987e-06
Q99PG0	arylacetamide deacetylase(Aadac)	Aadac	49.8443	26	1.68068e+09	1.62508e+09	1.86965e+09	1.92476e+09	1.50745e+09	1.51395e+09	1.77942e+09	1.84341e+09	0.935785	-0.0957505	0.354987
P51174	acyl-Coenzyme A dehydrogenase, long-chain(Acadl)	Acadl	49.7924	32	3.23291e+09	3.02074e+09	3.52625e+09	3.20665e+09	2.52829e+09	2.68744e+09	2.89837e+09	2.91078e+09	0.848947	-0.236254	0.0123865
P56654	cytochrome P450, family 2. subfamily c, polypeptide 37(Cyp2c37)	Cyp2c37	49.7804	3	4.91248e+07	4.44203e+07	4.22638e+07	4.51984e+07	6.89731e+07	7.68961e+07	5.31225e+07	4.8297e+07	1.36618	0.450149	0.0517081
P00186	cytochrome P450, family 1, subfamily a, polypeptide 2(Cyp1a2)	Cyp1a2	49.486	16	3.50839e+07	3.99832e+07	3.60276e+07	3.34674e+07	4.14431e+07	3.74025e+07	2.12975e+07	2.2841e+07	0.850735	-0.233218	0.345676
P17742	peptidylprolyl isomerase A(Ppia)	Ppia	48.9403	22	1.50038e+10	1.68633e+10	1.57003e+10	1.75248e+10	1.52144e+10	1.34576e+10	1.52875e+10	1.3911e+10	0.889054	-0.169657	0.0484965
P62918	ribosomal protein L8(Rpl8)	Rpl8	48.879	20	5.18407e+08	5.39992e+08	5.00477e+08	4.63621e+08	4.57932e+08	5.369e+08	5.08248e+08	5.29362e+08	1.00492	0.00707649	0.920992
O08553	dihydropyrimidinase-like 2(Dpysl2)	Dpysl2	48.8614	20	2.12382e+08	2.11187e+08	1.84931e+08	1.71156e+08	3.49808e+08	2.02573e+08	2.77993e+08	2.38262e+08	1.37065	0.454861	0.0721408
Q9DCM2	glutathione S-transferase kappa 1(Gstk1)	Gstk1	48.4771	27	1.37818e+09	1.46235e+09	1.42985e+09	1.46115e+09	1.66625e+09	1.63607e+09	1.54401e+09	1.58906e+09	1.12281	0.167111	0.0018552
Q91YT0	NADH:ubiquinone oxidoreductase core subunit V1(Ndufv1)	Ndufv1	48.4663	27	8.87886e+08	1.07236e+09	1.06678e+09	1.03401e+09	1.17864e+09	8.47236e+08	1.10983e+09	1.05949e+09	1.03304	0.0468925	0.702075
P25444	ribosomal protein S2(Rps2)	Rps2	48.3897	26	1.7043e+09	1.75806e+09	1.34259e+09	1.31752e+09	1.90746e+09	2.29307e+09	1.65915e+09	1.58591e+09	1.21611	0.282271	0.144936
Q8BGD9	eukaryotic translation initiation factor 4B(Eif4b)	Eif4b	48.3838	31	4.49906e+08	4.38612e+08	4.06409e+08	3.6971e+08	4.1625e+08	4.48476e+08	3.97705e+08	4.24315e+08	1.01328	0.019035	0.799962
Q8BFZ3	actin, beta-like 2(Actbl2)	Actbl2	48.3821	4	1.29676e+06	2.48389e+06	1.22882e+06	2.86359e+06	6.6893e+06	755532	4.27855e+06	1.802e+06	1.71793	0.780671	0.348731
Q6ZQ38	cullin associated and neddylation disassociated 1(Cand1)	Cand1	48.3544	45	1.79496e+08	1.8163e+08	1.79974e+08	2.11265e+08	1.88328e+08	1.8978e+08	2.05427e+08	2.17348e+08	1.06449	0.0901574	0.286325
Q61694	hydroxy-delta-5-steroid dehydrogenase, 3 beta- and steroid delta-isomerase 5(Hsd3b5)	Hsd3b5	48.2747	8	1.67747e+08	1.41451e+08	2.24485e+08	2.38751e+08	2.02205e+08	1.9968e+08	9.25611e+07	1.14939e+08	0.788917	-0.342054	0.308082
Q9Z0N1	eukaryotic translation initiation factor 2, subunit 3, structural gene X-linked(Eif2s3x)	Eif2s3x	48.2166	5	4.06231e+07	4.71225e+07	4.53916e+07	3.58543e+07	3.91845e+07	4.38125e+07	5.2213e+07	4.69637e+07	1.07801	0.108365	0.411134
Q9CR68	ubiquinol-cytochrome c reductase, Rieske iron-sulfur polypeptide 1(Uqcrfs1)	Uqcrfs1	48.2002	20	1.75882e+09	1.90217e+09	4.85999e+09	1.55082e+09	1.39184e+09	1.4937e+09	1.47252e+09	1.4141e+09	0.5731	-0.803141	0.219616
P21107	tropomyosin 3, gamma(Tpm3)	Tpm3	48.1936	13	3.62557e+08	3.43413e+08	3.15492e+08	3.13681e+08	3.84159e+08	3.58416e+08	4.70016e+08	4.74488e+08	1.26359	0.337534	0.0328529
P54728	RAD23 homolog B, nucleotide excision repair protein(Rad23b)	Rad23b	48.0695	20	7.87899e+08	6.66512e+08	4.93377e+08	4.78648e+08	7.01823e+08	6.80859e+08	5.29933e+08	5.40917e+08	1.01117	0.0160218	0.940274
Q8BW75	monoamine oxidase B(Maob)	Maob	47.9516	33	1.34286e+09	1.23897e+09	1.29712e+09	1.27548e+09	1.45492e+09	1.51499e+09	1.37756e+09	1.34765e+09	1.1049	0.143914	0.0212176
Q01768	NME/NM23 nucleoside diphosphate kinase 2(Nme2)	Nme2	47.9045	10	3.1999e+09	2.89887e+09	2.96325e+09	2.91401e+09	3.60661e+09	4.0276e+09	4.09826e+09	3.82539e+09	1.29908	0.377496	0.000479389
Q9WUM5	succinate-CoA ligase, GDP-forming, alpha subunit(Suclg1)	Suclg1	47.9025	16	3.81869e+09	4.1392e+09	2.17929e+09	2.20537e+09	3.75162e+09	3.57957e+09	2.57519e+09	2.75068e+09	1.02548	0.0363026	0.899549
Q9QXY6	EH-domain containing 3(Ehd3)	Ehd2	47.6794	14	1.32274e+08	1.36427e+08	1.26268e+08	1.22097e+08	1.07172e+08	1.17752e+08	1.04679e+08	1.18622e+08	0.866863	-0.206124	0.0113927
P97351	ribosomal protein S3A1(Rps3a1)	Rps3a1	47.5832	27	2.32044e+09	2.24606e+09	2.45142e+09	2.22855e+09	1.95693e+09	1.79829e+09	2.046e+09	1.89089e+09	0.831897	-0.265523	0.00177108
P60229	eukaryotic translation initiation factor 3, subunit E(Eif3e)	Eif3e	47.5082	35	2.49462e+08	5.98632e+08	2.40117e+08	2.38096e+08	6.45985e+08	1.91533e+08	3.65383e+08	5.92358e+08	1.35358	0.436777	0.427469
Q91WG0	carboxylesterase 2C(Ces2c)	Ces2c	47.4062	20	8.2448e+08	8.44014e+08	7.85863e+08	7.87943e+08	9.31071e+08	9.34091e+08	8.54356e+08	8.48797e+08	1.10055	0.138226	0.0248471
O35386	phytanoyl-CoA hydroxylase(Phyh)	Phyh	47.28	23	5.02748e+08	5.11353e+08	5.67678e+08	5.70028e+08	6.67657e+08	6.71734e+08	6.93832e+08	6.93275e+08	1.26707	0.341501	0.00029666
Q07076	annexin A7(Anxa7)	Anxa7	47.1347	25	5.82439e+08	5.7851e+08	3.5939e+08	3.75471e+08	6.35989e+08	6.41153e+08	4.64771e+08	4.26805e+08	1.14395	0.194028	0.444471
Q9WVJ2	proteasome (prosome, macropain) 26S subunit, non-ATPase, 13(Psmd13)	Psmd13	46.7131	32	1.24372e+08	1.5702e+08	1.38022e+08	1.39658e+08	2.77399e+08	1.26766e+08	2.9696e+08	1.37537e+08	1.5001	0.585056	0.175231
P18242	cathepsin D(Ctsd)	Ctsd	46.6383	23	1.49605e+09	1.45227e+09	1.40246e+09	1.46724e+09	1.47054e+09	1.47413e+09	1.71786e+09	1.77541e+09	1.10655	0.146072	0.109072
Q8R1G2	carboxymethylenebutenolidase-like (Pseudomonas)(Cmbl)	Cmbl	46.6039	25	1.32631e+09	1.15169e+09	1.23234e+09	1.25069e+09	1.48531e+09	1.51856e+09	1.20241e+09	1.2219e+09	1.09416	0.129825	0.248316
Q93092	transaldolase 1(Taldo1)	Taldo1	46.5914	39	1.56949e+09	1.527e+09	1.61424e+09	1.99246e+09	1.39227e+09	1.51337e+09	1.56219e+09	1.56597e+09	0.90014	-0.151779	0.194058
Q99KR3	lactamase, beta 2(Lactb2)	Lactb2	46.4998	27	1.64381e+09	1.52471e+09	1.38207e+09	1.37759e+09	1.21342e+09	1.1669e+09	1.20342e+09	1.2244e+09	0.811068	-0.302104	0.00506378
P50285	flavin containing monooxygenase 1(Fmo1)	Fmo1	46.4964	28	2.16599e+08	2.00363e+08	1.42454e+08	1.443e+08	2.04711e+08	2.03741e+08	1.71877e+08	1.87356e+08	1.0909	0.125521	0.467286
Q8K1M6	dynamin 1-like(Dnm1l)	Dnm1l	46.4827	26	1.19559e+08	1.24319e+08	1.3535e+08	1.41232e+08	1.15947e+08	1.16506e+08	1.49319e+08	1.47124e+08	1.01621	0.0231946	0.847418
Q9WUB3	muscle glycogen phosphorylase(Pygm)	Pygm	46.4419	15	6.17512e+07	7.36311e+07	5.41799e+07	7.20973e+07	1.27208e+08	2.73642e+07	1.0169e+08	9.15128e+07	1.32911	0.410465	0.35986
P35486	pyruvate dehydrogenase E1 alpha 1(Pdha1)	Pdha1	46.43	31	1.0448e+09	1.12316e+09	1.03517e+09	1.09537e+09	7.43822e+08	8.84442e+08	7.62294e+08	7.66687e+08	0.734498	-0.445169	0.00030107
Q8BG32	proteasome (prosome, macropain) 26S subunit, non-ATPase, 11(Psmd11)	Psmd11	46.1672	35	3.62364e+08	3.71217e+08	3.73316e+08	3.50826e+08	3.81189e+08	3.79035e+08	4.04069e+08	4.07064e+08	1.07795	0.108292	0.019536
Q99L13	3-hydroxyisobutyrate dehydrogenase(Hibadh)	Hibadh	46.1086	30	1.63085e+09	1.48245e+09	1.71045e+09	1.6025e+09	1.56302e+09	1.75034e+09	1.59609e+09	1.41403e+09	0.984008	-0.0232575	0.769046
O55022	progesterone receptor membrane component 1(Pgrmc1)	Pgrmc1	46.0931	12	1.43634e+09	1.46676e+09	1.12096e+09	1.12262e+09	1.8201e+09	1.82122e+09	1.58456e+09	1.64454e+09	1.33492	0.416755	0.00886
Q99LB2	dehydrogenase/reductase (SDR family) member 4(Dhrs4)	Dhrs4	46.0656	20	1.77966e+09	1.78843e+09	1.70298e+09	1.70037e+09	2.11081e+09	1.81655e+09	1.96791e+09	1.99353e+09	1.13159	0.17835	0.0124125
P62242	ribosomal protein S8(Rps8)	Rps8	45.9344	28	3.21974e+09	2.97788e+09	3.41468e+09	3.32198e+09	2.98313e+09	2.83072e+09	2.71763e+09	3.07086e+09	0.897022	-0.156784	0.0348169
P30416	FK506 binding protein 4(Fkbp4)	Fkbp4	45.9294	27	6.2312e+08	6.34187e+08	5.87161e+08	5.56276e+08	6.94875e+08	1.01034e+09	5.42686e+08	5.81143e+08	1.1784	0.236831	0.357856
Q99LF4	RNA 2',3'-cyclic phosphate and 5'-OH ligase(Rtcb)	Rtcb	45.8308	32	2.42903e+08	2.63202e+08	1.9714e+08	1.80764e+08	2.5951e+08	2.83251e+08	2.22785e+08	2.14156e+08	1.10825	0.148282	0.377546
Q99KB8	hydroxyacyl glutathione hydrolase(Hagh)	Hagh	45.6	18	1.80024e+09	1.72024e+09	1.71222e+09	1.81769e+09	1.85632e+09	1.74881e+09	1.76383e+09	1.76575e+09	1.01196	0.0171488	0.584705
Q9JI75	N-ribosyldihydronicotinamide quinone reductase 2(Nqo2)	Nqo2	45.5841	25	1.12556e+09	1.09033e+09	1.05704e+09	1.05669e+09	9.51835e+08	9.53229e+08	9.53577e+08	1.06383e+09	0.905964	-0.142475	0.0196091
P52760	reactive intermediate imine deaminase A homolog(Rida)	Rida	45.5571	21	1.20606e+10	1.10409e+10	1.13219e+10	1.03872e+10	1.20065e+10	1.16886e+10	1.16392e+10	1.14174e+10	1.04332	0.0611809	0.234513
P61982	tyrosine 3-monooxygenase/tryptophan 5-monooxygenase activation protein, gamma polypeptide(Ywhag)	Ywhag	45.4324	16	1.02783e+09	8.32116e+08	8.73854e+08	9.89569e+08	9.65533e+08	9.38898e+08	1.03574e+09	8.86034e+08	1.02762	0.039305	0.661726
Q8R4N0	citrate lyase beta like(Clybl)	Clybl	45.3638	23	4.29768e+08	3.92961e+08	3.96741e+08	3.76374e+08	3.7351e+08	3.96463e+08	3.523e+08	3.79144e+08	0.940829	-0.0879956	0.152711
Q9Z2X1	heterogeneous nuclear ribonucleoprotein F(Hnrnpf)	Hnrnpf	45.3402	12	2.29964e+08	2.24526e+08	3.80768e+08	3.86097e+08	2.38762e+08	2.34506e+08	3.97863e+08	2.57077e+08	0.923734	-0.11445	0.709398
Q9JKF1	IQ motif containing GTPase activating protein 1(Iqgap1)	Iqgap1	45.2963	35	3.17565e+07	2.48494e+07	3.62319e+07	2.60286e+07	3.26705e+07	4.17791e+07	4.00329e+07	3.93655e+07	1.29429	0.372164	0.0385645
Q99NB9	splicing factor 3b, subunit 1(Sf3b1)	Sf3b1	45.2932	28	9.6905e+06	7.9371e+06	8.00458e+06	1.23253e+07	9.2793e+06	9.65792e+06	6.52002e+06	7.12211e+06	0.858311	-0.220428	0.33734
Q6ZWX6	eukaryotic translation initiation factor 2, subunit 1 alpha(Eif2s1)	Eif2s1	45.2161	25	3.37711e+08	3.86239e+08	3.87561e+08	4.16523e+08	3.23385e+08	3.84115e+08	3.99024e+08	3.81357e+08	0.973724	-0.0384151	0.682015
Q99LC3	NADH:ubiquinone oxidoreductase subunit A10(Ndufa10)	Ndufa10	45.1596	30	8.70889e+08	8.69673e+08	8.4206e+08	8.55128e+08	7.09477e+08	7.38992e+08	7.76581e+08	7.81282e+08	0.874506	-0.19346	0.00104283
Q71LX4	talin 2(Tln2)	Tln2	45.1593	37	2.60647e+06	4.96327e+06	5.5604e+06	4.83572e+06	5.48071e+06	5.77533e+06	6.70938e+06	3.35673e+06	1.18682	0.247096	0.415613
Q8BWP5	tocopherol (alpha) transfer protein(Ttpa)	Ttpa	45.1583	19	9.59622e+08	1.09787e+09	7.81449e+08	7.84443e+08	1.12267e+09	1.1821e+09	1.10607e+09	1.04042e+09	1.22848	0.296876	0.0445428
O88685	proteasome (prosome, macropain) 26S subunit, ATPase 3(Psmc3)	Psmc3	45.1077	26	3.50645e+08	3.45715e+08	3.23522e+08	3.23232e+08	3.39637e+08	3.56904e+08	3.72677e+08	3.20861e+08	1.03497	0.0495841	0.411169
O55131	septin 7(Septin7)	Septin7	45.0476	22	1.05003e+08	7.82745e+07	1.10317e+08	9.78706e+07	9.36993e+07	1.06888e+08	1.00624e+08	1.15448e+08	1.06436	0.0899838	0.481682
P20108	peroxiredoxin 3(Prdx3)	Prdx3	45.002	17	2.12837e+09	2.26387e+09	2.26845e+09	2.42422e+09	2.04197e+09	2.2054e+09	2.48352e+09	2.49109e+09	1.01509	0.0216054	0.794214
O09174	alpha-methylacyl-CoA racemase(Amacr)	Amacr	44.9853	25	7.86634e+08	8.0065e+08	9.94075e+08	8.35205e+08	8.77276e+08	9.14963e+08	9.51127e+08	9.98414e+08	1.09519	0.131178	0.18491
P70168	karyopherin (importin) beta 1(Kpnb1)	Kpnb1	44.9114	23	1.28604e+08	1.24444e+08	1.33651e+08	1.33205e+08	1.27185e+08	1.41769e+08	1.4384e+08	1.33705e+08	1.05115	0.0719685	0.181747
Q8BFW7	LIM domain containing preferred translocation partner in lipoma(Lpp)	Lpp	44.9015	17	1.50803e+08	1.70712e+08	1.26539e+08	1.03228e+08	1.63445e+08	1.64742e+08	1.27699e+08	1.18288e+08	1.04152	0.0586937	0.772841
Q9CQV8	tyrosine 3-monooxygenase/tryptophan 5-monooxygenase activation protein, beta polypeptide(Ywhab)	Ywhab	44.8194	13	6.55341e+08	6.05457e+08	5.58163e+08	5.33934e+08	6.74666e+08	6.31599e+08	7.12538e+08	5.11687e+08	1.07548	0.104979	0.419011
Q80UG5	septin 9(Septin9)	Septin9	44.7786	22	5.96101e+07	6.59911e+07	5.53245e+07	5.22043e+07	5.2648e+07	6.16308e+07	7.35081e+07	6.28019e+07	1.07489	0.104187	0.434366
Q99KK7	dipeptidylpeptidase 3(Dpp3)	Dpp3	44.7721	33	1.65752e+08	1.726e+08	2.10392e+08	2.16734e+08	2.16333e+08	2.39819e+08	2.18643e+08	2.30215e+08	1.18228	0.241571	0.0476596
P58710	gulonolactone (L-) oxidase(Gulo)	Gulo	44.7032	29	3.83859e+09	3.89293e+09	3.61623e+09	3.23105e+09	3.737e+09	3.71243e+09	3.54272e+09	3.4282e+09	0.989131	-0.0157667	0.820531
P17717	UDP glucuronosyltransferase 2 family, polypeptide B5(Ugt2b5)	Ugt2b17	44.6404	22	1.16997e+09	1.36811e+09	1.13824e+09	9.17e+08	1.34317e+09	1.36855e+09	1.05955e+09	9.40861e+08	1.02587	0.0368449	0.839343
Q571F8	glutaminase 2 (liver, mitochondrial)(Gls2)	Gls2	44.6201	30	6.52455e+08	6.65547e+08	6.87631e+08	7.11394e+08	5.24738e+08	5.79676e+08	5.96527e+08	6.33595e+08	0.859225	-0.218893	0.0104808
Q9WTP6	adenylate kinase 2(Ak2)	Ak2	44.6042	21	3.675e+09	3.53453e+09	4.00203e+09	3.7581e+09	2.66148e+09	2.49689e+09	2.73975e+09	2.62017e+09	0.70264	-0.509142	5.53395e-05
Q00897	serine (or cysteine) peptidase inhibitor, clade A, member 1D(Serpina1d)	Serpina1d	44.6021	8	1.71615e+08	1.64361e+08	1.62306e+08	1.69772e+08	2.12217e+08	2.09295e+08	2.12787e+08	2.26442e+08	1.28843	0.365613	3.51871e-05
Q8BH86	D-glutamate cyclase(Dglucy)	Dglucy	44.5741	25	2.14827e+08	2.04323e+08	1.71809e+08	1.93034e+08	2.32434e+08	2.44276e+08	2.34566e+08	2.30757e+08	1.20158	0.264935	0.00653138
P20918	plasminogen(Plg)	Plg	44.5535	30	5.91452e+07	5.69088e+07	5.99668e+07	6.68212e+07	7.18499e+07	6.88174e+07	8.29609e+07	8.1865e+07	1.25799	0.331123	0.00916762
Q9DB20	ATP synthase, H+ transporting, mitochondrial F1 complex, O subunit(Atp5o)	Atp5po	44.5248	25	7.16477e+09	6.92598e+09	6.86846e+09	6.92452e+09	6.13208e+09	6.17241e+09	5.75464e+09	5.28911e+09	0.837343	-0.25611	0.00191155
P51855	glutathione synthetase(Gss)	Gss	44.4855	29	2.79778e+08	1.84022e+08	2.00004e+08	1.89853e+08	4.34776e+08	3.06599e+08	3.32251e+08	5.0102e+08	1.84459	0.883301	0.0117677
P50516	ATPase, H+ transporting, lysosomal V1 subunit A(Atp6v1a)	Atp6v1a	44.4246	24	1.44484e+08	1.42479e+08	1.26361e+08	1.16557e+08	1.37765e+08	1.30729e+08	1.66822e+08	1.77549e+08	1.15661	0.209901	0.164128
Q61838	PZP, alpha-2-macroglobulin like(Pzp)	Pzp	44.4102	31	2.54445e+08	2.52986e+08	2.62137e+08	2.7186e+08	2.89319e+08	2.75242e+08	3.87553e+08	3.42497e+08	1.24311	0.313954	0.0516172
Q9D1Q6	endoplasmic reticulum protein 44(Erp44)	Erp44	44.3822	21	4.28017e+08	4.5724e+08	3.92909e+08	5.0576e+08	5.77686e+08	5.50344e+08	5.90706e+08	5.57378e+08	1.2759	0.351518	0.00298542
Q9CWS0	dimethylarginine dimethylaminohydrolase 1(Ddah1)	Ddah1	44.3604	20	7.72622e+08	7.9815e+08	8.94547e+08	9.01803e+08	9.87775e+08	1.02224e+09	1.08139e+09	1.07026e+09	1.23597	0.305643	0.00238992
Q8BUV3	gephyrin(Gphn)	Gphn	44.1805	23	3.82199e+08	5.2419e+08	4.57579e+08	4.0251e+08	5.74899e+08	5.06802e+08	5.22472e+08	5.12933e+08	1.19849	0.261217	0.0480263
Q9D7B6	acyl-Coenzyme A dehydrogenase family, member 8(Acad8)	Acad8	44.1468	24	4.15811e+08	4.24522e+08	6.84619e+08	4.91178e+08	4.19184e+08	4.18839e+08	3.80106e+08	3.9344e+08	0.799338	-0.323122	0.160936
P08228	superoxide dismutase 1, soluble(Sod1)	Sod1	44.1199	23	2.87513e+10	3.33246e+10	3.11591e+10	3.39601e+10	3.36018e+10	3.75269e+10	3.656e+10	3.09493e+10	1.08996	0.124281	0.183271
Q9QUM9	proteasome subunit alpha 6(Psma6)	Psma6	44.0911	23	9.55051e+08	8.94838e+08	1.09689e+09	1.04394e+09	9.30598e+08	9.87637e+08	1.05255e+09	1.06532e+09	1.01137	0.0163119	0.842873
P14148	ribosomal protein L7(Rpl7)	Rpl7	44.0493	35	1.58964e+09	1.56628e+09	1.50147e+09	1.54536e+09	1.37823e+09	1.42781e+09	1.45336e+09	1.34595e+09	0.903689	-0.146102	0.00275468
P62983	ribosomal protein S27A(Rps27a)	Rps27a	44.0347	5	3.96163e+08	3.95126e+08	4.42107e+08	4.24836e+08	4.24313e+08	4.34806e+08	5.11187e+08	5.66219e+08	1.16783	0.223825	0.0971854
Q8BVI4	quinoid dihydropteridine reductase(Qdpr)	Qdpr	43.9288	21	6.8318e+09	6.3479e+09	5.3336e+09	5.39096e+09	4.27546e+09	4.1445e+09	3.93282e+09	4.03092e+09	0.685388	-0.545007	0.00243194
Q5FW60	major urinary protein 20(Mup20)	Mup20	43.8946	18	4.10029e+08	2.93347e+08	3.23176e+08	2.65963e+08	9.49645e+08	9.53682e+08	7.46907e+08	7.55338e+08	2.63484	1.39772	0.000199631
Q3U2P1	Sec24 related gene family, member A (S. cerevisiae)(Sec24a)	Sec24a	43.8723	33	1.93012e+08	1.97887e+08	1.28758e+08	1.28472e+08	1.82342e+08	1.86938e+08	1.45159e+08	1.35332e+08	1.00253	0.00364865	0.986515
P52480	pyruvate kinase, muscle(Pkm)	Pkm	43.8709	25	3.91085e+08	2.99782e+08	3.67482e+08	3.02971e+08	2.69548e+08	2.29045e+08	3.56166e+08	3.58572e+08	0.89129	-0.166033	0.386671
P26150	hydroxy-delta-5-steroid dehydrogenase, 3 beta- and steroid delta-isomerase 3(Hsd3b3)	Hsd3b3	43.7646	8	2.87099e+08	2.69498e+08	2.46356e+08	2.63855e+08	3.00684e+08	2.94812e+08	2.51135e+08	2.71809e+08	1.0484	0.0681878	0.39591
O70251	eukaryotic translation elongation factor 1 beta 2(Eef1b2)	Eef1b2	43.7394	14	1.57547e+09	1.61706e+09	1.85952e+09	1.99895e+09	1.83139e+09	1.9526e+09	1.92441e+09	1.93911e+09	1.0846	0.117163	0.202638
B2RQC6	carbamoyl-phosphate synthetase 2, aspartate transcarbamylase, and dihydroorotase(Cad)	Cad	43.6906	19	7.12319e+06	1.41638e+07	8.76938e+06	4.11415e+06	793303	9.67279e+06	8.11932e+06	8.0896e+06	0.780643	-0.357266	0.542126
Q99L45	eukaryotic translation initiation factor 2, subunit 2 (beta)(Eif2s2)	Eif2s2	43.6344	25	2.84744e+08	2.76038e+08	2.40878e+08	2.53879e+08	2.76869e+08	2.81067e+08	2.96259e+08	3.21854e+08	1.11417	0.155967	0.0797256
Q8C5H8	NAD kinase 2, mitochondrial(Nadk2)	Nadk2	43.6327	26	4.8215e+08	4.79422e+08	5.11136e+08	5.09412e+08	5.1825e+08	5.19154e+08	4.92362e+08	4.93646e+08	1.02083	0.0297455	0.396783
P97429	annexin A4(Anxa4)	Anxa4	43.3626	31	1.46207e+09	1.66453e+09	3.00291e+08	2.98623e+08	2.45505e+09	2.5377e+09	2.09093e+09	1.70507e+09	2.35907	1.23822	0.0222312
Q8C165	peptidase M20 domain containing 1(Pm20d1)	Pm20d1	43.313	19	3.79434e+08	3.8591e+08	3.60668e+08	3.7434e+08	3.59545e+08	3.66035e+08	3.862e+08	3.84723e+08	0.997434	-0.00370627	0.914221
P63037	DnaJ heat shock protein family (Hsp40) member A1(Dnaja1)	Dnaja1	43.2865	25	3.09517e+08	2.79532e+08	2.64425e+08	2.78119e+08	3.19393e+08	3.09121e+08	2.74416e+08	2.6443e+08	1.03161	0.044893	0.603572
Q9D2G2	dihydrolipoamide S-succinyltransferase (E2 component of 2-oxo-glutarate complex)(Dlst)	Dlst	43.2814	19	2.02893e+09	2.0132e+09	1.32218e+09	1.39586e+09	2.15196e+09	2.21196e+09	1.47302e+09	1.59184e+09	1.0989	0.136065	0.557987
O08807	peroxiredoxin 4(Prdx4)	Prdx4	43.1939	15	4.35523e+08	6.05003e+08	6.06995e+08	7.1696e+08	7.99647e+08	8.1116e+08	8.36053e+08	7.16276e+08	1.33777	0.419832	0.0201219
P35564	calnexin(Canx)	Canx	43.1888	26	1.39356e+08	1.35136e+08	8.50605e+07	8.00241e+07	1.32098e+08	1.20898e+08	9.80489e+07	1.11811e+08	1.05296	0.0744482	0.749524
Q8JZQ9	eukaryotic translation initiation factor 3, subunit B(Eif3b)	Eif3b	43.0005	32	3.15936e+08	3.26031e+08	2.77024e+08	2.94829e+08	3.14847e+08	3.36595e+08	3.73817e+08	3.99116e+08	1.17346	0.230775	0.0519745
Q8VBT2	serine dehydratase(Sds)	Sds	42.8699	16	1.36924e+09	1.37725e+09	1.59693e+09	1.56988e+09	1.14756e+09	1.12687e+09	2.16976e+09	2.14579e+09	1.11443	0.15631	0.594357
P62897	cytochrome c, somatic(Cycs)	Cycs	42.8373	16	3.52884e+09	2.17796e+09	2.8774e+09	3.14638e+09	3.91915e+09	3.64243e+09	3.78624e+09	3.46296e+09	1.26258	0.336374	0.0431061
P58771	tropomyosin 1, alpha(Tpm1)	Tpm1	42.8345	10	3.53247e+07	3.64635e+07	2.5533e+07	3.63345e+07	4.46009e+07	3.6109e+07	5.91174e+07	6.24909e+07	1.51373	0.598106	0.0434537
Q91VR5	DEAD box helicase 1(Ddx1)	Ddx1	42.4996	32	1.51049e+08	1.4306e+08	1.51156e+08	1.58801e+08	1.55323e+08	1.65017e+08	1.63646e+08	1.75982e+08	1.09254	0.127687	0.039299
Q9D6Y7	methionine sulfoxide reductase A(Msra)	Msra	42.4305	19	2.33049e+09	2.17781e+09	1.88493e+09	1.85147e+09	2.40997e+09	2.39006e+09	2.05425e+09	2.10303e+09	1.08643	0.119598	0.276479
Q9Z2Z6	solute carrier family 25 (mitochondrial carnitine/acylcarnitine translocase), member 20(Slc25a20)	Slc25a20	42.4267	22	2.94462e+08	2.86089e+08	2.50022e+08	2.54135e+08	3.47535e+08	3.22934e+08	2.52695e+08	2.51952e+08	1.08335	0.115494	0.432898
Q9CQ60	6-phosphogluconolactonase(Pgls)	Pgls	42.2249	14	6.28978e+08	6.00424e+08	6.12713e+08	6.304e+08	6.77434e+08	7.06317e+08	6.66039e+08	6.57175e+08	1.09482	0.130697	0.00385586
O35215	D-dopachrome tautomerase(Ddt)	Ddt	42.148	22	1.22649e+10	1.05614e+10	1.02959e+10	1.21005e+10	1.09345e+10	9.74025e+09	1.11117e+10	1.13393e+10	0.953631	-0.0684966	0.43214
P70349	histidine triad nucleotide binding protein 1(Hint1)	Hint1	41.9218	19	1.99891e+09	1.7859e+09	1.93877e+09	1.96239e+09	2.05217e+09	2.20114e+09	1.96795e+09	1.99934e+09	1.06956	0.0970174	0.103823
Q9DCD0	phosphogluconate dehydrogenase(Pgd)	Pgd	41.8784	34	7.09608e+08	6.07366e+08	6.14731e+08	5.90777e+08	4.66823e+08	3.63467e+08	5.83176e+08	6.36117e+08	0.812526	-0.299513	0.126124
O70133	DEAH (Asp-Glu-Ala-His) box polypeptide 9(Dhx9)	Dhx9	41.8312	30	2.97474e+08	3.27404e+08	2.53853e+08	2.16455e+08	1.36871e+08	2.38103e+08	2.4507e+08	3.98054e+08	0.92961	-0.105302	0.755447
Q7TQI3	OTU domain, ubiquitin aldehyde binding 1(Otub1)	Otub1	41.8238	23	1.88688e+08	1.67707e+08	1.91052e+08	1.783e+08	1.82556e+08	1.87887e+08	1.89664e+08	1.98338e+08	1.04505	0.0635769	0.24035
Q91XE4	aspartoacylase (aminoacylase) 3(Acy3)	Acy3	41.7589	18	7.07136e+08	6.97633e+08	6.12164e+08	6.63555e+08	8.02772e+08	9.38683e+08	8.03192e+08	7.9335e+08	1.24529	0.316487	0.00695861
P47754	capping actin protein of muscle Z-line subunit alpha 2(Capza2)	Capza2	41.7523	14	4.42715e+08	4.34511e+08	5.02207e+08	5.16419e+08	4.6221e+08	4.4572e+08	4.92596e+08	5.09519e+08	1.00749	0.0107601	0.892701
Q99J99	mercaptopyruvate sulfurtransferase(Mpst)	Mpst	41.6625	26	2.59632e+09	2.63555e+09	9.86972e+08	2.47461e+09	9.17266e+08	2.11502e+09	7.96112e+08	8.49025e+08	0.538041	-0.894213	0.0952378
Q02248	catenin (cadherin associated protein), beta 1(Ctnnb1)	Ctnnb1	41.3639	20	1.10529e+08	1.04974e+08	1.15319e+08	1.16306e+08	1.48626e+08	1.53759e+08	1.23952e+08	1.20205e+08	1.22234	0.289644	0.0313604
P62960	Y box protein 1(Ybx1)	Ybx1	41.3259	15	5.73306e+08	5.26998e+08	4.03499e+08	4.74745e+08	4.73497e+08	3.9585e+08	4.85481e+08	4.38547e+08	0.906409	-0.141766	0.308737
P62754	ribosomal protein S6(Rps6)	Rps6	41.1811	28	1.66696e+09	1.6008e+09	1.55536e+09	1.60486e+09	1.51607e+09	1.6242e+09	1.53817e+09	1.68839e+09	0.990486	-0.013791	0.750472
Q91VR2	ATP synthase, H+ transporting, mitochondrial F1 complex, gamma polypeptide 1(Atp5c1)	Atp5c1	41.137	20	5.72335e+09	5.51459e+09	5.53041e+09	6.07033e+09	4.84475e+09	4.77478e+09	4.97827e+09	5.02521e+09	0.859201	-0.218933	0.00128991
O35459	enoyl coenzyme A hydratase 1, peroxisomal(Ech1)	Ech1	41.0912	22	1.32301e+09	1.34229e+09	1.2617e+09	1.29067e+09	1.32851e+09	1.32186e+09	1.23598e+09	1.28339e+09	0.990816	-0.0133112	0.680858
Q9D051	pyruvate dehydrogenase (lipoamide) beta(Pdhb)	Pdhb	41.037	25	1.78832e+09	1.78821e+09	1.28315e+09	1.32453e+09	1.20266e+09	1.21007e+09	9.79163e+08	9.31592e+08	0.699117	-0.516394	0.0258243
Q9WUA2	phenylalanyl-tRNA synthetase, beta subunit(Farsb)	Farsb	41.0198	27	2.38005e+08	2.29987e+08	2.69708e+08	2.52648e+08	1.95278e+08	1.94801e+08	2.29022e+08	2.40253e+08	0.867729	-0.204684	0.0656618
Q99K48	non-POU-domain-containing, octamer binding protein(Nono)	Nono	40.9535	25	6.46293e+07	2.88531e+08	6.78494e+07	2.74375e+08	7.07079e+07	9.09868e+07	8.57038e+07	2.6273e+08	0.733592	-0.44695	0.569181
Q5XJY5	archain 1(Arcn1)	Arcn1	40.8162	31	2.17899e+08	2.17566e+08	1.98686e+08	2.08584e+08	1.95845e+08	2.18811e+08	2.5277e+08	2.0464e+08	1.0348	0.0493589	0.60165
P21619	lamin B2(Lmnb2)	Lmnb2	40.7557	23	1.0083e+08	7.42865e+07	8.49465e+07	8.80646e+07	7.30162e+07	7.69643e+07	8.85534e+07	8.03617e+07	0.916032	-0.12653	0.295993
P62082	ribosomal protein S7(Rps7)	Rps7	40.6535	19	2.35583e+09	2.32423e+09	1.98803e+09	1.82014e+09	2.19273e+09	2.29295e+09	2.18894e+09	1.98076e+09	1.01969	0.028136	0.784524
Q9D662	SEC23 homolog B, COPII coat complex component(Sec23b)	Sec23b	40.6054	20	9.95209e+06	1.1006e+07	1.26223e+07	1.21132e+07	1.15559e+07	1.00599e+07	1.6134e+07	8.66295e+06	1.01574	0.0225296	0.920499
Q01279	epidermal growth factor receptor(Egfr)	Egfr	40.574	22	2.95148e+07	3.02884e+07	2.27562e+07	2.71747e+07	3.83608e+07	4.30138e+07	2.81344e+07	3.33638e+07	1.30199	0.38072	0.0623361
Q8JZR0	acyl-CoA synthetase long-chain family member 5(Acsl5)	Acsl5	40.4649	28	6.57458e+08	7.12645e+08	5.13594e+08	5.39097e+08	3.71464e+08	3.3642e+08	4.73685e+08	3.36126e+08	0.626424	-0.674789	0.00768123
P17225	polypyrimidine tract binding protein 1(Ptbp1)	Ptbp1	40.388	16	5.66229e+08	6.07073e+08	4.94788e+08	5.51405e+08	6.56406e+08	6.39676e+08	5.62558e+08	5.48166e+08	1.08439	0.116888	0.237778
Q9EQK5	major vault protein(Mvp)	Mvp	40.2916	36	2.73429e+08	2.6427e+08	2.54859e+08	2.63763e+08	2.67413e+08	3.11081e+08	4.11583e+08	3.98927e+08	1.31495	0.395004	0.0548252
P62301	ribosomal protein S13(Rps13)	Rps13	40.2177	29	1.38364e+09	1.35323e+09	1.23934e+09	1.20062e+09	1.43933e+09	1.43649e+09	1.36087e+09	1.37355e+09	1.08372	0.115995	0.0672775
Q8R0F9	SEC14-like lipid binding 4(Sec14l4)	Sec14l4	40.1591	29	6.52561e+08	7.74933e+08	5.84031e+08	7.14617e+08	8.55557e+08	6.76199e+08	7.42928e+08	6.91136e+08	1.08792	0.121569	0.339219
O35423	alanine-glyoxylate aminotransferase(Agxt)	Agxt	40.0731	31	9.49164e+08	9.88027e+08	1.12602e+09	1.2075e+09	9.18183e+08	7.66207e+08	1.86236e+09	1.85484e+09	1.2648	0.33891	0.384008
Q3U0V1	KH-type splicing regulatory protein(Khsrp)	Khsrp	40.0578	26	1.65938e+08	1.66752e+08	1.03878e+08	9.44276e+07	1.63096e+08	1.54853e+08	1.07597e+08	1.06238e+08	1.00148	0.00213966	0.993887
Q9JIL4	PDZ domain containing 1(Pdzk1)	Pdzk1	40.0162	28	6.98872e+07	5.17172e+07	5.45518e+07	6.2445e+07	7.16275e+07	5.06333e+07	6.52499e+07	4.83855e+07	0.988664	-0.0164485	0.925854
P62880	guanine nucleotide binding protein (G protein), beta 2(Gnb2)	Gnb2	39.9706	9	1.67396e+08	1.60295e+08	1.44858e+08	1.60348e+08	1.67734e+08	1.61843e+08	1.72137e+08	1.63485e+08	1.05104	0.0718132	0.17756
Q76MZ3	protein phosphatase 2, regulatory subunit A, alpha(Ppp2r1a)	Ppp2r1a	39.9585	20	2.31304e+08	2.54836e+08	2.98499e+08	4.25929e+08	2.5988e+08	4.73059e+08	3.38417e+08	2.82127e+08	1.11806	0.160993	0.600119
P02088	hemoglobin, beta adult major chain(Hbb-b1)	Hbbt1	39.8368	15	2.07417e+09	2.21556e+09	1.56734e+09	1.61409e+09	1.69769e+09	1.73609e+09	2.88485e+09	2.82564e+09	1.22394	0.291536	0.297883
Q99PT1	Rho GDP dissociation inhibitor (GDI) alpha(Arhgdia)	Arhgdia	39.8345	12	4.98265e+08	4.30634e+08	6.02936e+08	6.13557e+08	8.02457e+08	7.87929e+08	9.24718e+08	9.36123e+08	1.60867	0.685868	0.00144241
P47791	glutathione reductase(Gsr)	Gsr	39.6655	13	3.82992e+08	3.67748e+08	2.92399e+08	2.89607e+08	3.51386e+08	4.19089e+08	3.89644e+08	3.91715e+08	1.16439	0.219573	0.10039
Q9WUR2	enoyl-Coenzyme A delta isomerase 2(Eci2)	Eci2	39.6394	17	4.47851e+08	4.38324e+08	4.49629e+08	4.51579e+08	4.93883e+08	4.78717e+08	4.18533e+08	4.22173e+08	1.0145	0.020774	0.751226
O35969	guanidinoacetate methyltransferase(Gamt)	Gamt	39.6374	14	7.51733e+08	6.99922e+08	7.51178e+08	7.66879e+08	6.0455e+08	6.14919e+08	7.0401e+08	6.8784e+08	0.879317	-0.185544	0.021773
Q9DB29	isoamyl acetate-hydrolyzing esterase 1 homolog(Iah1)	Iah1	39.589	17	7.33088e+08	6.99848e+08	8.35157e+08	8.42669e+08	7.79289e+08	7.80332e+08	8.3264e+08	8.21534e+08	1.03312	0.0470103	0.529286
P80317	chaperonin containing Tcp1, subunit 6a (zeta)(Cct6a)	Cct6a	39.5842	27	3.5249e+08	3.49365e+08	3.93506e+08	3.98649e+08	3.38381e+08	3.67292e+08	3.44388e+08	3.72411e+08	0.952116	-0.0707902	0.293593
P12787	cytochrome c oxidase subunit 5A(Cox5a)	Cox5a	39.4957	15	5.50836e+09	5.22231e+09	5.94712e+09	5.80785e+09	4.91487e+09	4.86832e+09	4.82054e+09	4.9097e+09	0.867817	-0.204537	0.00385177
P63158	high mobility group box 1(Hmgb1)	Hmgb1	39.4205	14	1.05201e+09	1.15442e+09	1.06845e+09	9.8885e+08	1.10278e+09	9.58563e+08	9.48276e+08	1.01452e+09	0.943808	-0.0834353	0.268738
Q8BGT5	glutamic pyruvate transaminase (alanine aminotransferase) 2(Gpt2)	Gpt2	39.3928	18	6.314e+08	5.94569e+08	5.83223e+08	5.68626e+08	5.32294e+08	5.49276e+08	5.39029e+08	5.82243e+08	0.926413	-0.110272	0.0455931
P62821	RAB1A, member RAS oncogene family(Rab1a)	Rab1A	39.3708	7	9.93805e+07	1.09678e+08	9.0766e+07	8.32148e+07	9.2316e+07	1.14746e+08	9.1802e+07	9.44586e+07	1.02685	0.0382207	0.756455
Q91X44	glucokinase regulatory protein(Gckr)	Gckr	39.359	25	4.55895e+08	4.24621e+08	4.42036e+08	4.49578e+08	3.95658e+08	4.12514e+08	3.60666e+08	4.20875e+08	0.897063	-0.156718	0.0224682
Q02819	nucleobindin 1(Nucb1)	Nucb1	39.3303	32	2.32609e+08	2.79208e+08	2.26341e+08	2.29165e+08	2.62409e+08	3.02725e+08	2.84582e+08	3.05618e+08	1.19436	0.256242	0.0260503
Q8VDK1	nitrilase 1(Nit1)	Nit1	39.3193	20	7.98564e+08	8.70045e+08	9.41843e+08	8.98587e+08	7.19915e+08	7.39241e+08	7.17763e+08	6.81493e+08	0.814585	-0.295863	0.00241068
Q6IRU2	tropomyosin 4(Tpm4)	Tpm4	39.2936	33	1.33096e+08	1.32633e+08	9.02516e+07	1.273e+08	1.6152e+08	1.66488e+08	2.55241e+08	1.97968e+08	1.61649	0.692862	0.0205777
E9PV24	fibrinogen alpha chain(Fga)	Fga	38.9608	20	2.57039e+08	2.39614e+08	1.98674e+08	1.73943e+08	2.24093e+08	1.9207e+08	2.59765e+08	2.60644e+08	1.07742	0.107586	0.526892
Q64435	UDP glucuronosyltransferase 1 family, polypeptide A6A(Ugt1a6a)	Ugt1a6a	38.9139	14	1.07544e+08	1.07453e+08	6.4844e+07	6.54888e+07	1.31839e+08	1.17537e+08	8.09589e+07	7.26807e+07	1.16705	0.222862	0.471056
Q9DD20	methyltransferase like 7B(Mettl7b)	Mettl7b	38.8381	20	9.94322e+08	9.66907e+08	7.29189e+08	6.8862e+08	1.14572e+09	1.24249e+09	1.06567e+09	1.15255e+09	1.36324	0.447039	0.0123766
Q91X91	quinolinate phosphoribosyltransferase(Qprt)	Qprt	38.7546	13	1.46555e+09	1.58654e+09	1.80869e+09	1.77449e+09	1.22099e+09	1.25042e+09	1.50202e+09	1.45204e+09	0.817671	-0.290407	0.0304787
Q9EPU0	UPF1 regulator of nonsense transcripts homolog (yeast)(Upf1)	Upf1	38.718	34	1.02613e+08	1.01022e+08	7.83465e+07	7.03256e+07	9.73887e+07	9.76309e+07	9.86491e+07	8.38566e+07	1.07158	0.0997403	0.502404
Q8BH95	enoyl Coenzyme A hydratase, short chain, 1, mitochondrial(Echs1)	Echs1	38.6115	23	3.01879e+09	2.98139e+09	3.10514e+09	2.98726e+09	2.74231e+09	2.64417e+09	2.7537e+09	2.6338e+09	0.890958	-0.16657	0.000244555
Q8K310	matrin 3(Matr3)	Matr3	38.5553	25	1.33535e+08	1.07713e+08	1.00783e+08	1.62399e+08	1.18535e+08	1.03355e+08	1.06734e+08	1.13335e+08	0.876155	-0.190741	0.319889
Q9CZ44	NSFL1 (p97) cofactor (p47)(Nsfl1c)	Nsfl1c	38.5319	20	3.82832e+08	3.79499e+08	2.50391e+08	2.34143e+08	3.01933e+08	3.71035e+08	3.4305e+08	3.39372e+08	1.08704	0.120403	0.548336
Q8QZY2	glycerate kinase(Glyctk)	Glyctk	38.4433	17	4.44672e+08	4.68158e+08	5.164e+08	5.11357e+08	4.84887e+08	5.01164e+08	4.73063e+08	4.29228e+08	0.973078	-0.0393727	0.593257
P10605	cathepsin B(Ctsb)	Ctsb	38.4387	17	1.50511e+09	1.48632e+09	1.41923e+09	1.38984e+09	1.78171e+09	1.72868e+09	1.53785e+09	1.65084e+09	1.15492	0.20779	0.00927708
P17426	adaptor-related protein complex 2, alpha 1 subunit(Ap2a1)	Ap2a1	38.4373	18	1.80128e+07	2.23151e+07	1.91784e+07	1.68852e+07	2.47326e+07	2.36438e+07	2.34756e+07	2.06491e+07	1.21088	0.276058	0.0328209
Q99020	heterogeneous nuclear ribonucleoprotein A/B(Hnrnpab)	Hnrnpab	38.3986	19	7.14874e+08	7.00757e+08	6.1384e+08	6.33769e+08	6.7912e+08	7.17842e+08	7.07846e+08	7.41052e+08	1.06857	0.0956823	0.152702
Q3UNX5	acyl-CoA synthetase medium-chain family member 3(Acsm3)	Acsm3	38.382	20	3.5802e+08	3.72866e+08	3.02662e+08	2.95381e+08	4.00734e+08	3.87014e+08	3.43572e+08	2.81012e+08	1.06276	0.0878158	0.553528
Q6ZWV3	ribosomal protein L10(Rpl10)	Rpl10	38.2448	3	2.14875e+08	2.12456e+08	1.28544e+08	2.32688e+08	2.16277e+08	1.44813e+08	1.87881e+08	1.37423e+08	0.870438	-0.200186	0.424461
O09131	glutathione S-transferase omega 1(Gsto1)	Gsto1	38.2389	16	7.44902e+08	7.62902e+08	9.55409e+08	7.36903e+08	7.25451e+08	7.3042e+08	9.51212e+08	8.48407e+08	1.0173	0.0247502	0.85952
Q4LDG0	solute carrier family 27 (fatty acid transporter), member 5(Slc27a5)	Slc27a5	38.1395	19	2.78143e+08	3.11348e+08	1.66024e+08	1.77558e+08	2.41018e+08	2.85126e+08	2.01398e+08	2.2818e+08	1.02427	0.0346019	0.89261
P26516	proteasome (prosome, macropain) 26S subunit, non-ATPase, 7(Psmd7)	Psmd7	38.1076	20	4.75764e+08	5.94538e+08	3.78289e+08	4.96692e+08	5.13834e+08	5.43549e+08	4.53374e+08	5.2537e+08	1.0467	0.0658474	0.655858
Q9DCX2	ATP synthase, H+ transporting, mitochondrial F0 complex, subunit D(Atp5h)	Atp5h	38.1037	16	2.27415e+09	2.14522e+09	3.54551e+09	2.72818e+09	1.72523e+09	1.67473e+09	2.14752e+09	2.21968e+09	0.726375	-0.461214	0.0791781
Q8BMF4	dihydrolipoamide S-acetyltransferase (E2 component of pyruvate dehydrogenase complex)(Dlat)	Dlat	38.0832	20	1.11947e+09	1.05554e+09	5.63112e+08	5.52593e+08	6.69907e+08	6.75056e+08	4.56742e+08	4.39186e+08	0.680972	-0.554332	0.166316
P99029	peroxiredoxin 5(Prdx5)	Prdx5	38.0803	22	5.77071e+09	4.8304e+09	5.96559e+09	5.94279e+09	7.59782e+09	7.58973e+09	6.04079e+09	5.95826e+09	1.20778	0.272362	0.0708818
Q8VCR7	abhydrolase domain containing 14b(Abhd14b)	Abhd14b	38.0552	20	4.17592e+09	4.18019e+09	3.43462e+09	3.4549e+09	3.58968e+09	3.48691e+09	2.67756e+09	2.7302e+09	0.818881	-0.288275	0.0754443
Q61699	heat shock 105kDa/110kDa protein 1(Hsph1)	Hsph1	38.0517	27	4.67363e+07	4.50544e+07	4.2505e+07	4.84517e+07	4.13995e+07	5.55266e+07	3.12217e+07	4.05063e+07	0.922881	-0.115784	0.521073
Q91XF0	pyridoxine 5'-phosphate oxidase(Pnpo)	Pnpo	37.9589	17	9.22533e+08	9.02736e+08	7.69119e+08	8.78291e+08	1.22417e+09	1.2514e+09	9.58278e+08	1.092e+09	1.30327	0.382139	0.0131029
Q9Z1Z2	serine/threonine kinase receptor associated protein(Strap)	Strap	37.9491	19	2.43354e+08	2.62943e+08	2.48121e+08	2.60622e+08	2.40238e+08	3.0552e+08	2.85764e+08	2.59303e+08	1.07466	0.103884	0.257516
P17879/Q61696	Heat shock 70 kDa protein 1B/Heat shock 70 kDa protein 1A	Hspa1b/Hspa1a	37.8913	16	5.08954e+07	5.06118e+07	4.73745e+07	4.75885e+07	7.11479e+07	4.49593e+07	4.77608e+07	5.13852e+07	1.0956	0.131723	0.4637
Q8BWY3	eukaryotic translation termination factor 1(Etf1)	Etf1	37.8562	19	1.24424e+08	1.48026e+08	1.43859e+08	1.20469e+08	1.56151e+08	1.46932e+08	1.70427e+08	1.63087e+08	1.18596	0.246057	0.0262308
Q9WV68	2-4-dienoyl-Coenzyme A reductase 2, peroxisomal(Decr2)	Decr2	37.843	20	1.32296e+09	1.23514e+09	1.1248e+09	1.09592e+09	1.03918e+09	9.20697e+08	1.12932e+09	1.10097e+09	0.87682	-0.189648	0.0794876
P68254	tyrosine 3-monooxygenase/tryptophan 5-monooxygenase activation protein theta(Ywhaq)	Ywhaq	37.8174	14	2.87486e+08	2.52713e+08	3.14358e+08	2.83545e+08	2.80768e+08	3.05829e+08	3.17096e+08	3.14229e+08	1.07013	0.0977928	0.234012
A2AJL3	FGGY carbohydrate kinase domain containing(Fggy)	Fggy	37.8084	16	3.62958e+08	3.47641e+08	2.5954e+08	2.09513e+08	3.25613e+08	3.36171e+08	2.33844e+08	1.80563e+08	0.912296	-0.132426	0.638025
P49312	heterogeneous nuclear ribonucleoprotein A1(Hnrnpa1)	Hnrnpa1	37.6717	17	5.1047e+07	4.8602e+07	4.08289e+07	4.03427e+07	4.77125e+07	4.80761e+07	5.57458e+07	5.33467e+07	1.13306	0.180228	0.123816
P30999	catenin (cadherin associated protein), delta 1(Ctnnd1)	Ctnnd1	37.5382	32	1.5847e+08	1.55975e+08	1.15312e+08	1.07702e+08	1.23499e+08	1.40776e+08	1.5303e+08	1.37787e+08	1.03281	0.046573	0.773128
Q9D1A2	CNDP dipeptidase 2 (metallopeptidase M20 family)(Cndp2)	Cndp2	37.5335	26	4.41774e+08	4.37017e+08	5.04348e+08	5.14316e+08	4.71754e+08	4.98982e+08	5.54532e+08	4.96908e+08	1.06573	0.0918421	0.288633
O54754	aldehyde oxidase 1(Aox1)	Aox1	37.4967	24	2.74051e+07	2.87663e+07	2.48418e+07	2.35755e+07	3.27376e+07	3.34089e+07	3.12469e+07	2.59941e+07	1.17974	0.238468	0.0620724
Q5FW57	predicted gene 4952(Gm4952)	Gm4952	37.433	26	6.30335e+08	6.34608e+08	7.05194e+08	6.95962e+08	4.75549e+08	4.96585e+08	4.29703e+08	3.97626e+08	0.674942	-0.567164	0.00034553
Q64516	glycerol kinase(Gk)	Gk	37.3906	22	7.84861e+08	7.67908e+08	6.92053e+08	6.81246e+08	6.86791e+08	6.80366e+08	6.59306e+08	6.2997e+08	0.90785	-0.139474	0.060298
P97364	selenophosphate synthetase 2(Sephs2)	Sephs2	37.2829	17	1.11573e+09	1.14243e+09	1.15899e+09	1.1374e+09	1.19251e+09	1.24006e+09	1.03672e+09	1.02101e+09	0.98589	-0.0205017	0.783008
P47962	ribosomal protein L5(Rpl5)	Rpl5	37.271	23	1.64751e+09	1.42019e+09	1.82815e+09	1.78911e+09	1.48882e+09	1.41942e+09	1.29212e+09	1.40236e+09	0.838108	-0.254792	0.0363791
Q8QZS1	3-hydroxyisobutyryl-Coenzyme A hydrolase(Hibch)	Hibch	37.2646	30	7.00861e+08	7.07519e+08	8.07003e+08	8.46127e+08	7.37265e+08	7.27253e+08	7.07626e+08	1.2753e+09	1.12606	0.171283	0.523961
P62192	protease (prosome, macropain) 26S subunit, ATPase 1(Psmc1)	Psmc1	37.2097	18	3.50599e+08	3.5036e+08	3.39141e+08	3.39826e+08	3.64381e+08	3.83172e+08	3.73421e+08	3.61948e+08	1.07464	0.103851	0.00430042
Q9D172	glutamine amidotransferase like class 1 domain containing 3A(Gatd3a)	Gatd3a	37.2069	13	1.14235e+09	1.18979e+09	1.60676e+09	1.47607e+09	9.8337e+08	8.9371e+08	1.09646e+09	1.05417e+09	0.74381	-0.426995	0.0281031
P50396	guanosine diphosphate (GDP) dissociation inhibitor 1(Gdi1)	Gdi1	37.1254	20	1.06638e+08	1.15519e+08	1.87084e+08	9.49049e+07	1.12229e+08	1.02107e+08	1.31658e+08	1.30007e+08	0.944171	-0.0828793	0.759685
Q61133	glutathione S-transferase, theta 2(Gstt2)	Gstt2	37.1174	15	6.83595e+08	6.71933e+08	7.02839e+08	6.60285e+08	5.93986e+08	5.03917e+08	5.61931e+08	5.40759e+08	0.809443	-0.304999	0.000826964
Q9DBG6	ribophorin II(Rpn2)	Rpn2	37.1074	17	2.48449e+08	2.34919e+08	1.52396e+08	1.47044e+08	2.55618e+08	2.53293e+08	1.8808e+08	1.76096e+08	1.11533	0.157468	0.531511
Q3ULJ0	glycerol-3-phosphate dehydrogenase 1-like(Gpd1l)	Gpd1l	37.0863	14	1.21608e+08	1.0702e+08	1.10533e+08	1.17189e+08	1.14637e+08	1.16989e+08	1.9529e+08	1.92077e+08	1.3564	0.439782	0.123866
Q9CZX8	ribosomal protein S19(Rps19)	Rps19	37.0712	18	8.21279e+08	7.64645e+08	7.85065e+08	8.38954e+08	8.16105e+08	8.16357e+08	8.28656e+08	8.01267e+08	1.01634	0.0233796	0.488806
P56399	ubiquitin specific peptidase 5 (isopeptidase T)(Usp5)	Usp5	36.9454	25	1.81686e+08	1.7495e+08	1.66466e+08	1.76643e+08	1.89366e+08	1.63508e+08	1.82095e+08	1.88238e+08	1.03353	0.0475788	0.419408
Q9QZD9	eukaryotic translation initiation factor 3, subunit I(Eif3i)	Eif3i	36.9032	23	2.38687e+08	2.50064e+08	2.42122e+08	2.37979e+08	2.76612e+08	2.78285e+08	2.90476e+08	2.75291e+08	1.15669	0.210006	0.000143439
P70398	ubiquitin specific peptidase 9, X chromosome(Usp9x)	Usp9x	36.8843	33	4.89287e+07	5.18273e+07	4.4506e+07	4.38769e+07	5.29801e+07	4.43628e+07	4.77521e+07	4.30208e+07	0.994591	-0.00782425	0.932883
P42125	enoyl-Coenzyme A delta isomerase 1(Eci1)	Eci1	36.8482	20	2.00237e+09	1.93894e+09	1.90249e+09	1.86102e+09	1.67567e+09	1.80421e+09	1.84114e+09	1.71989e+09	0.913832	-0.13	0.0139032
Q6ZWN5	ribosomal protein S9(Rps9)	Rps9	36.8206	29	1.24063e+09	1.22176e+09	1.27502e+09	1.26988e+09	1.25136e+09	1.22734e+09	1.26867e+09	1.26978e+09	1.00197	0.00283714	0.882697
Q9QZE5	coatomer protein complex, subunit gamma 1(Copg1)	Copg1	36.5788	20	9.03996e+07	8.46248e+07	9.72299e+07	8.34287e+07	7.90688e+07	8.13999e+07	8.84425e+07	1.00996e+08	0.983761	-0.0236204	0.813373
O35887	calumenin(Calu)	Calu	36.5589	20	1.39405e+08	1.44233e+08	1.64828e+08	1.14035e+08	1.35757e+08	1.38626e+08	1.49405e+08	1.2643e+08	0.978164	-0.0318523	0.797701
Q8VE09	tetratricopeptide repeat domain 39C(Ttc39c)	Ttc39c	36.3258	14	1.51188e+08	1.37619e+08	1.87633e+08	1.80187e+08	1.48476e+08	1.68193e+08	1.16913e+08	1.30206e+08	0.858609	-0.219927	0.203355
Q9DCV4	regulator of microtubule dynamics 1(Rmdn1)	Rmdn1	36.2719	15	2.04207e+08	1.89453e+08	2.34659e+08	2.32226e+08	2.04003e+08	2.30946e+08	1.86986e+08	1.9605e+08	0.950543	-0.0731762	0.491323
P62270	ribosomal protein S18(Rps18)	Rps18	36.2446	32	1.11691e+09	1.09982e+09	1.11535e+09	1.11874e+09	1.08333e+09	1.06381e+09	9.99052e+08	1.08933e+09	0.951627	-0.0715313	0.0436234
Q9D7G0	phosphoribosyl pyrophosphate synthetase 1(Prps1)	Prps1	36.2087	5	7.11708e+07	7.02605e+07	7.71479e+07	7.95636e+07	6.88746e+07	6.33068e+07	6.93321e+07	7.17848e+07	0.916669	-0.125527	0.0751336
P58281	OPA1, mitochondrial dynamin like GTPase(Opa1)	Opa1	36.1718	36	4.21826e+07	1.61382e+07	3.73424e+07	4.10182e+07	5.56498e+07	4.677e+07	5.10054e+07	4.69055e+07	1.46568	0.551567	0.0486524
P49722	proteasome subunit alpha 2(Psma2)	Psma2	36.127	20	7.62462e+08	8.23658e+08	8.08342e+08	7.54365e+08	7.7098e+08	8.13082e+08	7.95557e+08	7.28134e+08	0.986956	-0.0189424	0.696229
O35660	glutathione S-transferase, mu 6(Gstm6)	Gstm6	36.0177	13	2.05273e+08	2.04279e+08	2.36464e+08	2.22249e+08	1.43701e+08	1.34999e+08	1.58793e+08	1.50472e+08	0.677171	-0.562407	0.000264034
P62141	protein phosphatase 1 catalytic subunit beta(Ppp1cb)	Ppp1cb	35.99	7	2.37411e+07	2.4463e+07	2.4955e+07	2.5211e+07	2.48039e+07	2.56033e+07	2.21634e+07	2.52502e+07	0.994416	-0.00807876	0.876314
Q9DCY0	kidney expressed gene 1(Keg1)	Keg1	35.9709	21	1.30507e+09	1.35739e+09	1.73894e+09	1.64223e+09	1.18799e+09	1.27986e+09	1.37277e+09	1.25756e+09	0.843562	-0.245434	0.0809523
Q8R164	biphenyl hydrolase-like (serine hydrolase, breast epithelial mucin-associated antigen)(Bphl)	Bphl	35.9603	25	2.69488e+09	2.66349e+09	2.76732e+09	2.66158e+09	2.61627e+09	2.57331e+09	2.41486e+09	2.42712e+09	0.929944	-0.104785	0.0157258
P52840	sulfotransferase family 1A, phenol-preferring, member 1(Sult1a1)	Sult1a1	35.9265	22	2.11531e+09	1.97219e+09	1.97029e+09	1.8894e+09	2.00775e+09	1.86319e+09	2.00011e+09	2.10361e+09	1.00346	0.0049781	0.92309
Q8VCA8	secernin 2(Scrn2)	Scrn2	35.8489	16	4.78825e+08	4.56888e+08	3.53484e+08	3.45949e+08	4.61095e+08	5.43633e+08	3.96343e+08	3.73811e+08	1.08546	0.118304	0.521681
Q9R257	heme binding protein 1(Hebp1)	Hebp1	35.8415	13	7.97342e+08	9.1334e+08	7.17856e+08	7.02845e+08	7.14895e+08	8.41442e+08	4.86138e+08	5.18019e+08	0.817688	-0.290378	0.191086
Q61207	prosaposin(Psap)	Psap	35.8377	24	4.54826e+09	4.24821e+09	3.59592e+09	3.55064e+09	4.90574e+09	4.95558e+09	4.69013e+09	4.7644e+09	1.21155	0.276859	0.0159153
P31786	diazepam binding inhibitor(Dbi)	Dbi	35.8228	16	3.62327e+10	3.46417e+10	2.77031e+10	3.59726e+10	1.63189e+10	1.33913e+10	2.24915e+10	2.29477e+10	0.558523	-0.840311	0.00298763
P68510	tyrosine 3-monooxygenase/tryptophan 5-monooxygenase activation protein, eta polypeptide(Ywhah)	Ywhah	35.7763	17	1.63737e+08	1.65508e+08	1.74323e+08	1.67132e+08	1.66651e+08	1.71498e+08	2.06787e+08	2.23444e+08	1.14564	0.196153	0.13057
Q9DBG1	cytochrome P450, family 27, subfamily a, polypeptide 1(Cyp27a1)	Cyp27a1	35.7728	25	9.23049e+08	9.29857e+08	8.76699e+08	8.77997e+08	8.80827e+08	9.00156e+08	6.69227e+08	6.76097e+08	0.866589	-0.206581	0.111871
Q9CWK8	sorting nexin 2(Snx2)	Snx2	35.6865	19	5.09821e+07	4.62625e+07	5.97844e+07	4.96089e+07	5.79133e+07	4.34147e+07	4.9545e+07	4.95679e+07	0.970011	-0.0439275	0.721412
P14685	proteasome (prosome, macropain) 26S subunit, non-ATPase, 3(Psmd3)	Psmd3	35.5473	27	2.31767e+08	2.34366e+08	2.56721e+08	3.046e+08	1.87915e+08	1.77178e+08	1.9317e+08	1.91429e+08	0.729659	-0.454706	0.00690761
Q8VCM7	fibrinogen gamma chain(Fgg)	Fgg	35.5354	24	2.32984e+08	2.40385e+08	3.0866e+08	2.58069e+08	2.56514e+08	2.39089e+08	2.93925e+08	2.77011e+08	1.02542	0.0362181	0.761578
Q9CPV4	glyoxalase domain containing 4(Glod4)	Glod4	35.4937	23	6.42319e+08	6.95544e+08	6.5588e+08	7.04272e+08	5.32241e+08	5.30412e+08	4.95305e+08	5.45774e+08	0.779733	-0.358947	0.00019864
P62281	ribosomal protein S11(Rps11)	Rps11	35.4873	19	1.11738e+09	1.15167e+09	1.38118e+09	1.35784e+09	1.28704e+09	1.34017e+09	1.46661e+09	1.28994e+09	1.07502	0.104359	0.286228
Q9WVM8	aminoadipate aminotransferase(Aadat)	Aadat	35.4134	26	1.11084e+08	1.11813e+08	1.64945e+08	1.28805e+08	2.02706e+08	1.74228e+08	9.52412e+07	9.54084e+07	1.09859	0.135653	0.688559
Q62318	tripartite motif-containing 28(Trim28)	Trim28	35.2771	23	4.20444e+07	3.70048e+07	1.19275e+07	3.40908e+07	3.8616e+07	3.5163e+07	4.40303e+07	3.77887e+07	1.24411	0.315116	0.311539
O55234	proteasome (prosome, macropain) subunit, beta type 5(Psmb5)	Psmb5	35.1399	22	2.97259e+08	3.29046e+08	4.54421e+08	3.52194e+08	3.65391e+08	3.64352e+08	4.17681e+08	3.15372e+08	1.02085	0.0297718	0.85764
Q9D7J9	enoyl Coenzyme A hydratase domain containing 3(Echdc3)	Echdc3	35.1107	13	3.62888e+08	3.40734e+08	3.29654e+08	3.18746e+08	3.21847e+08	3.29142e+08	2.84926e+08	2.94751e+08	0.910241	-0.13568	0.0762244
P09671	superoxide dismutase 2, mitochondrial(Sod2)	Sod2	34.9554	16	2.96714e+09	2.89359e+09	2.77904e+09	2.60733e+09	3.62231e+09	3.35773e+09	2.89175e+09	2.90916e+09	1.13638	0.184443	0.0968629
O35381	acidic (leucine-rich) nuclear phosphoprotein 32 family, member A(Anp32a)	Anp32a	34.9457	14	4.0075e+08	4.22801e+08	3.98732e+08	4.02941e+08	3.8733e+08	3.60842e+08	3.95277e+08	3.88118e+08	0.942372	-0.0856309	0.0469513
Q64176	carboxylesterase 1E(Ces1e)	Ces1e	34.858	19	3.18905e+08	2.22834e+08	1.72687e+08	1.69747e+08	1.16295e+08	1.16565e+08	1.3418e+08	1.36109e+08	0.569062	-0.813342	0.0354299
Q8BWF0	aldhehyde dehydrogenase family 5, subfamily A1(Aldh5a1)	Aldh5a1	34.8151	20	3.96373e+08	3.96275e+08	3.80074e+08	3.32919e+08	3.83864e+08	3.7405e+08	3.42703e+08	3.27644e+08	0.948607	-0.076118	0.369684
P34884	macrophage migration inhibitory factor (glycosylation-inhibiting factor)(Mif)	Mif	34.7863	8	2.3324e+09	2.26467e+09	2.30187e+09	2.15609e+09	2.2187e+09	2.26122e+09	2.09246e+09	2.24002e+09	0.973206	-0.0391834	0.304204
P97372	Proteasome activator complex subunit 2 (Psme2)	Psme2	34.7284	19	3.23161e+08	3.42398e+08	3.32459e+08	3.18021e+08	3.22577e+08	2.76873e+08	2.9111e+08	2.92567e+08	0.899006	-0.153598	0.023432
O88428	3'-phosphoadenosine 5'-phosphosulfate synthase 2(Papss2)	Papss2	34.6861	28	1.40735e+08	1.45423e+08	1.30619e+08	1.26503e+08	1.24487e+08	1.20546e+08	1.40989e+08	1.40667e+08	0.969461	-0.0447448	0.570424
Q99P30	nudix hydrolase 7(Nudt7)	Nudt7	34.636	18	3.01958e+09	2.74843e+09	3.23619e+09	2.95635e+09	3.0848e+09	3.16918e+09	2.85037e+09	2.71389e+09	0.988102	-0.017268	0.814529
Q9QZD8	solute carrier family 25 (mitochondrial carrier, dicarboxylate transporter), member 10(Slc25a10)	Slc25a10	34.5616	18	6.83214e+08	5.29743e+08	5.01237e+08	5.94615e+08	6.88148e+08	7.05755e+08	5.08236e+08	5.16453e+08	1.04755	0.0670179	0.696206
P04939	major urinary protein 3(Mup3)	Mup3	34.5422	9	6.54776e+08	5.85005e+08	8.36878e+08	7.56977e+08	6.78719e+08	7.47522e+08	4.48075e+08	6.12114e+08	0.87747	-0.188579	0.345496
P35550	fibrillarin(Fbl)	Fbl	34.5328	15	9.53973e+07	9.6466e+07	6.72782e+07	1.26352e+08	1.12945e+08	1.70681e+08	8.37719e+07	7.85454e+07	1.15681	0.210152	0.55741
Q91V64	isochorismatase domain containing 1(Isoc1)	Isoc1	34.5284	18	4.94888e+07	4.74563e+07	3.32891e+07	3.28619e+07	4.49869e+07	4.34769e+07	5.18325e+07	4.26538e+07	1.12173	0.165727	0.352821
Q9WVA4	transgelin 2(Tagln2)	Tagln2	34.4179	19	1.16804e+08	1.27409e+08	1.13676e+08	1.02976e+08	1.28108e+08	1.36797e+08	2.87761e+08	2.75289e+08	1.79652	0.845207	0.0790714
O54734	dolichyl-di-phosphooligosaccharide-protein glycotransferase(Ddost)	Ddost	34.3693	18	3.29289e+08	2.92891e+08	3.38069e+08	3.03725e+08	2.813e+08	2.77958e+08	2.77787e+08	3.27193e+08	0.921092	-0.118582	0.171628
Q9QUR6	prolyl endopeptidase(Prep)	Prep	34.2865	25	1.20545e+08	1.26279e+08	2.40552e+08	1.45817e+08	1.49933e+08	1.7625e+08	1.59347e+08	1.48306e+08	1.00102	0.00146463	0.995707
Q9D5J6	sedoheptulokinase(Shpk)	Shpk	34.2231	19	5.61298e+08	5.72678e+08	5.02072e+08	4.80137e+08	5.40669e+08	4.59779e+08	5.6158e+08	5.36346e+08	0.991584	-0.0121935	0.892763
O55060	thiopurine methyltransferase(Tpmt)	Tpmt	34.2061	19	1.51474e+08	1.2175e+08	1.58584e+08	1.98519e+08	2.32289e+08	2.03441e+08	1.80208e+08	1.58688e+08	1.22893	0.2974	0.157508
Q8R317	ubiquilin 1(Ubqln1)	Ubqln1	34.1649	13	1.34913e+08	1.27818e+08	9.447e+07	9.10537e+07	1.32414e+08	1.30868e+08	1.37992e+08	1.3618e+08	1.19899	0.261821	0.0977277
Q8R1B4	eukaryotic translation initiation factor 3, subunit C(Eif3c)	Eif3c	34.1474	33	1.67649e+08	1.72189e+08	1.88653e+08	2.39102e+08	2.91456e+08	1.62236e+08	1.903e+08	1.94568e+08	1.09245	0.127571	0.605969
Q9R1P0	proteasome subunit alpha 4(Psma4)	Psma4	34.038	15	1.20532e+09	1.15398e+09	1.40162e+09	1.39673e+09	1.1689e+09	1.20952e+09	1.42418e+09	1.32422e+09	0.994022	-0.00865101	0.931804
P24472	glutathione S-transferase, alpha 4(Gsta4)	Gsta4	33.9904	14	1.23709e+09	1.14484e+09	1.01565e+09	1.10112e+09	1.83061e+09	1.72268e+09	1.71752e+09	1.86908e+09	1.5871	0.666393	3.31848e-05
Q60605	myosin, light polypeptide 6, alkali, smooth muscle and non-muscle(Myl6)	Myl6	33.959	15	6.14548e+08	6.13639e+08	6.36639e+08	5.96223e+08	6.53886e+08	7.26155e+08	7.66089e+08	7.9382e+08	1.19459	0.256518	0.00895896
Q8VBW8	tetratricopeptide repeat domain 36(Ttc36)	Ttc36	33.8763	16	9.50463e+08	1.07142e+09	1.17604e+09	1.13271e+09	8.50115e+08	9.82792e+08	1.08624e+09	9.06548e+08	0.883405	-0.178852	0.124896
P63087	protein phosphatase 1 catalytic subunit gamma(Ppp1cc)	Ppp1cc	33.8065	3	2.16112e+07	1.86669e+07	1.56066e+07	1.85379e+07	1.51594e+07	1.59348e+07	1.37624e+07	1.51174e+07	0.805858	-0.311402	0.0326411
P16627	heat shock protein 1-like(Hspa1l)	Hspa1l	33.7882	7	5.54315e+07	5.29259e+07	3.26152e+08	5.68087e+07	6.22159e+07	5.83949e+07	4.69792e+07	4.9658e+07	0.442173	-1.17732	0.351705
Q8C1B7	septin 11(Septin11)	Septin11	33.7505	14	5.13475e+07	4.73143e+07	4.6881e+07	6.41298e+07	4.84723e+07	4.48431e+07	7.98792e+07	7.5499e+07	1.1861	0.246231	0.362115
Q8VCT3	arginyl aminopeptidase (aminopeptidase B)(Rnpep)	Rnpep	33.7312	19	1.51046e+08	1.53239e+08	1.99544e+08	1.8644e+08	1.58469e+08	1.51753e+08	1.3476e+08	1.45823e+08	0.855903	-0.224481	0.106502
Q8K4Z5	splicing factor 3a, subunit 1(Sf3a1)	Sf3a1	33.7105	19	5.95905e+07	6.01442e+07	3.56205e+07	3.25029e+07	4.26101e+07	3.76365e+07	2.44762e+07	3.57961e+07	0.748006	-0.418879	0.208616
Q91W64	cytochrome P450, family 2, subfamily c, polypeptide 70(Cyp2c70)	Cyp2c70	33.6632	15	7.98591e+06	1.05933e+07	7.55828e+06	6.06791e+06	9.19448e+06	7.74488e+06	789114	4.72294e+06	0.697133	-0.520495	0.286163
P48024	eukaryotic translation initiation factor 1(Eif1)	Eif1	33.6592	9	1.76789e+08	1.29937e+08	1.76834e+08	1.50658e+08	2.04296e+08	1.72647e+08	1.48841e+08	1.60429e+08	1.08198	0.113677	0.460393
F6ZDS4	translocated promoter region, nuclear basket protein(Tpr)	Tpr	33.6331	40	5.29856e+07	5.68711e+07	5.31312e+07	5.4944e+07	5.58121e+07	5.82143e+07	3.49813e+08	3.76814e+07	2.30127	1.20243	0.380745
P15532	NME/NM23 nucleoside diphosphate kinase 1(Nme1)	Nme1	33.6158	15	6.79704e+08	6.63366e+08	7.45012e+08	7.0939e+08	9.0135e+08	7.99945e+08	7.12942e+08	7.8747e+08	1.1445	0.194718	0.0557462
O70400	PDZ and LIM domain 1 (elfin)(Pdlim1)	Pdlim1	33.5079	19	2.33481e+08	2.41887e+08	1.76373e+08	1.57599e+08	2.47214e+08	2.37478e+08	2.65198e+08	2.3093e+08	1.21188	0.277242	0.100837
Q9DCU9	4-hydroxy-2-oxoglutarate aldolase 1(Hoga1)	Hoga1	33.4855	24	9.75555e+08	9.24073e+08	7.58601e+08	7.63184e+08	9.32181e+08	9.14523e+08	8.79108e+08	8.6049e+08	1.04819	0.067905	0.503195
P62137	protein phosphatase 1 catalytic subunit alpha(Ppp1ca)	Ppp1ca	33.4435	4	6.82501e+06	2.87285e+07	2.33759e+07	2.34672e+07	6.03262e+06	6.16476e+06	3.36287e+07	2.5989e+07	0.871577	-0.198299	0.765654
P40124	CAP, adenylate cyclase-associated protein 1 (yeast)(Cap1)	Cap1	33.4375	18	4.26218e+08	4.26227e+08	3.41502e+08	2.9243e+08	3.90016e+08	3.50561e+08	4.11859e+08	4.1949e+08	1.05756	0.0807331	0.579513
P61161	ARP2 actin-related protein 2(Actr2)	Actr2	33.3189	21	2.25829e+08	2.01694e+08	2.22262e+08	2.39764e+08	2.20913e+08	2.11179e+08	2.31072e+08	2.32285e+08	1.00663	0.00953659	0.878999
A2AS89	agmatine ureohydrolase (agmatinase)(Agmat)	Agmat	33.3122	18	7.78641e+08	8.34161e+08	7.84175e+08	7.90898e+08	9.45321e+08	9.74224e+08	8.63487e+08	7.46284e+08	1.10711	0.146793	0.155727
P52792	glucokinase(Gck)	Gck	33.2681	18	3.86842e+08	3.85926e+08	4.36926e+08	3.68739e+08	3.04266e+08	3.43447e+08	3.38837e+08	3.33857e+08	0.83653	-0.25751	0.00939721
O35658	complement component 1, q subcomponent binding protein(C1qbp)	C1qbp	33.265	12	5.61128e+08	5.29036e+08	5.26256e+08	5.2145e+08	5.70857e+08	6.19495e+08	3.99694e+08	3.81952e+08	0.922412	-0.116516	0.519375
O35737	heterogeneous nuclear ribonucleoprotein H1(Hnrnph1)	Hnrnph1	33.2156	11	3.95909e+07	3.77776e+07	4.50696e+07	4.18546e+07	3.28091e+07	3.37774e+07	3.98252e+07	3.91299e+07	0.885868	-0.174836	0.0976029
P62715/P63330	Serine/threonine-protein phosphatase 2A catalytic subunit beta isoform/Serine/threonine-protein phosphatase 2A catalytic subunit alpha isoform	Ppp2cb/Ppp2ca	33.1468	19	2.73675e+08	2.73084e+08	2.6572e+08	2.24497e+08	2.15427e+08	2.75915e+08	2.39295e+08	2.36308e+08	0.932467	-0.100876	0.347684
Q8VEM8	solute carrier family 25 (mitochondrial carrier, phosphate carrier), member 3(Slc25a3)	Slc25a3	33.055	20	3.84788e+08	3.94837e+08	4.47067e+08	3.33946e+08	3.87764e+08	4.25166e+08	5.16166e+08	3.82602e+08	1.09679	0.133292	0.366061
Q6A0A9	family with sequence similarity 120, member A(Fam120a)	Fam120a	33.0549	14	1.40903e+08	1.08691e+08	9.33716e+07	8.09503e+07	1.03055e+08	1.13809e+08	1.03138e+08	1.41174e+08	1.0879	0.121542	0.576137
Q61990	poly(rC) binding protein 2(Pcbp2)	Pcbp2	33.0232	9	1.52929e+08	1.5274e+08	1.56171e+08	1.42768e+08	1.58285e+08	1.49247e+08	1.64968e+08	1.49967e+08	1.02954	0.0419987	0.381428
Q91W50	cold shock domain containing E1, RNA binding(Csde1)	Csde1	32.9581	14	7.18485e+07	6.39587e+07	6.91797e+07	7.01318e+07	6.6025e+07	7.35855e+07	6.82503e+07	7.21344e+07	1.01772	0.0253469	0.633914
Q9CZ30	Obg-like ATPase 1(Ola1)	Ola1	32.9415	21	1.92279e+08	1.90455e+08	1.88333e+08	2.18735e+08	1.9447e+08	2.10114e+08	2.17933e+08	1.90506e+08	1.0294	0.0418034	0.568912
Q9QYY9	alcohol dehydrogenase 4 (class II), pi polypeptide(Adh4)	Adh4	32.9296	17	1.63358e+08	1.47149e+08	1.1278e+08	1.05036e+08	1.81336e+08	1.79013e+08	1.58116e+08	1.62205e+08	1.28836	0.365535	0.0447181
Q5SW19	clustered mitochondria (cluA/CLU1) homolog(Cluh)	Cluh	32.9032	38	1.07269e+08	9.85965e+07	1.0824e+08	1.00206e+08	8.89298e+07	8.66151e+07	1.10777e+08	1.18671e+08	0.977508	-0.0328193	0.789011
Q99MR6	serrate RNA effector molecule homolog (Arabidopsis)(Srrt)	Srrt	32.8808	32	8.03392e+07	6.34031e+07	4.4596e+07	4.02169e+07	4.71229e+07	4.51833e+07	5.35328e+07	4.21959e+07	0.822711	-0.281542	0.328775
P62245	ribosomal protein S15A(Rps15a)	Rps15a	32.8386	16	1.09952e+09	1.06218e+09	1.20703e+09	1.30912e+09	1.13615e+09	1.11853e+09	1.06619e+09	1.15323e+09	0.956443	-0.0642486	0.420057
P47199	crystallin, zeta(Cryz)	Cryz	32.737	17	1.57566e+09	1.27566e+09	1.41467e+09	1.49364e+09	1.44779e+09	1.49581e+09	1.31685e+09	1.33251e+09	0.971062	-0.0423645	0.609613
Q9R0Q6	actin related protein 2/3 complex, subunit 1A(Arpc1a)	Arpc1a	32.6628	13	5.15264e+07	4.96575e+07	5.81735e+07	6.29059e+07	8.07586e+07	7.73113e+07	7.25331e+07	7.57782e+07	1.37846	0.463058	0.000956031
P46735	myosin IB(Myo1b)	Myo1b	32.6451	16	2.03279e+07	1.396e+07	1.69257e+07	1.6985e+07	2.03113e+07	1.87043e+07	2.01067e+07	2.20883e+07	1.1908	0.251926	0.069526
Q9D0M3	cytochrome c-1(Cyc1)	Cyc1	32.6222	13	1.13983e+09	1.14027e+09	1.63284e+09	1.69156e+09	1.36553e+09	1.31017e+09	1.14213e+09	1.09636e+09	0.876829	-0.189633	0.334541
Q9D8W5	proteasome (prosome, macropain) 26S subunit, non-ATPase, 12(Psmd12)	Psmd12	32.6001	27	2.37648e+08	1.92716e+08	2.5095e+08	2.80594e+08	2.12897e+08	1.9383e+08	2.19305e+08	2.50011e+08	0.910735	-0.134897	0.360357
P63085	mitogen-activated protein kinase 1(Mapk1)	Mapk1	32.5995	13	1.52698e+07	1.75913e+07	3.30269e+07	9.29359e+06	2.87365e+07	5.45335e+07	831122	5.20699e+07	1.81123	0.856968	0.301405
A2ADY9	DNA-damage inducible protein 2(Ddi2)	Ddi2	32.5767	17	2.74854e+08	2.81004e+08	2.77795e+08	2.85899e+08	2.44502e+08	2.2283e+08	2.30278e+08	2.44584e+08	0.841581	-0.248826	0.000288735
Q8CDN6	thioredoxin-like 1(Txnl1)	Txnl1	32.4814	21	4.41635e+08	4.46045e+08	4.15123e+08	4.19053e+08	4.45056e+08	4.40315e+08	4.97384e+08	4.75362e+08	1.07914	0.109877	0.0707789
Q99LP6	GrpE-like 1, mitochondrial(Grpel1)	Grpel1	32.4728	18	6.09774e+08	5.70856e+08	6.02285e+08	6.14479e+08	5.89667e+08	5.87249e+08	6.40548e+08	6.55628e+08	1.03158	0.0448492	0.381968
Q9CWJ9	5-aminoimidazole-4-carboxamide ribonucleotide formyltransferase/IMP cyclohydrolase(Atic)	Atic	32.426	22	1.53475e+08	1.43432e+08	1.67938e+08	1.7012e+08	1.62218e+08	1.65751e+08	1.90638e+08	1.70867e+08	1.08585	0.118819	0.178257
Q9ERG0	LIM domain and actin binding 1(Lima1)	Lima1	32.3775	24	1.21207e+08	1.10717e+08	1.22786e+08	1.08963e+08	1.28523e+08	1.41699e+08	1.36324e+08	1.12838e+08	1.12015	0.163695	0.10165
Q571I9	aldehyde dehydrogenase 16 family, member A1(Aldh16a1)	Aldh16a1	32.3599	15	2.65539e+08	2.29564e+08	1.83971e+08	1.43667e+08	2.1878e+08	2.8058e+08	1.58503e+08	1.52146e+08	0.984526	-0.0224986	0.93933
Q60668	heterogeneous nuclear ribonucleoprotein D(Hnrnpd)	Hnrnpd	32.3148	18	2.71266e+08	2.57023e+08	1.88118e+08	2.55431e+08	2.4029e+08	2.50786e+08	2.14565e+08	2.42251e+08	0.975361	-0.0359924	0.776894
P62334	proteasome (prosome, macropain) 26S subunit, ATPase, 6(Psmc6)	Psmc6	32.2634	21	1.5695e+08	1.47534e+08	1.72083e+08	1.55437e+08	1.44848e+08	2.87693e+08	1.54779e+08	1.68383e+08	1.19572	0.257883	0.393758
Q64471	glutathione S-transferase, theta 1(Gstt1)	Gstt1	32.1858	21	1.97733e+09	1.81969e+09	1.93829e+09	1.70519e+09	1.75607e+09	1.82949e+09	1.70223e+09	1.7591e+09	0.947097	-0.0784158	0.191534
P70699	glucosidase, alpha, acid(Gaa)	Gaa	32.1846	20	5.3426e+07	5.40657e+07	4.76933e+07	4.68862e+07	5.31734e+07	5.13461e+07	7.61417e+07	8.13234e+07	1.2965	0.374619	0.108481
P47963	ribosomal protein L13(Rpl13)	Rpl13	32.1562	19	1.5653e+09	1.51753e+09	1.47336e+09	1.52549e+09	1.42749e+09	1.44924e+09	1.48392e+09	1.46297e+09	0.957569	-0.0625523	0.0274307
Q9CZM2	ribosomal protein L15(Rpl15)	Rpl15	32.1235	14	8.89184e+08	9.74979e+08	1.035e+09	9.8797e+08	9.03246e+08	8.77754e+08	7.27912e+08	7.04057e+08	0.826565	-0.274799	0.0294286
Q9Z0S1	3'(2'), 5'-bisphosphate nucleotidase 1(Bpnt1)	Bpnt1	32.0664	20	3.76161e+08	3.9461e+08	4.19195e+08	4.18936e+08	4.71803e+08	4.78777e+08	3.57382e+08	3.49685e+08	1.0303	0.0430595	0.7513
Q91WQ3	tyrosyl-tRNA synthetase(Yars)	Yars	31.9738	22	2.88119e+07	2.90455e+07	2.95065e+07	3.18345e+07	3.15128e+07	2.59792e+07	2.99685e+07	2.61731e+07	0.953314	-0.0689767	0.403299
O08573	lectin, galactose binding, soluble 9(Lgals9)	Lgals9	31.9715	16	1.4376e+09	1.49666e+09	1.16524e+09	1.18701e+09	1.44906e+09	1.311e+09	1.23731e+09	1.25406e+09	0.993363	-0.00960695	0.931336
Q8K0E8	fibrinogen beta chain(Fgb)	Fgb	31.8836	23	2.98369e+07	6.81982e+07	2.05534e+07	8.39604e+07	7.46491e+07	6.82295e+07	8.30876e+07	8.95308e+07	1.55763	0.639355	0.125335
Q99KQ4	nicotinamide phosphoribosyltransferase(Nampt)	Nampt	31.8301	21	2.15467e+08	2.19569e+08	2.37779e+08	2.52864e+08	2.41307e+08	2.32813e+08	2.86401e+08	3.08277e+08	1.15461	0.207405	0.123959
Q9CQC6	basic leucine zipper and W2 domains 1(Bzw1)	Bzw1	31.8085	24	6.99989e+07	6.53554e+07	6.76375e+07	6.43991e+07	6.85024e+07	7.69958e+07	7.67275e+07	8.22683e+07	1.13876	0.187464	0.024423
P43274	H1.4 linker histone, cluster member(H1f4)	H1-4	31.7869	8	1.01585e+09	9.51635e+08	9.4147e+08	9.24885e+08	7.08282e+08	6.46621e+08	6.45732e+08	6.29488e+08	0.686027	-0.543662	2.74571e-05
P19783	cytochrome c oxidase subunit 4I1(Cox4i1)	Cox4i1	31.7552	15	2.98848e+09	3.13777e+09	2.86947e+09	2.45982e+09	2.2863e+09	2.51074e+09	2.44524e+09	2.03596e+09	0.809935	-0.304122	0.0231499
Q61792	LIM and SH3 protein 1(Lasp1)	Lasp1	31.6802	19	4.24036e+08	4.22495e+08	4.12617e+08	3.7496e+08	4.51832e+08	4.68952e+08	5.1878e+08	5.06741e+08	1.19105	0.252234	0.00701916
P61222	ATP-binding cassette, sub-family E (OABP), member 1(Abce1)	Abce1	31.6472	28	7.54605e+07	7.43569e+07	7.93522e+07	7.98984e+07	7.69552e+07	8.21955e+07	1.6669e+08	5.81427e+07	1.24239	0.313121	0.467726
P62962	profilin 1(Pfn1)	Pfn1	31.6386	15	3.96036e+09	3.34212e+09	3.81265e+09	3.68046e+09	4.09397e+09	3.30186e+09	4.31964e+09	4.11407e+09	1.06988	0.0974515	0.359042
Q60598	cortactin(Cttn)	Cttn	31.6115	23	1.19627e+08	1.08913e+08	9.8914e+07	9.67435e+07	1.12667e+08	1.21763e+08	1.11269e+08	1.16794e+08	1.09028	0.124693	0.147004
O08795	protein kinase C substrate 80K-H(Prkcsh)	Prkcsh	31.5975	22	3.07114e+08	2.99587e+08	2.10733e+08	2.48681e+08	3.25636e+08	2.75673e+08	3.74199e+08	3.38857e+08	1.23285	0.302003	0.0881081
Q91YW3	DnaJ heat shock protein family (Hsp40) member C3(Dnajc3)	Dnajc3	31.5063	26	1.40846e+08	1.66382e+08	1.58401e+08	1.5226e+08	1.74165e+08	1.84843e+08	2.04105e+08	2.03009e+08	1.2399	0.310224	0.00641212
Q91WJ8	far upstream element (FUSE) binding protein 1(Fubp1)	Fubp1	31.4452	19	2.58494e+07	3.11984e+07	2.03874e+07	1.38641e+07	3.05322e+07	2.88571e+07	2.86501e+07	2.65788e+07	1.25541	0.328162	0.175992
Q60930	voltage-dependent anion channel 2(Vdac2)	Vdac2	31.4424	17	2.89251e+08	2.8647e+08	2.54135e+08	2.54764e+08	3.56065e+08	3.1859e+08	2.95539e+08	3.07222e+08	1.17775	0.236038	0.0253008
P39054	dynamin 2(Dnm2)	Dnm2	31.3881	14	2.9551e+07	2.93278e+07	2.12707e+07	1.24658e+07	2.39405e+07	2.98702e+07	2.75089e+07	1.91163e+07	1.08444	0.116953	0.690489
Q8BH59	solute carrier family 25 (mitochondrial carrier, Aralar), member 12(Slc25a12)	Slc25a12	31.3861	9	1.94008e+07	1.83132e+07	1.47931e+07	1.07815e+08	3.66329e+07	1.39018e+07	1.30791e+08	1.55699e+07	1.22813	0.296458	0.806581
Q9ERK4	chromosome segregation 1-like (S. cerevisiae)(Cse1l)	Cse1l	31.3099	22	1.32857e+07	9.46717e+06	1.27339e+07	8.99279e+06	8.86421e+06	1.56447e+07	1.89653e+07	2.35212e+07	1.50621	0.590922	0.136466
Q9CQC9	secretion associated Ras related GTPase 1B(Sar1b)	Sar1b	31.2844	13	8.46671e+08	7.72944e+08	3.70259e+08	3.70063e+08	6.4745e+08	6.70616e+08	4.49696e+08	4.69936e+08	0.948203	-0.0767322	0.834778
P00375	dihydrofolate reductase(Dhfr)	Dhfr	31.2654	18	3.13345e+08	3.16444e+08	3.40502e+08	2.83932e+08	3.32878e+08	3.25398e+08	3.91982e+08	3.93675e+08	1.15126	0.203208	0.0724098
P63276	ribosomal protein S17(Rps17)	Rps17	31.1102	12	6.64088e+08	6.82367e+08	3.85837e+08	3.80026e+08	7.04279e+08	7.33682e+08	6.23293e+08	6.50088e+08	1.28359	0.360181	0.138088
Q9JLV1	BCL2-associated athanogene 3(Bag3)	Bag3	31.0948	21	1.38169e+08	1.41322e+08	9.47213e+07	9.91336e+07	1.31426e+08	1.27421e+08	9.33624e+07	1.09954e+08	0.976376	-0.0344911	0.859941
Q9WU19	hydroxyacid oxidase 1, liver(Hao1)	Hao1	31.0427	17	3.96536e+08	4.50487e+08	4.38265e+08	4.8182e+08	4.85176e+08	4.87005e+08	4.89403e+08	5.12146e+08	1.11693	0.159535	0.0330106
Q8VIJ6	splicing factor proline/glutamine rich (polypyrimidine tract binding protein associated)(Sfpq)	Sfpq	31.0011	31	1.14947e+08	1.09808e+08	8.5408e+07	7.44356e+07	1.07036e+08	1.11954e+08	8.40925e+07	8.54693e+07	1.01028	0.0147532	0.937448
Q9R0P5	destrin(Dstn)	Dstn	30.9947	23	1.99907e+09	2.01252e+09	2.1481e+09	2.10807e+09	2.15597e+09	2.16131e+09	1.69375e+09	1.63207e+09	0.924447	-0.113337	0.33254
P28656	nucleosome assembly protein 1-like 1(Nap1l1)	Nap1l1	30.9756	13	9.70925e+07	1.10901e+08	4.30179e+07	1.00616e+08	1.69246e+08	1.69741e+08	5.44196e+07	5.13555e+07	1.26487	0.338986	0.551922
P10853/P10854/Q64475/Q64478/Q64525/Q6ZWY9/Q8CGP1/Q8CGP2	Histone H2B type 1-F/Histone H2B type 1-M/Histone H2B type 1-B/Histone H2B type 1-H/Histone H2B type 2-B/Histone H2B type 1-C/ Histone H2B type 1-K/Histone H2B type 1-P	H2bc7/H2bc14/H2bc3/H2bc9/Hist2h2bb/H2bc4/H2bc12/Hist1h2bp	30.96	4	3.72961e+09	4.15617e+09	3.80672e+09	3.42395e+09	4.1964e+09	4.14786e+09	4.43819e+09	3.97673e+09	1.10867	0.148833	0.060554
Q8VC97	ureidopropionase, beta(Upb1)	Upb1	30.9302	18	2.50384e+08	2.47583e+08	1.76749e+08	2.07324e+08	2.25629e+08	2.28388e+08	1.80808e+08	2.07364e+08	0.95482	-0.0666998	0.647759
P61255	ribosomal protein L26(Rpl26)	Rpl26	30.8895	17	7.75368e+08	7.73764e+08	6.86176e+08	6.88657e+08	8.00714e+08	7.72263e+08	7.42034e+08	7.54164e+08	1.04966	0.0699247	0.245596
Q9CQE1	nipsnap homolog 3B(Nipsnap3b)	Nipsnap3b	30.8871	8	1.7377e+08	2.16462e+08	4.08885e+08	3.48307e+08	2.56138e+08	2.7216e+08	4.52035e+08	3.1458e+08	1.12854	0.174458	0.621254
P28798	granulin(Grn)	Grn	30.8528	17	4.10196e+08	3.90579e+08	3.73447e+08	3.71264e+08	5.25765e+08	5.34898e+08	4.44961e+08	4.31588e+08	1.25346	0.325921	0.0133873
Q8CI51	PDZ and LIM domain 5(Pdlim5)	Pdlim5	30.8479	18	1.53354e+08	1.62578e+08	1.25527e+08	1.41678e+08	1.76627e+08	1.7446e+08	1.36779e+08	1.68432e+08	1.12546	0.170517	0.185521
Q80SW1	S-adenosylhomocysteine hydrolase-like 1(Ahcyl1)	Ahcyl1	30.7837	8	6.41786e+07	4.6184e+07	4.48724e+07	4.80126e+07	4.55213e+07	4.73858e+07	4.42653e+07	5.0293e+07	0.92235	-0.116614	0.432304
Q9CPR4	ribosomal protein L17(Rpl17)	Rpl17	30.7799	19	8.62096e+08	8.79294e+08	7.6276e+08	7.88448e+08	8.00916e+08	8.27661e+08	7.65622e+08	7.94133e+08	0.968333	-0.0464241	0.431452
Q91WG8	glucosamine (UDP-N-acetyl)-2-epimerase/N-acetylmannosamine kinase(Gne)	Gne	30.7564	21	2.24883e+08	2.32167e+08	3.34767e+08	3.37408e+08	1.73816e+08	1.54599e+08	3.10763e+08	2.93893e+08	0.826294	-0.275274	0.371924
Q91YP0	L-2-hydroxyglutarate dehydrogenase(L2hgdh)	L2hgdh	30.6042	15	9.27894e+07	9.66073e+07	9.17774e+07	8.85237e+07	9.05438e+07	8.29609e+07	8.99876e+07	9.35283e+07	0.965709	-0.0503391	0.299138
Q922E4	phosphate cytidylyltransferase 2, ethanolamine(Pcyt2)	Pcyt2	30.5606	27	6.71395e+08	6.48885e+08	5.63913e+08	5.58758e+08	3.1545e+08	3.26677e+08	4.06194e+08	4.03279e+08	0.594199	-0.750981	0.000598067
Q99JI4	proteasome (prosome, macropain) 26S subunit, non-ATPase, 6(Psmd6)	Psmd6	30.5539	27	4.72312e+07	4.59554e+07	4.16623e+07	4.39583e+07	4.12451e+07	5.02367e+07	4.75327e+07	4.9104e+07	1.05207	0.0732375	0.359446
Q3TLP5	enoyl Coenzyme A hydratase domain containing 2(Echdc2)	Echdc2	30.4498	17	8.56723e+08	8.93177e+08	8.73585e+08	8.47443e+08	7.77694e+08	6.99934e+08	7.17605e+08	8.10567e+08	0.865993	-0.207572	0.0056847
P51410	ribosomal protein L9(Rpl9)	Rpl9	30.4325	16	5.30745e+08	5.438e+08	5.85107e+08	5.57132e+08	6.11403e+08	6.61584e+08	4.86635e+08	4.62314e+08	1.00232	0.00334931	0.980092
P42669	purine rich element binding protein A(Pura)	Pura	30.4244	9	2.73794e+08	2.19624e+08	3.0242e+08	3.04158e+08	1.97016e+08	2.46642e+08	2.02927e+08	2.13424e+08	0.78183	-0.355072	0.0379407
Q8VCR2	hydroxysteroid (17-beta) dehydrogenase 13(Hsd17b13)	Hsd17b13	30.4195	15	8.42118e+07	1.8917e+08	7.74862e+07	6.7605e+07	1.50019e+08	1.76677e+08	2.16832e+08	2.10706e+08	1.80235	0.84988	0.0411175
Q9CR16	peptidylprolyl isomerase D (cyclophilin D)(Ppid)	Ppid	30.4043	25	2.37655e+08	2.50393e+08	2.24031e+08	2.15416e+08	2.44542e+08	2.37344e+08	2.51864e+08	2.31857e+08	1.04109	0.058095	0.322035
Q91WK5	glycine cleavage system protein H (aminomethyl carrier)(Gcsh)	Gcsh	30.2932	5	3.71627e+08	3.30525e+08	4.15542e+08	3.7313e+08	3.20094e+08	3.91521e+08	2.93236e+08	3.33732e+08	0.897881	-0.155404	0.208983
Q9QXG4	acyl-CoA synthetase short-chain family member 2(Acss2)	Acss2	30.2645	32	7.26789e+08	7.46942e+08	5.71262e+08	5.35903e+08	1.49584e+08	2.37143e+08	3.56655e+08	3.04471e+08	0.406003	-1.30044	0.00152618
Q91WN4	kynurenine 3-monooxygenase (kynurenine 3-hydroxylase)(Kmo)	Kmo	30.2511	16	2.07756e+08	1.75076e+08	1.62662e+08	1.32558e+08	2.5583e+08	2.41817e+08	1.48492e+08	1.66173e+08	1.19801	0.260638	0.320491
Q9D8Y0	EF hand domain containing 2(Efhd2)	Efhd2	30.1661	9	7.02485e+07	6.93675e+07	8.98752e+07	8.90587e+07	8.09952e+07	8.5932e+07	6.27712e+07	9.73176e+07	1.02658	0.0378416	0.825025
O88986	glycine C-acetyltransferase (2-amino-3-ketobutyrate-coenzyme A ligase)(Gcat)	Gcat	30.0923	20	5.15234e+08	6.47743e+08	5.78711e+08	5.12407e+08	3.14757e+08	3.79656e+08	3.91831e+08	3.99377e+08	0.659077	-0.601482	0.00212981
Q91VM9	pyrophosphatase (inorganic) 2(Ppa2)	Ppa2	29.9972	20	2.45018e+08	2.13328e+08	2.26127e+08	2.1088e+08	2.26427e+08	2.53298e+08	1.94235e+08	2.20244e+08	0.998716	-0.00185295	0.984751
Q61937	nucleophosmin 1(Npm1)	Npm1	29.9726	16	4.14038e+08	4.14122e+08	5.6505e+08	5.14005e+08	6.08801e+08	5.8618e+08	5.8658e+08	3.60994e+08	1.12339	0.167864	0.430015
P00493	hypoxanthine guanine phosphoribosyl transferase(Hprt)	Hprt	29.9653	17	1.97047e+08	1.07283e+08	1.17173e+08	1.21846e+08	1.96408e+08	1.74523e+08	9.2649e+07	1.47087e+08	1.1239	0.16851	0.600498
E9PZQ0	ryanodine receptor 1, skeletal muscle(Ryr1)	Ryr1	29.9086	34	2.33327e+07	3.40991e+07	2.78302e+07	1.65313e+07	8.80022e+06	2.65874e+07	2.54935e+07	1.28959e+07	0.724773	-0.464399	0.272967
Q99L47	suppression of tumorigenicity 13(St13)	St13	29.9073	19	4.30351e+08	4.16191e+08	4.33846e+08	4.10004e+08	5.01221e+08	5.07027e+08	4.83495e+08	4.58606e+08	1.15378	0.206374	0.00183608
Q9JLN9	mechanistic target of rapamycin kinase(Mtor)	Mtor	29.8992	24	6.3843e+06	4.06884e+06	6.13584e+06	8.30387e+06	5.39225e+06	7.17939e+06	1.32816e+07	1.31902e+07	1.56846	0.649351	0.161452
Q9CQQ7	ATP synthase peripheral stalk-membrane subunit b(Atp5pb)	Atp5pb	29.8456	23	8.34616e+08	8.50157e+08	1.24063e+09	1.23775e+09	6.94987e+08	7.1377e+08	8.05216e+08	7.35303e+08	0.708424	-0.497314	0.0411219
P97461	ribosomal protein S5(Rps5)	Rps5	29.8417	17	8.53749e+08	8.07379e+08	6.7996e+08	8.92832e+08	9.24316e+08	9.3586e+08	9.43121e+08	9.59627e+08	1.16358	0.21857	0.03024
Q9D6J6	NADH:ubiquinone oxidoreductase core subunit V2(Ndufv2)	Ndufv2	29.8035	16	9.65974e+08	1.05099e+09	9.56459e+08	9.37731e+08	8.03154e+08	7.74166e+08	7.12802e+08	8.40561e+08	0.800451	-0.321115	0.00183504
O70194	eukaryotic translation initiation factor 3, subunit D(Eif3d)	Eif3d	29.7909	20	7.67234e+07	6.77418e+07	7.58403e+07	7.91765e+07	8.46572e+07	7.76852e+07	8.85255e+07	8.82521e+07	1.13236	0.179327	0.031112
Q63886	UDP glucuronosyltransferase 1 family, polypeptide A1(Ugt1a1)	Ugt1a1	29.7708	13	3.53829e+08	3.31813e+08	2.24357e+08	1.40573e+08	2.32214e+08	2.87258e+08	1.90692e+08	2.52458e+08	0.916284	-0.126134	0.695351
Q8BWQ1	UDP glucuronosyltransferase 2 family, polypeptide A3(Ugt2a3)	Ugt2a3	29.7226	9	1.71956e+08	1.71207e+08	1.34981e+08	1.13656e+08	1.86331e+08	1.83352e+08	1.30979e+08	1.38858e+08	1.08064	0.111881	0.579814
P61458	pterin 4 alpha carbinolamine dehydratase/dimerization cofactor of hepatocyte nuclear factor 1 alpha (TCF1) 1(Pcbd1)	Pcbd1	29.6881	13	3.2731e+09	3.07933e+09	2.84402e+09	2.95391e+09	3.007e+09	3.09847e+09	3.1342e+09	3.10249e+09	1.01579	0.0225957	0.635342
Q6P3A8	branched chain ketoacid dehydrogenase E1, beta polypeptide(Bckdhb)	Bckdhb	29.6646	18	2.91054e+08	5.41829e+08	2.54678e+08	2.60839e+08	6.55768e+08	6.65501e+08	4.38931e+08	4.73842e+08	1.65681	0.728408	0.0506476
Q9CYW4	haloacid dehalogenase-like hydrolase domain containing 3(Hdhd3)	Hdhd3	29.6406	15	1.70127e+08	1.71766e+08	1.38583e+08	1.68569e+08	2.2991e+08	2.03857e+08	1.42182e+08	1.06037e+08	1.05075	0.0714247	0.788598
Q9JJI8	ribosomal protein L38(Rpl38)	Rpl38	29.5902	19	7.75533e+08	3.95931e+08	6.02615e+08	6.87834e+08	8.14128e+08	7.57897e+08	9.20132e+08	6.69068e+08	1.28405	0.360704	0.12086
P97379	GTPase activating protein (SH3 domain) binding protein 2(G3bp2)	G3bp2	29.5326	18	1.19773e+08	1.19944e+08	9.78357e+07	1.05363e+08	1.0985e+08	1.07752e+08	1.08251e+08	1.07556e+08	0.978535	-0.0313051	0.681537
Q9D1M0	SEC13 homolog, nuclear pore and COPII coat complex component(Sec13)	Sec13	29.5223	14	2.87944e+08	3.319e+08	3.30533e+08	3.02428e+08	3.19727e+08	2.19493e+08	2.67666e+08	2.05316e+08	0.807949	-0.307664	0.0760033
Q8BKZ9	pyruvate dehydrogenase complex, component X(Pdhx)	Pdhx	29.5201	13	6.5708e+07	7.37791e+07	3.13031e+07	3.65464e+07	5.55721e+07	5.19178e+07	3.32271e+07	4.75886e+07	0.908213	-0.138898	0.69614
P07759	serine (or cysteine) peptidase inhibitor, clade A, member 3K(Serpina3k)	Serpina3k	29.4997	5	2.31126e+08	1.86614e+08	2.67208e+08	2.63029e+08	2.61439e+08	4.24705e+08	3.3421e+08	3.26764e+08	1.42104	0.506951	0.0406706
P52430	paraoxonase 1(Pon1)	Pon1	29.4829	15	2.27189e+08	2.2131e+08	3.02731e+08	2.65989e+08	4.31111e+08	4.32238e+08	3.31937e+08	3.34263e+08	1.50366	0.588476	0.00954995
P97384	annexin A11(Anxa11)	Anxa11	29.3739	17	5.23015e+07	6.29735e+07	2.91975e+07	4.03917e+07	5.45082e+07	5.25641e+07	3.49869e+07	4.53104e+07	1.01355	0.0194214	0.943936
Q9CVB6	actin related protein 2/3 complex, subunit 2(Arpc2)	Arpc2	29.3583	19	1.54721e+08	1.61705e+08	1.77771e+08	1.64703e+08	1.63191e+08	1.67242e+08	1.95146e+08	1.94279e+08	1.09251	0.127652	0.171804
O70435	proteasome subunit alpha 3(Psma3)	Psma3	29.3146	17	5.60639e+08	5.51597e+08	5.26238e+08	5.95652e+08	8.66556e+08	5.59496e+08	7.49284e+08	5.28873e+08	1.21041	0.275496	0.198588
Q9D855	ubiquinol-cytochrome c reductase binding protein(Uqcrb)	Uqcrb	29.314	21	1.43501e+09	1.33605e+09	1.53693e+09	1.328e+09	1.22581e+09	1.20906e+09	1.4402e+09	1.19638e+09	0.899837	-0.152265	0.111962
Q91VT4	carbonyl reductase 4(Cbr4)	Cbr4	29.2928	19	4.96521e+08	4.42237e+08	4.87097e+08	4.37187e+08	4.33671e+08	4.17009e+08	3.68531e+08	3.76515e+08	0.856516	-0.223448	0.0222855
P46638	RAB11B, member RAS oncogene family(Rab11b)	Rab11b	29.2875	5	2.49626e+07	2.1338e+07	1.95223e+07	1.62621e+07	1.77962e+07	2.55333e+07	2.10319e+07	3.07239e+07	1.15838	0.212105	0.368614
O88990	actinin alpha 3(Actn3)	Actn3	29.2097	6	9.38156e+07	1.33085e+08	1.38622e+08	1.36421e+08	4.78568e+07	8.1706e+07	1.40982e+08	1.54244e+08	0.846289	-0.240777	0.504773
P59999	actin related protein 2/3 complex, subunit 4(Arpc4)	Arpc4	29.0753	14	3.8011e+08	4.14389e+08	4.6332e+08	4.33967e+08	4.47678e+08	4.3258e+08	4.4656e+08	4.51955e+08	1.05142	0.0723355	0.271522
Q71RI9	kynurenine aminotransferase 3(Kyat3)	Kyat3	28.8694	21	2.92428e+08	2.72543e+08	6.03956e+08	5.6419e+08	2.67931e+08	2.82026e+08	4.29579e+08	4.17892e+08	0.806309	-0.310594	0.422755
Q9WUM3	coronin, actin binding protein 1B(Coro1b)	Coro1b	28.8526	15	1.92151e+07	2.32e+07	3.08984e+07	3.12436e+07	1.94512e+07	2.27169e+07	3.184e+07	3.14125e+07	1.00826	0.0118665	0.961585
Q3UMF0	Cobl-like 1(Cobll1)	Cobll1	28.7814	24	6.76085e+07	6.45559e+07	5.64511e+07	5.27525e+07	7.0348e+07	6.78673e+07	5.52385e+07	5.92862e+07	1.04712	0.0664201	0.587128
Q924Y0	butyrobetaine (gamma), 2-oxoglutarate dioxygenase 1 (gamma-butyrobetaine hydroxylase)(Bbox1)	Bbox1	28.7746	23	2.93733e+08	2.91519e+08	2.98003e+08	3.1194e+08	2.44842e+08	2.55489e+08	2.5257e+08	2.58191e+08	0.845963	-0.241333	0.000144893
Q64674	spermidine synthase(Srm)	Srm	28.7037	13	6.65037e+07	7.62283e+07	1.18439e+08	1.00413e+08	8.8096e+07	7.70098e+07	9.94383e+07	1.05078e+08	1.02223	0.0317223	0.884881
Q60692	proteasome (prosome, macropain) subunit, beta type 6(Psmb6)	Psmb6	28.6634	10	6.73353e+08	6.80371e+08	6.4717e+08	6.74387e+08	7.98571e+08	8.03059e+08	7.44201e+08	7.31341e+08	1.15022	0.201915	0.0022982
P19536	cytochrome c oxidase subunit 5B(Cox5b)	Cox5b-ps	28.6522	14	1.99149e+09	2.03277e+09	2.51581e+09	2.4182e+09	2.00909e+09	2.07479e+09	2.08269e+09	1.91491e+09	0.902124	-0.148603	0.16492
Q2TPA8	hydroxysteroid dehydrogenase like 2(Hsdl2)	Hsdl2	28.57	17	1.17619e+08	1.19367e+08	6.1205e+07	6.27917e+07	1.04433e+08	1.17772e+08	9.63118e+07	8.92086e+07	1.12948	0.175664	0.527506
P97823	lysophospholipase 1(Lypla1)	Lypla1	28.5521	12	2.98851e+08	3.32526e+08	2.72459e+08	2.31118e+08	3.89741e+08	3.64339e+08	2.38522e+08	2.5106e+08	1.09578	0.131959	0.560839
Q8BMJ2	leucyl-tRNA synthetase(Lars)	Lars	28.5331	29	5.83149e+07	6.37126e+07	7.0014e+07	6.59871e+07	5.51388e+07	5.2075e+07	6.42626e+07	7.06536e+07	0.938384	-0.0917494	0.448506
P61358	ribosomal protein L27(Rpl27)	Rpl27	28.515	10	1.57122e+09	1.47973e+09	1.41767e+09	1.42485e+09	1.51619e+09	1.54632e+09	1.47347e+09	1.54532e+09	1.03187	0.0452602	0.277837
P59325	eukaryotic translation initiation factor 5(Eif5)	Eif5	28.5005	18	1.69887e+08	1.4922e+08	1.58109e+08	1.55952e+08	1.76718e+08	1.70372e+08	1.77168e+08	1.55679e+08	1.07386	0.102811	0.127234
C0HKE1/C0HKE2/C0HKE3/C0HKE4/C0HKE5/C0HKE6/C0HKE7/C0HKE8/C0HKE9/Q8BFU2/Q8CGP5/Q8CGP6/Q8CGP7/Q8R1M2	Histone H2A type 1-B/Histone H2A type 1-C/Histone H2A type 1-D/Histone H2A type 1-E/Histone H2A type 1-G/Histone H2A type 1-I/Histone H2A type 1-N/Histone H2A type 1-O/Histone H2A type 1-O/Histone H2A type 3/Histone H2A type 1-F/Histone H2A type 1-H/Histone H2A type 1-K/Histone H2A.J	H2ac4/H2ac6/H2ac7/H2ac8/H2ac11/H2ac13/Hist1h2an/Hist1h2ao/Hist1h2ap/H2ac25/Hist1h2af/H2ac12/H2ac15/H2aj	28.4524	6	4.03909e+07	4.10503e+07	1.33986e+08	1.43283e+08	8.73111e+07	1.0004e+08	1.73453e+08	2.42755e+08	1.68258	0.750678	0.230116
Q9CW42	mitochondrial amidoxime reducing component 1(Mtarc1)	Mtarc1	28.4386	19	4.44067e+08	4.54461e+08	3.80467e+08	3.67362e+08	3.45075e+08	3.28793e+08	3.43721e+08	3.58172e+08	0.83564	-0.259047	0.0251505
Q3TNA1	xylulokinase homolog (H. influenzae)(Xylb)	Xylb	28.4059	21	8.09021e+08	8.271e+08	6.66726e+08	6.70997e+08	8.27638e+08	8.0664e+08	6.99882e+08	7.29301e+08	1.03014	0.0428339	0.686767
Q99J39	malonyl-CoA decarboxylase(Mlycd)	Mlycd	28.3248	23	1.4334e+08	1.44138e+08	1.36356e+08	1.64892e+08	1.05105e+08	1.02661e+08	1.46024e+08	1.52044e+08	0.8592	-0.218934	0.202234
Q8K183	pyridoxal (pyridoxine, vitamin B6) kinase(Pdxk)	Pdxk	28.2394	16	3.59616e+08	3.41066e+08	3.09093e+08	3.27742e+08	4.11901e+08	3.95102e+08	3.88359e+08	3.78908e+08	1.17701	0.235124	0.0035096
Q8R050	G1 to S phase transition 1(Gspt1)	Gspt1	28.2289	10	9.68546e+07	9.36764e+07	1.01148e+08	1.0342e+08	8.64775e+07	1.00348e+08	1.07225e+08	9.78822e+07	0.991987	-0.0116073	0.875286
P62874	guanine nucleotide binding protein (G protein), beta 1(Gnb1)	Gnb1	28.2256	8	3.21904e+07	3.69379e+07	3.76642e+07	3.40078e+07	3.47337e+07	3.85764e+07	4.28944e+07	4.62348e+07	1.15369	0.20625	0.103021
P62806	H4 clustered histone 14(H4c14)	H4c14	28.1943	17	2.87925e+09	2.90492e+09	2.29925e+09	2.34739e+09	2.40824e+09	2.34529e+09	3.45457e+09	3.11912e+09	1.08594	0.118941	0.507068
P41241	c-src tyrosine kinase(Csk)	Csk	28.179	12	2.95541e+07	3.21213e+07	2.07674e+07	3.12964e+07	3.15829e+07	2.26053e+07	3.4421e+07	3.13732e+07	1.05489	0.0770935	0.684375
P62911	ribosomal protein L32(Rpl32)	Rpl32	28.1772	16	9.03369e+08	8.78528e+08	7.85141e+08	7.05645e+08	9.0724e+08	9.21926e+08	9.18761e+08	8.81259e+08	1.10893	0.149172	0.102313
Q9R1P1	proteasome (prosome, macropain) subunit, beta type 3(Psmb3)	Psmb3	28.1563	16	5.16297e+08	5.83397e+08	4.95948e+08	5.82792e+08	4.64917e+08	5.38748e+08	5.10146e+08	4.92393e+08	0.920938	-0.118823	0.16726
P26638	seryl-aminoacyl-tRNA synthetase(Sars)	Sars	28.1015	20	1.4366e+08	1.35214e+08	1.56488e+08	1.59098e+08	1.38319e+08	1.46807e+08	1.62711e+08	1.84347e+08	1.06346	0.0887666	0.445949
P45591	cofilin 2, muscle(Cfl2)	Cfl2	28.0993	9	3.65892e+08	3.04554e+08	3.16742e+08	2.98178e+08	3.83448e+08	3.45499e+08	3.27985e+08	3.00533e+08	1.05609	0.0787358	0.466184
P53994	RAB2A, member RAS oncogene family(Rab2a)	Rab2a	28.0673	9	8.93211e+07	1.57225e+08	6.5633e+07	6.9768e+07	9.35107e+07	9.62934e+07	8.33904e+07	8.46341e+07	0.936854	-0.0941035	0.788156
Q9DCS2	methyltransferase like 26(Mettl26)	Mettl26	27.9717	15	1.24577e+09	1.2423e+09	1.31915e+09	1.32105e+09	1.21215e+09	1.21753e+09	1.12048e+09	1.17217e+09	0.920845	-0.11897	0.017892
Q9DBP5	cytidine monophosphate (UMP-CMP) kinase 1(Cmpk1)	Cmpk1	27.9648	17	1.05014e+09	1.03133e+09	1.07871e+09	1.05085e+09	1.07923e+09	1.29718e+09	1.0687e+09	1.08159e+09	1.07496	0.104284	0.20912
P48776	tryptophan 2,3-dioxygenase(Tdo2)	Tdo2	27.8584	19	1.75905e+08	1.73298e+08	1.78867e+08	1.96614e+08	1.99418e+08	2.23886e+08	1.61865e+08	1.60312e+08	1.0287	0.0408177	0.760658
P84091	adaptor-related protein complex 2, mu 1 subunit(Ap2m1)	Ap2m1	27.8157	14	2.27022e+08	1.98964e+08	2.52951e+08	2.46414e+08	1.58023e+08	2.24027e+08	1.16479e+08	1.94262e+08	0.74868	-0.417578	0.0682661
P70404	isocitrate dehydrogenase 3 (NAD+), gamma(Idh3g)	Idh3g	27.7904	14	2.83497e+08	2.14729e+08	2.37665e+08	2.56323e+08	2.26745e+08	2.56484e+08	2.7426e+08	2.72431e+08	1.038	0.0538099	0.623835
Q61554	fibrillin 1(Fbn1)	Fbn1	27.7209	23	2.5491e+06	6.6059e+06	1.02575e+07	1.21926e+07	8.95343e+06	1.23971e+07	8.79197e+06	3.49028e+06	1.06415	0.0897079	0.86284
P22315	ferrochelatase(Fech)	Fech	27.7055	13	1.92034e+08	2.12e+08	2.17512e+08	1.82165e+08	1.93505e+08	2.06179e+08	1.5171e+08	1.65907e+08	0.892489	-0.164094	0.199436
Q9JLT4	thioredoxin reductase 2(Txnrd2)	Txnrd2	27.6974	11	1.29504e+08	1.28889e+08	1.30363e+08	1.28517e+08	1.13553e+08	1.25664e+08	1.23103e+08	1.49656e+08	0.989762	-0.0148471	0.868911
Q9DC69	NADH:ubiquinone oxidoreductase subunit A9(Ndufa9)	Ndufa9	27.6248	13	2.95297e+08	3.62781e+08	2.64877e+08	3.10934e+08	3.39308e+08	3.15025e+08	2.75559e+08	3.00373e+08	0.997062	-0.00424531	0.971622
Q99JT9	acireductone dioxygenase 1(Adi1)	Adi1	27.6013	12	4.56949e+08	4.48301e+08	3.88972e+08	4.10528e+08	5.04544e+08	4.93337e+08	3.68305e+08	3.76638e+08	1.02233	0.0318658	0.819637
Q9DBC0	selenoprotein O(Selenoo)	Selenoo	27.5374	17	1.60273e+08	1.58507e+08	1.60546e+08	1.62171e+08	1.57143e+08	1.56254e+08	1.5179e+08	1.43122e+08	0.948265	-0.076638	0.0453189
Q91VS7	microsomal glutathione S-transferase 1(Mgst1)	Mgst1	27.526	10	4.60004e+09	4.44631e+09	3.17717e+09	3.00063e+09	4.90497e+09	4.81609e+09	3.19916e+09	3.37395e+09	1.07028	0.0979944	0.680183
P68037	ubiquitin-conjugating enzyme E2L 3(Ube2l3)	Ube2l3	27.4723	11	4.67166e+08	4.07996e+08	4.21925e+08	3.65539e+08	4.15803e+08	4.22015e+08	4.36979e+08	4.38782e+08	1.03065	0.0435489	0.578372
Q3UZZ6	sulfotransferase family 1D, member 1(Sult1d1)	Sult1d1	27.4413	16	4.97505e+08	4.80493e+08	5.21342e+08	5.24157e+08	4.28747e+08	4.49744e+08	3.92826e+08	4.09549e+08	0.830674	-0.267646	0.00177399
Q91WD5	NADH:ubiquinone oxidoreductase core subunit S2(Ndufs2)	Ndufs2	27.4164	23	2.90893e+08	3.44573e+08	3.69217e+08	3.15045e+08	3.05015e+08	3.56555e+08	4.20388e+08	3.71775e+08	1.10154	0.139522	0.295903
Q9Z204	heterogeneous nuclear ribonucleoprotein C(Hnrnpc)	Hnrnpc	27.316	20	3.17963e+08	3.20064e+08	2.81601e+08	2.8171e+08	3.06542e+08	3.03565e+08	2.76496e+08	2.88255e+08	0.977957	-0.0321565	0.625203
Q05D44	eukaryotic translation initiation factor 5B(Eif5b)	Eif5b	27.2348	21	3.43428e+07	2.34872e+07	2.6242e+07	2.42626e+07	2.87949e+07	2.26113e+07	3.92771e+07	3.14691e+07	1.12755	0.173187	0.448023
Q9JIX8	apoptotic chromatin condensation inducer 1(Acin1)	Acin1	27.1785	23	2.67673e+07	3.36457e+07	3.51178e+07	3.89819e+07	3.06617e+07	3.03515e+07	3.43103e+07	3.50006e+07	0.968861	-0.0456387	0.723183
P19253	ribosomal protein L13A(Rpl13a)	Rpl13a	27.0768	18	1.31802e+09	1.24473e+09	1.08453e+09	1.36491e+09	9.83113e+08	9.83817e+08	1.23217e+09	1.00024e+09	0.837826	-0.255278	0.0570458
P70670/Q60817	Nascent polypeptide-associated complex subunit alpha, muscle-specific form/Nascent polypeptide-associated complex subunit alpha	Naca	27.0641	17	9.19137e+08	9.16481e+08	8.67951e+08	8.33599e+08	9.77518e+08	9.59794e+08	8.67225e+08	8.09186e+08	1.02164	0.030891	0.683287
Q91VC3	eukaryotic translation initiation factor 4A3(Eif4a3)	Eif4a3	26.9548	9	6.75047e+06	7.77684e+06	6.22101e+06	5.58398e+06	7.97986e+06	7.25793e+06	9.917e+06	9.26966e+06	1.30731	0.386599	0.0376188
Q9CXW4	ribosomal protein L11(Rpl11)	Rpl11	26.924	15	7.46682e+08	6.65032e+08	7.07323e+08	6.88767e+08	6.11539e+08	7.04752e+08	6.99692e+08	7.21709e+08	0.975029	-0.0364823	0.582281
P42208	septin 2(Septin2)	Septin2	26.8924	16	1.38904e+08	1.42619e+08	1.35982e+08	1.4767e+08	1.54785e+08	1.41084e+08	1.75879e+08	1.60611e+08	1.11887	0.162045	0.0700763
O55137	acyl-CoA thioesterase 1(Acot1)	Acot1	26.8343	3	8.46586e+07	7.2863e+07	5.86154e+07	5.39278e+07	7.0169e+07	6.87956e+07	7.25933e+07	4.59136e+07	0.953369	-0.0688934	0.747645
Q64433	heat shock protein 1 (chaperonin 10)(Hspe1)	Hspe1	26.7441	23	9.05056e+09	8.84941e+09	9.36868e+09	1.10272e+10	8.24678e+09	1.01188e+10	1.04332e+10	8.94635e+09	0.985619	-0.0208984	0.852853
P70333	heterogeneous nuclear ribonucleoprotein H2(Hnrnph2)	Hnrnph2	26.6637	8	2.34119e+07	2.356e+07	3.06963e+07	4.54339e+07	2.55838e+07	2.64026e+07	2.94781e+07	1.92573e+07	0.818197	-0.289479	0.35634
P32261	serine (or cysteine) peptidase inhibitor, clade C (antithrombin), member 1(Serpinc1)	Serpinc1	26.6244	22	1.01378e+08	9.46322e+07	7.42395e+07	8.75124e+07	8.94771e+07	9.05644e+07	1.31375e+08	1.32923e+08	1.242	0.312664	0.159493
Q00623	apolipoprotein A-I(Apoa1)	Apoa1	26.5767	25	3.95119e+08	4.02645e+08	3.19942e+08	3.39498e+08	2.58106e+08	4.69016e+08	7.37752e+08	5.72038e+08	1.39782	0.483181	0.206761
O70492	sorting nexin 3(Snx3)	Snx3	26.5509	10	8.78592e+07	1.07572e+08	1.0783e+08	1.77723e+08	1.76836e+08	1.17165e+08	9.85235e+07	1.05483e+08	1.03539	0.0501743	0.878188
Q9Z2U1	proteasome subunit alpha 5(Psma5)	Psma5	26.5231	13	5.63663e+08	5.97395e+08	5.05443e+08	5.33587e+08	5.49132e+08	6.01208e+08	5.42151e+08	5.19623e+08	1.00547	0.00786466	0.912495
P99026	proteasome (prosome, macropain) subunit, beta type 4(Psmb4)	Psmb4	26.4512	13	5.59216e+08	5.76369e+08	5.77729e+08	6.98887e+08	5.91057e+08	5.8392e+08	6.16492e+08	5.45101e+08	0.968646	-0.0459584	0.612917
P53811	phosphatidylinositol transfer protein, beta(Pitpnb)	Pitpnb	26.4352	14	3.36133e+07	3.10567e+07	3.36851e+07	3.66034e+07	2.69893e+07	2.69827e+07	3.28978e+07	3.50856e+07	0.903651	-0.146163	0.217718
Q9JHS4	caseinolytic mitochondrial matrix peptidase chaperone subunit(Clpx)	Clpx	26.4208	20	8.84917e+07	7.83142e+07	7.84509e+07	8.07378e+07	6.70061e+07	7.6848e+07	8.05951e+07	9.13568e+07	0.968746	-0.0458098	0.663679
P97855	GTPase activating protein (SH3 domain) binding protein 1(G3bp1)	G3bp1	26.345	14	1.79635e+08	1.75939e+08	2.04902e+08	1.71489e+08	1.61786e+08	1.67175e+08	1.32882e+08	1.69108e+08	0.861996	-0.214246	0.0663987
Q6P069	sorcin(Sri)	Sri	26.3039	8	1.0934e+08	1.07488e+08	1.03274e+08	1.00809e+08	1.43333e+08	1.44919e+08	1.39052e+08	1.36881e+08	1.34039	0.422653	1.11302e-05
Q9WVD5	solute carrier family 25 (mitochondrial carrier ornithine transporter), member 15(Slc25a15)	Slc25a15	26.2977	15	2.28716e+08	2.35048e+08	2.66252e+08	2.57774e+08	2.66787e+08	2.74389e+08	2.7369e+08	2.65205e+08	1.09342	0.12885	0.0471598
Q9QZ85	interferon inducible GTPase 1(Iigp1)	Irga6	26.2462	27	7.1611e+07	6.92437e+07	1.61273e+08	9.42871e+07	7.6795e+07	8.21908e+07	1.22953e+08	7.87639e+07	0.909912	-0.1362	0.724018
Q9EP89	lactamase, beta(Lactb)	Lactb	26.2315	16	2.55483e+08	2.37841e+08	2.5288e+08	2.17902e+08	2.0702e+08	1.66705e+08	1.67056e+08	2.17093e+08	0.78609	-0.347233	0.0170684
P35979	ribosomal protein L12(Rpl12)	Rpl12	26.1579	10	2.63637e+09	1.70821e+09	2.00884e+09	1.94672e+09	2.46114e+09	2.04285e+09	2.4254e+09	2.53236e+09	1.13995	0.188972	0.24695
Q99L20	glutathione S-transferase, theta 3(Gstt3)	Gstt3	26.0496	14	4.87249e+08	4.39914e+08	3.35666e+08	3.19171e+08	2.6926e+08	2.82158e+08	2.83616e+08	3.37201e+08	0.740983	-0.432488	0.0559203
P01029	complement component 4B (Chido blood group)(C4b)	C4b	25.9038	29	1.9695e+07	2.05574e+07	2.64034e+07	1.76663e+07	3.49984e+07	2.05845e+07	2.24996e+07	2.25514e+07	1.19345	0.255133	0.325121
P14115	ribosomal protein L27A(Rpl27a)	Rpl27a	25.8978	13	1.64665e+09	1.45314e+09	1.59017e+09	1.35846e+09	1.46676e+09	1.69269e+09	1.53546e+09	1.68418e+09	1.05467	0.0767926	0.373577
P26369	U2 small nuclear ribonucleoprotein auxiliary factor (U2AF) 2(U2af2)	U2af2	25.8889	16	1.83364e+08	1.93336e+08	1.30657e+08	1.81838e+08	1.63212e+08	1.67771e+08	1.05766e+08	1.43611e+08	0.842085	-0.247963	0.221793
Q11136	peptidase D(Pepd)	Pepd	25.8104	13	4.09372e+07	3.856e+07	4.63024e+07	4.58032e+07	6.55584e+07	6.13203e+07	8.06169e+07	7.92024e+07	1.67071	0.740458	0.0014623
Q64436	ATPase, H+/K+ exchanging, gastric, alpha polypeptide(Atp4a)	Atp4a	25.8102	14	7.44813e+06	6.91487e+06	1.10508e+07	5.15757e+06	1.33387e+07	1.13103e+07	2.00739e+07	9.61005e+06	1.77725	0.829648	0.0628483
Q3THS6	methionine adenosyltransferase II, alpha(Mat2a)	Mat2a	25.7977	11	1.09697e+07	2.14719e+07	1.3088e+07	1.17482e+07	1.24435e+07	1.25145e+07	1.27867e+07	1.2243e+07	0.872724	-0.196403	0.481016
P10639	thioredoxin 1(Txn1)	Txn1	25.7588	12	3.8846e+09	3.58961e+09	4.10913e+09	3.89634e+09	4.28146e+09	4.43964e+09	3.89816e+09	3.81064e+09	1.06139	0.0859489	0.245713
P62852	ribosomal protein S25(Rps25)	Rps25	25.7121	14	1.53125e+09	1.79678e+09	1.77628e+09	1.72154e+09	1.56414e+09	1.75652e+09	1.87006e+09	1.88742e+09	1.03696	0.052364	0.535042
Q8VCI5	peroxisomal biogenesis factor 19(Pex19)	Pex19	25.6569	11	6.04341e+07	5.99097e+07	5.38466e+07	4.80908e+07	5.94302e+07	5.87263e+07	5.77359e+07	5.57493e+07	1.04211	0.0595084	0.467131
P56395	cytochrome b5 type A (microsomal)(Cyb5a)	Cyb5a	25.6459	13	1.08949e+10	1.07214e+10	7.85683e+09	7.49213e+09	1.258e+10	1.28171e+10	1.24379e+10	1.18043e+10	1.34287	0.425315	0.0146183
Q8QZY1	eukaryotic translation initiation factor 3, subunit L(Eif3l)	Eif3l	25.6407	18	5.01565e+07	5.56427e+07	4.61376e+07	4.87589e+07	4.9326e+07	4.81429e+07	5.08561e+07	4.29514e+07	0.953066	-0.0693517	0.406375
P63005	platelet-activating factor acetylhydrolase, isoform 1b, subunit 1(Pafah1b1)	Pafah1b1	25.5089	16	2.31615e+07	2.61482e+07	3.22639e+07	2.20449e+07	2.68066e+07	2.8258e+07	2.87305e+07	2.42681e+07	1.04289	0.0605912	0.672297
Q922Q8	leucine rich repeat containing 59(Lrrc59)	Lrrc59	25.4816	20	3.62223e+08	3.46123e+08	2.38856e+08	2.60395e+08	2.5818e+08	2.8226e+08	2.23659e+08	2.29584e+08	0.822859	-0.281283	0.161951
P85094	isochorismatase domain containing 2a(Isoc2a)	Isoc2a	25.4394	12	1.45045e+09	1.39501e+09	1.79221e+09	1.74093e+09	1.47639e+09	1.27314e+09	1.30235e+09	1.18849e+09	0.821553	-0.283574	0.0513603
Q6P5E4	UDP-glucose glycoprotein glucosyltransferase 1(Uggt1)	Uggt1	25.4284	32	7.07556e+07	1.03556e+08	7.97681e+07	1.02506e+08	1.30482e+08	5.73652e+07	6.77028e+07	1.11362e+08	1.02896	0.0411894	0.897817
P62869	elongin B(Elob)	Elob	25.3565	15	1.59866e+08	1.75825e+08	1.36842e+08	1.35182e+08	1.75549e+08	1.75076e+08	1.75302e+08	2.03374e+08	1.20007	0.263119	0.0447162
Q64737	phosphoribosylglycinamide formyltransferase(Gart)	Gart	25.3565	11	3.91462e+07	4.13669e+07	3.85185e+07	4.39331e+07	3.64365e+07	3.11922e+07	3.91436e+07	3.854e+07	0.891679	-0.165403	0.0898964
Q64152	basic transcription factor 3(Btf3)	Btf3	25.3196	8	2.00615e+08	1.89407e+08	1.80943e+08	1.78748e+08	2.15495e+08	2.10448e+08	2.4183e+08	2.30525e+08	1.19819	0.260856	0.00529309
Q9DBN5	lon peptidase 2, peroxisomal(Lonp2)	Lonp2	25.3109	22	1.04057e+08	1.56161e+08	1.11506e+08	1.33307e+08	1.26606e+08	1.34501e+08	1.86565e+08	1.53514e+08	1.1904	0.251441	0.224958
P62264	ribosomal protein S14(Rps14)	Rps14	25.3102	16	4.3423e+08	4.83252e+08	5.44701e+08	5.13988e+08	4.92785e+08	4.37714e+08	5.42039e+08	5.44054e+08	1.02045	0.0292124	0.779047
P00405	cytochrome c oxidase II, mitochondrial(mt-Co2)	mt-Co2	25.3093	12	7.37052e+08	7.87931e+08	5.97284e+08	6.11113e+08	7.94847e+08	7.79163e+08	5.07367e+08	4.89695e+08	0.94062	-0.0883157	0.686401
Q8BGC4	prostaglandin reductase 3(Ptgr3)	Zadh2	25.2706	16	4.76537e+08	4.81072e+08	4.15284e+08	3.91371e+08	4.38583e+08	4.11499e+08	4.99116e+08	5.12678e+08	1.05533	0.0776902	0.486266
Q9JLI6	selenocysteine lyase(Scly)	Scly	25.2633	17	1.17862e+08	1.24324e+08	1.12453e+08	1.21949e+08	1.09275e+08	1.11327e+08	1.13557e+08	1.06322e+08	0.924237	-0.113665	0.0243873
Q9CPW4	actin related protein 2/3 complex, subunit 5(Arpc5)	Arpc5	25.2613	12	2.15769e+08	2.05655e+08	1.97155e+08	1.85596e+08	2.25508e+08	2.29696e+08	2.03549e+08	2.33898e+08	1.11002	0.150587	0.0550689
P97450	ATP synthase, H+ transporting, mitochondrial F0 complex, subunit F(Atp5j)	Atp5j	25.157	9	2.72732e+09	2.74906e+09	2.89224e+09	2.29212e+09	1.86462e+09	1.86667e+09	1.6619e+09	1.8323e+09	0.677766	-0.56114	0.000811069
Q8K157	galactose mutarotase(Galm)	Galm	25.1261	11	6.52404e+08	5.75667e+08	7.26266e+08	5.80452e+08	7.96299e+08	8.25444e+08	5.05615e+08	6.69584e+08	1.10342	0.141986	0.449628
O70310	N-myristoyltransferase 1(Nmt1)	Nmt1	25.062	11	2.87657e+08	3.88798e+08	7.20355e+06	3.09484e+08	3.21748e+08	2.99706e+08	2.63751e+08	2.29961e+08	1.12287	0.167185	0.733936
Q9CRB3	urate (5-hydroxyiso-) hydrolase(Urah)	Urah	25.0364	13	2.23335e+09	2.18153e+09	2.53754e+09	2.5723e+09	1.3623e+09	2.39623e+09	2.53369e+09	2.46257e+09	0.919166	-0.121603	0.537974
Q8BJW6	eukaryotic translation initiation factor 2A(Eif2a)	Eif2a	25.0169	14	6.50079e+07	6.12681e+07	5.11402e+07	5.54161e+07	6.60777e+07	6.63323e+07	6.49765e+07	6.29392e+07	1.11808	0.161027	0.0731682
P01942	hemoglobin alpha, adult chain 1(Hba-a1)	Hba	24.9812	11	5.30153e+09	5.06895e+09	5.22836e+09	4.99014e+09	3.26292e+09	3.83039e+09	7.08435e+09	7.021e+09	1.02961	0.0421017	0.88625
Q9EPL8	importin 7(Ipo7)	Ipo7	24.928	14	2.58159e+07	2.52248e+07	2.1541e+07	2.21211e+07	2.39253e+07	2.18688e+07	3.34024e+07	5.75884e+07	1.44436	0.530428	0.250024
P23953	carboxylesterase 1C(Ces1c)	Ces1c	24.9269	18	8.5954e+07	9.37046e+07	9.12553e+07	9.77987e+07	9.49084e+07	1.02988e+08	1.2179e+08	1.17237e+08	1.185	0.244888	0.0438795
Q62448	eukaryotic translation initiation factor 4, gamma 2(Eif4g2)	Eif4g2	24.9211	26	2.92163e+07	2.97222e+07	2.94927e+07	2.97688e+07	7.62511e+07	2.87338e+07	3.39451e+07	2.93133e+07	1.42338	0.509321	0.316733
Q9CPP6	NADH:ubiquinone oxidoreductase subunit A5(Ndufa5)	Ndufa5	24.8705	10	7.3894e+08	7.4339e+08	6.17003e+08	6.69194e+08	6.32028e+08	6.1537e+08	4.78991e+08	6.68842e+08	0.865165	-0.208954	0.118981
Q8BML9	glutaminyl-tRNA synthetase(Qars)	Qars1	24.8061	23	6.30986e+07	6.59162e+07	7.88308e+07	6.49253e+07	6.23703e+07	6.62902e+07	7.97431e+07	6.71699e+07	1.01027	0.014747	0.897307
Q8BWN8	acyl-CoA thioesterase 4(Acot4)	Acot4	24.7933	8	1.32554e+08	1.39133e+08	1.01746e+08	1.02522e+08	1.32538e+08	1.21718e+08	1.44448e+08	1.38724e+08	1.12915	0.175243	0.210523
Q60737	casein kinase 2, alpha 1 polypeptide(Csnk2a1)	Csnk2a1	24.6788	17	1.63396e+07	1.53959e+07	1.43401e+07	1.53149e+07	3.15314e+07	2.55165e+07	2.24053e+07	2.06719e+07	1.63095	0.705716	0.00713268
Q9EQH2	endoplasmic reticulum aminopeptidase 1(Erap1)	Erap1	24.5366	22	9.43346e+07	9.87928e+07	1.20232e+08	1.14759e+08	1.0989e+08	1.07559e+08	1.21226e+08	1.2305e+08	1.0785	0.109027	0.296228
Q9D3D9	ATP synthase, H+ transporting, mitochondrial F1 complex, delta subunit(Atp5d)	Atp5d	24.4938	5	2.80993e+09	2.92177e+09	2.78934e+09	2.87902e+09	2.41959e+09	2.6227e+09	2.39029e+09	2.50539e+09	0.871748	-0.198017	0.000928991
Q9DBW0	cytochrome P450, family 4, subfamily v, polypeptide 3(Cyp4v3)	Cyp4v3	24.4708	11	3.51214e+07	3.66298e+07	3.20727e+07	3.21477e+07	6.63774e+07	6.36177e+07	4.22655e+07	4.27778e+07	1.58149	0.661288	0.0243175
P62827	RAN, member RAS oncogene family(Ran)	Ran	24.4041	7	2.97794e+08	2.9945e+08	5.5048e+08	2.95677e+08	4.35339e+08	4.16806e+08	5.14911e+08	6.07847e+08	1.36823	0.452309	0.134265
P63325	ribosomal protein S10(Rps10)	Rps10	24.3383	16	1.76825e+09	1.63675e+09	1.86507e+09	1.79115e+09	1.738e+09	1.89428e+09	1.93971e+09	1.83423e+09	1.04886	0.0688196	0.229715
P53996	cellular nucleic acid binding protein(Cnbp)	Cnbp	24.3245	12	4.52436e+08	4.03647e+08	4.00579e+08	4.05697e+08	4.0256e+08	4.29825e+08	5.26847e+08	4.67703e+08	1.099	0.136192	0.213995
P62717	ribosomal protein L18A(Rpl18a)	Rpl18a	24.1091	15	4.0695e+08	4.05143e+08	4.63523e+08	4.20326e+08	3.74304e+08	3.74737e+08	3.87354e+08	3.66212e+08	0.886001	-0.174619	0.0148159
O09172	glutamate-cysteine ligase, modifier subunit(Gclm)	Gclm	24.0583	17	2.91202e+08	3.35655e+08	2.58926e+08	3.53897e+08	3.63114e+08	4.07256e+08	3.27189e+08	2.74852e+08	1.10707	0.146746	0.383807
Q9JK38	glucosamine-phosphate N-acetyltransferase 1(Gnpnat1)	Gnpnat1	24.0191	14	5.04737e+08	4.71434e+08	7.04146e+08	6.2993e+08	5.35646e+08	5.43712e+08	2.80829e+08	2.58583e+08	0.700691	-0.51315	0.118947
O88533	dopa decarboxylase(Ddc)	Ddc	24.0042	7	6.70814e+07	7.4115e+07	1.365e+08	1.38731e+08	8.59571e+07	8.00946e+07	8.32694e+07	8.52352e+07	0.803397	-0.315815	0.33315
Q9WTX5	S-phase kinase-associated protein 1(Skp1)	Skp1	23.9641	13	1.01809e+08	9.75916e+07	8.35474e+07	7.87036e+07	9.13114e+07	9.27348e+07	9.97883e+07	1.02089e+08	1.06711	0.0937132	0.359413
Q91YP3	deoxyribose-phosphate aldolase (putative)(Dera)	Dera	23.9085	13	1.48469e+08	1.48084e+08	1.57836e+08	1.45122e+08	1.56355e+08	1.48418e+08	1.26176e+08	1.2583e+08	0.928721	-0.106683	0.243456
P53026	ribosomal protein L10A(Rpl10a)	Rpl10a	23.8919	14	3.94277e+08	3.83645e+08	3.52742e+08	3.47093e+08	5.01073e+08	5.13555e+08	4.62192e+08	4.62525e+08	1.31236	0.39216	0.000593394
O09061	proteasome (prosome, macropain) subunit, beta type 1(Psmb1)	Psmb1	23.8866	11	5.03221e+08	4.78477e+08	5.99372e+08	6.12482e+08	6.12542e+08	6.87619e+08	6.21971e+08	6.14631e+08	1.15646	0.209719	0.0656679
Q80X50	ubiquitin-associated protein 2-like(Ubap2l)	Ubap2l	23.841	18	4.36448e+07	4.37936e+07	3.22981e+07	3.83682e+07	4.78492e+07	4.18408e+07	3.92836e+07	3.85854e+07	1.0598	0.08379	0.517664
Q7TNC4	LUC7-like 2 (S. cerevisiae)(Luc7l2)	Luc7l2	23.7952	12	1.32758e+07	1.42048e+07	1.26824e+07	1.50706e+07	1.60331e+07	1.59832e+07	1.6252e+07	1.77161e+07	1.19464	0.25658	0.00685023
Q60631	growth factor receptor bound protein 2(Grb2)	Grb2	23.676	11	4.05361e+07	3.67795e+07	4.82242e+07	4.77216e+07	4.08734e+07	4.75406e+07	7.42649e+07	6.22429e+07	1.29816	0.376473	0.157274
Q3UTJ2	sorbin and SH3 domain containing 2(Sorbs2)	Sorbs2	23.6691	16	6.27689e+07	6.19652e+07	5.4818e+07	5.40198e+07	8.61894e+07	8.94288e+07	7.68865e+07	7.42924e+07	1.39913	0.484528	0.00163014
P51125	calpastatin(Cast)	Cast	23.6154	18	7.90647e+07	9.25061e+07	1.36808e+08	1.04172e+08	9.97233e+07	9.84346e+07	8.20985e+07	7.91879e+07	0.871273	-0.198804	0.361849
Q8K1Z0	coenzyme Q9(Coq9)	Coq9	23.5929	12	4.49528e+08	5.42257e+08	3.25343e+08	3.81036e+08	4.38546e+08	4.82081e+08	3.31484e+08	2.78364e+08	0.901253	-0.149997	0.550394
Q99JB2	stomatin (Epb7.2)-like 2(Stoml2)	Stoml2	23.5889	21	1.02556e+08	1.15634e+08	8.40227e+07	1.10127e+08	1.23685e+08	1.43466e+08	1.03862e+08	1.02916e+08	1.14937	0.20084	0.240633
P47753	capping actin protein of muscle Z-line subunit alpha 1(Capza1)	Capza1	23.5644	8	8.26049e+07	7.21959e+07	7.39455e+07	7.02623e+07	7.70726e+07	7.87807e+07	8.96377e+07	9.7756e+07	1.14795	0.19906	0.0942327
Q01730	Ras suppressor protein 1(Rsu1)	Rsu1	23.5273	19	9.68881e+07	8.77348e+07	1.00657e+08	1.00468e+08	9.3849e+07	1.21951e+08	1.0329e+08	8.40189e+07	1.04501	0.0635107	0.632898
Q6ZQ58	La ribonucleoprotein 1, translational regulator(Larp1)	Larp1	23.3584	16	1.46459e+07	1.72623e+07	1.32374e+07	5.73382e+06	4.487e+06	8.52908e+06	9.50034e+06	1.06634e+07	0.652126	-0.616778	0.166923
P51859	heparin binding growth factor(Hdgf)	Hdgf	23.3424	16	2.93814e+08	2.9833e+08	2.68631e+08	2.67353e+08	2.46925e+08	2.24328e+08	2.49952e+08	2.53664e+08	0.864147	-0.210651	0.0107279
Q64523/Q6GSS7	Histone H2A type 2-C/Histone H2A type 2-A	H2ac20/Hist2h2aa1	23.3401	4	7.19674e+07	6.2247e+07	1.31803e+08	3.39252e+08	5.81832e+07	4.84419e+07	6.30842e+07	5.91238e+07	0.378069	-1.40328	0.19531
P48428	tubulin cofactor A(Tbca)	Tbca	23.2967	13	8.27237e+07	8.13278e+07	8.10996e+07	8.54185e+07	9.0959e+07	9.11431e+07	8.36069e+07	8.21511e+07	1.05231	0.0735536	0.144456
Q8CHP8	phosphoglycolate phosphatase(Pgp)	Pgp	23.2343	13	6.42069e+07	1.05423e+08	6.25974e+07	5.99466e+07	6.63832e+07	6.64537e+07	7.21857e+07	7.46896e+07	0.957347	-0.0628863	0.787058
Q9CZ42	NAD(P)HX dehydratase(Naxd)	Naxd	23.1198	13	3.37485e+07	3.85085e+07	4.00042e+07	3.97564e+07	4.13653e+07	4.5941e+07	3.3845e+07	3.75926e+07	1.04425	0.0624625	0.591849
P63028	tumor protein, translationally-controlled 1(Tpt1)	Tpt1	23.0976	16	4.64881e+08	8.32153e+08	5.831e+08	8.14079e+08	7.07074e+08	3.49844e+08	7.14719e+08	8.44271e+08	0.970936	-0.0425522	0.892607
Q91X72	hemopexin(Hpx)	Hpx	23.0523	17	2.76541e+08	2.70651e+08	2.33966e+08	2.71177e+08	2.93251e+08	3.03259e+08	4.31631e+08	4.65579e+08	1.41943	0.505317	0.0499289
Q9CQJ8	NADH:ubiquinone oxidoreductase subunit B9(Ndufb9)	Ndufb9	23.05	13	2.73672e+08	2.66625e+08	3.48928e+08	3.30304e+08	2.08969e+08	2.28327e+08	2.28831e+08	2.50682e+08	0.751773	-0.411631	0.0142426
Q3THE2	myosin, light chain 12B, regulatory(Myl12b)	Myl12b	23.0171	6	5.98583e+08	5.86659e+08	5.09767e+08	4.91599e+08	6.56182e+08	6.43381e+08	7.41185e+08	7.31763e+08	1.26795	0.342498	0.00736199
Q6P542	ATP-binding cassette, sub-family F (GCN20), member 1(Abcf1)	Abcf1	22.9832	22	3.31452e+07	3.62872e+07	3.07741e+07	3.87922e+07	3.41162e+07	3.62623e+07	4.10665e+07	3.57117e+07	1.05869	0.0822816	0.41103
Q9D6M3	solute carrier family 25 (mitochondrial carrier, glutamate), member 22(Slc25a22)	Slc25a22	22.9386	13	9.99859e+07	9.38315e+07	8.09032e+07	8.30533e+07	1.15288e+08	1.08065e+08	1.06521e+08	1.1488e+08	1.24311	0.313958	0.00506429
Q9D1P4	cysteine and histidine-rich domain (CHORD)-containing, zinc-binding protein 1(Chordc1)	Chordc1	22.8505	13	8.84263e+07	1.06481e+08	1.62715e+08	7.74257e+07	1.02742e+08	9.37704e+07	7.91823e+07	1.15749e+08	0.89977	-0.152371	0.613237
Q9CY58	serpine1 mRNA binding protein 1(Serbp1)	Serbp1	22.8418	23	3.93752e+08	3.54e+08	2.6657e+08	2.28008e+08	4.44197e+08	3.44632e+08	3.3731e+08	3.58232e+08	1.19483	0.256805	0.232417
P11930	nudix hydrolase 19(Nudt19)	Nudt19	22.8321	9	1.38272e+08	1.20282e+08	1.04171e+08	9.82836e+07	1.32887e+08	1.21474e+08	1.63716e+08	1.42614e+08	1.21623	0.282414	0.0969395
P16045	lectin, galactose binding, soluble 1(Lgals1)	Lgals1	22.781	9	7.27545e+08	7.15784e+08	4.63345e+08	4.54621e+08	8.43556e+08	8.82032e+08	8.9239e+08	8.94597e+08	1.48756	0.572951	0.00954044
Q60936	coenzyme Q8A(Coq8a)	Coq8a	22.7482	12	2.46152e+08	2.45614e+08	2.40356e+08	2.34848e+08	1.97868e+08	2.04967e+08	2.26677e+08	2.21003e+08	0.879567	-0.185135	0.0069225
Q8VDM6	heterogeneous nuclear ribonucleoprotein U-like 1(Hnrnpul1)	Hnrnpul1	22.7343	14	1.20939e+07	1.68754e+07	1.11726e+07	1.088e+07	1.23436e+07	1.92404e+07	1.57002e+07	1.27933e+07	1.17748	0.235708	0.32622
Q9DAW9	calponin 3, acidic(Cnn3)	Cnn3	22.7188	13	3.25673e+07	3.50439e+07	3.95153e+07	3.22005e+07	4.17088e+07	3.58032e+07	3.64066e+07	4.00737e+07	1.10526	0.144383	0.147761
P16675	cathepsin A(Ctsa)	Ctsa	22.7139	18	2.04274e+08	1.95775e+08	2.13513e+08	2.00918e+08	1.69729e+08	1.58909e+08	2.35219e+08	1.92289e+08	0.928378	-0.107216	0.431522
Q91X52	dicarbonyl L-xylulose reductase(Dcxr)	Dcxr	22.6964	14	8.88296e+08	8.53609e+08	7.22824e+08	8.19562e+08	1.22572e+09	1.26037e+09	9.66881e+08	8.78247e+08	1.31877	0.399189	0.0411676
Q9CQH7	basic transcription factor 3-like 4(Btf3l4)	Btf3l4	22.6875	7	1.59553e+08	1.57983e+08	1.36704e+08	1.45268e+08	1.34677e+08	1.35659e+08	1.30533e+08	1.24583e+08	0.876472	-0.19022	0.02133
Q6IRU5	clathrin, light polypeptide (Lcb)(Cltb)	Cltb	22.5294	13	4.00941e+08	4.00067e+08	3.85713e+08	3.7551e+08	4.23557e+08	4.34293e+08	4.5051e+08	4.53472e+08	1.12777	0.173469	0.0017371
Q60865	cell cycle associated protein 1(Caprin1)	Caprin1	22.5191	18	2.51219e+08	2.1444e+08	1.94997e+08	1.90959e+08	2.92315e+08	2.38626e+08	2.23992e+08	2.12421e+08	1.13591	0.183843	0.243753
Q9CQT1	methylthioribose-1-phosphate isomerase 1(Mri1)	Mri1	22.5147	9	6.68843e+07	6.67742e+07	5.98678e+07	5.92248e+07	7.10727e+07	7.11678e+07	6.48723e+07	7.1487e+07	1.10227	0.140477	0.0500866
P63323	ribosomal protein S12(Rps12)	Rps12	22.4493	11	6.24301e+08	7.6017e+08	4.76196e+08	7.84234e+08	7.68503e+08	7.77461e+08	6.00292e+08	6.06077e+08	1.04062	0.0574413	0.766211
Q9JK53	proline arginine-rich end leucine-rich repeat(Prelp)	Prelp	22.3936	12	1.79144e+08	1.74673e+08	1.19995e+08	1.0835e+08	2.32241e+08	2.22453e+08	2.83996e+08	2.77887e+08	1.74621	0.804226	0.00405215
Q9WUU7	cathepsin Z(Ctsz)	Ctsz	22.3616	12	3.69719e+08	3.69531e+08	3.33724e+08	3.43212e+08	4.44899e+08	4.37079e+08	3.97213e+08	3.8318e+08	1.17384	0.231231	0.0129301
O08677	kininogen 1(Kng1)	Kng1	22.3572	16	1.38836e+08	1.33534e+08	1.47082e+08	1.53971e+08	1.22295e+08	1.30881e+08	1.45151e+08	1.41294e+08	0.941049	-0.0876589	0.263964
Q9QXT0	canopy FGF signaling regulator 2(Cnpy2)	Cnpy2	22.3482	16	3.29391e+08	3.23616e+08	3.07388e+08	3.08424e+08	3.19061e+08	3.26466e+08	3.2618e+08	3.27149e+08	1.02367	0.0337557	0.244295
P51658	hydroxysteroid (17-beta) dehydrogenase 2(Hsd17b2)	Hsd17b2	22.3474	17	4.43917e+07	4.36168e+07	3.63411e+07	3.96871e+07	6.76103e+07	7.02543e+07	3.89267e+07	4.51995e+07	1.3533	0.436481	0.123793
O55135	eukaryotic translation initiation factor 6(Eif6)	Eif6	22.2754	6	2.05577e+08	2.23536e+08	1.80139e+08	2.19944e+08	2.27453e+08	2.48685e+08	2.74497e+08	2.66445e+08	1.22659	0.294649	0.0169767
P61089	ubiquitin-conjugating enzyme E2N(Ube2n)	Ube2n	22.2465	10	5.67394e+08	5.19733e+08	4.45729e+08	4.59082e+08	5.03823e+08	4.93142e+08	4.97461e+08	5.15729e+08	1.00915	0.0131338	0.878761
Q91WL5	cytochrome P450, family 4, subfamily a, polypeptide 12a(Cyp4a12a)	Cyp4a12a	22.245	11	2.29962e+07	2.26991e+07	1.64525e+07	1.63073e+07	1.9544e+07	1.73324e+07	1.31949e+07	1.25314e+07	0.797942	-0.325644	0.165507
Q7M6Y3	phosphatidylinositol binding clathrin assembly protein(Picalm)	Picalm	22.2143	19	7.06418e+07	7.38931e+07	5.73028e+07	5.45029e+07	6.65951e+07	6.07709e+07	7.19175e+07	5.91696e+07	1.00824	0.0118406	0.928159
Q9CRB9	coiled-coil-helix-coiled-coil-helix domain containing 3(Chchd3)	Chchd3	22.1988	16	4.36801e+08	4.35974e+08	3.92748e+08	3.83853e+08	2.65321e+08	2.62677e+08	2.76417e+08	2.69423e+08	0.651057	-0.619144	5.63034e-05
Q3TC72	fumarylacetoacetate hydrolase domain containing 2A(Fahd2a)	Fahd2	22.1936	14	1.74854e+08	1.66884e+08	1.65691e+08	1.69496e+08	2.0871e+08	1.64268e+08	1.56879e+08	1.51107e+08	1.00597	0.00858394	0.941765
Q4VAA2	carnitine deficiency-associated gene expressed in ventricle 3(Cdv3)	Cdv3	22.1724	10	1.72128e+08	1.55068e+08	1.6204e+08	1.47409e+08	1.61562e+08	1.77691e+08	1.54276e+08	1.62957e+08	1.03117	0.0442762	0.516007
Q7TMF3	NADH:ubiquinone oxidoreductase subunit A12(Ndufa12)	Ndufa12	22.139	15	5.41615e+08	4.95365e+08	4.70558e+08	4.32089e+08	4.05668e+08	3.27823e+08	3.94e+08	3.93414e+08	0.784123	-0.350848	0.0112013
Q62425	Ndufa4, mitochondrial complex associated(Ndufa4)	Ndufa4	22.1368	10	2.76858e+09	2.58014e+09	2.81681e+09	2.70355e+09	2.10736e+09	2.02362e+09	2.84099e+09	2.74649e+09	0.894139	-0.161429	0.234954
Q61703	inter-alpha trypsin inhibitor, heavy chain 2(Itih2)	Itih2	22.1341	16	3.4875e+07	3.03892e+07	3.44333e+07	3.49834e+07	4.41808e+07	4.84964e+07	4.70635e+07	4.90609e+07	1.40184	0.487324	0.000124667
Q9CQE8	RNA transcription, translation and transport factor(Rtraf)	Rtraf	22.0888	11	5.35715e+07	5.8054e+07	8.50372e+07	1.09253e+08	6.49872e+07	6.56699e+07	5.50672e+07	5.64687e+07	0.791699	-0.336975	0.274275
P57759	endoplasmic reticulum protein 29(Erp29)	Erp29	22.0769	20	2.37382e+08	2.20735e+08	2.41208e+08	2.37103e+08	2.47441e+08	2.53278e+08	2.6681e+08	2.81229e+08	1.11996	0.163443	0.0188256
O55023	inositol (myo)-1(or 4)-monophosphatase 1(Impa1)	Impa1	22.0737	22	9.6428e+07	8.99504e+07	9.7293e+07	9.74806e+07	9.61255e+07	1.01795e+08	9.88041e+07	1.09188e+08	1.06496	0.090803	0.113363
P62889	ribosomal protein L30(Rpl30)	Rpl30	21.9373	15	1.4337e+09	1.36506e+09	1.43709e+09	1.42428e+09	1.2439e+09	1.35465e+09	1.36993e+09	1.27175e+09	0.925814	-0.111206	0.0244625
P50171	hydroxysteroid 17-beta dehydrogenase 8(Hsd17b8)	Hsd17b8	21.8843	10	3.0342e+08	2.9237e+08	2.23876e+08	1.55068e+08	2.87229e+08	2.74479e+08	1.9255e+08	2.19238e+08	0.998731	-0.00183191	0.994237
Q5RKZ7	molybdenum cofactor synthesis 1(Mocs1)	Mocs1	21.7374	19	4.03424e+07	4.89608e+07	3.41357e+07	3.50686e+07	3.61135e+07	3.74552e+07	3.5744e+07	3.23656e+07	0.893828	-0.161931	0.282758
Q62417	sorbin and SH3 domain containing 1(Sorbs1)	Sorbs1	21.6963	22	1.06959e+07	9.93932e+06	8.87898e+06	7.87632e+06	8.77685e+06	9.1546e+06	9.28709e+06	1.02696e+07	1.00261	0.003763	0.973049
Q9Z2W0	aspartyl aminopeptidase(Dnpep)	Dnpep	21.6829	16	1.6846e+08	1.85659e+08	2.03524e+08	1.97376e+08	1.62862e+08	1.69924e+08	1.76933e+08	2.01375e+08	0.941824	-0.0864709	0.372067
P45376	aldo-keto reductase family 1, member B3 (aldose reductase)(Akr1b3)	Akr1b3	21.6358	15	3.10037e+07	2.9071e+07	3.09076e+07	3.06721e+07	3.79193e+07	3.54499e+07	4.4258e+07	3.79805e+07	1.2791	0.355124	0.00462204
Q9R0N0	galactokinase 1(Galk1)	Galk1	21.6284	19	2.7427e+08	1.71095e+08	1.57009e+08	1.62203e+08	1.72751e+08	1.60013e+08	1.5265e+08	1.55118e+08	0.837759	-0.255392	0.313902
P99025	GTP cyclohydrolase I feedback regulator(Gchfr)	Gchfr	21.6239	12	8.03548e+08	7.74006e+08	6.95007e+08	6.60566e+08	6.03707e+08	6.69022e+08	5.57599e+08	5.23339e+08	0.802443	-0.317529	0.0196349
Q6PDM2	serine and arginine-rich splicing factor 1(Srsf1)	Srsf1	21.6219	20	1.86218e+08	2.01596e+08	2.1794e+08	2.25739e+08	1.87113e+08	2.14112e+08	2.17714e+08	2.50893e+08	1.04611	0.0650291	0.565286
Q3UHX2	PDGFA associated protein 1(Pdap1)	Pdap1	21.6124	14	1.14678e+08	1.59223e+08	1.00507e+08	1.01812e+08	8.54308e+07	1.32015e+08	1.11733e+08	1.16808e+08	0.936516	-0.0946246	0.669302
Q9DCT2	NADH:ubiquinone oxidoreductase core subunit S3(Ndufs3)	Ndufs3	21.5807	16	1.0087e+09	1.03665e+09	9.00864e+08	8.56882e+08	8.25524e+08	8.26698e+08	9.61382e+08	8.6812e+08	0.915495	-0.127376	0.183274
P17183	enolase 2, gamma neuronal(Eno2)	Eno2	21.5375	5	3.2128e+06	7.39555e+06	3.18622e+07	3.70075e+07	4.50846e+06	8.78751e+06	1.10396e+07	6.21119e+06	0.384342	-1.37954	0.206469
P24547	inosine monophosphate dehydrogenase 2(Impdh2)	Impdh2	21.5309	17	2.18159e+07	1.91883e+07	1.92694e+07	1.70751e+07	5.46868e+07	1.94154e+07	2.21596e+07	2.03948e+07	1.50819	0.592821	0.295763
Q9CR62	solute carrier family 25 (mitochondrial carrier oxoglutarate carrier), member 11(Slc25a11)	Slc25a11	21.5251	14	2.65329e+08	2.56088e+08	2.89868e+08	3.0575e+08	2.0466e+08	2.20892e+08	2.04639e+08	2.22823e+08	0.763641	-0.389034	0.00178545
Q8R0F8	fumarylacetoacetate hydrolase domain containing 1(Fahd1)	Fahd1	21.4744	13	1.91901e+08	1.98797e+08	2.1522e+08	2.13845e+08	2.0706e+08	2.18933e+08	2.11009e+08	2.02924e+08	1.0246	0.0350555	0.477785
Q8JZN5	acyl-Coenzyme A dehydrogenase family, member 9(Acad9)	Acad9	21.473	19	9.76299e+07	1.00054e+08	9.56403e+07	9.47173e+07	9.68038e+07	1.0572e+08	1.10304e+08	1.11764e+08	1.09419	0.129863	0.0430131
P29788	vitronectin(Vtn)	Vtn	21.4622	7	4.8263e+07	4.85015e+07	4.68146e+07	4.46594e+07	6.14e+07	6.22565e+07	7.09446e+07	7.53958e+07	1.43433	0.520381	0.00113607
Q60931	voltage-dependent anion channel 3(Vdac3)	Vdac3	21.4276	12	1.13749e+08	8.60273e+07	9.67403e+07	6.98526e+07	1.01986e+08	9.57486e+07	1.27173e+08	8.41274e+07	1.11646	0.158927	0.441684
Q99L88	syntrophin, basic 1(Sntb1)	Sntb1	21.4148	23	9.35198e+07	8.69226e+07	8.46632e+07	7.94738e+07	9.36088e+07	9.25361e+07	9.7214e+07	8.89078e+07	1.08035	0.1115	0.0862014
Q8R010	aminoacyl tRNA synthetase complex-interacting multifunctional protein 2(Aimp2)	Aimp2	21.4012	10	7.27992e+07	6.56158e+07	6.86171e+07	6.43696e+07	6.66369e+07	7.35552e+07	7.53858e+07	6.91505e+07	1.0491	0.0691564	0.270116
Q9Z0U1	tight junction protein 2(Tjp2)	Tjp2	21.3969	25	5.63176e+07	4.12946e+07	5.52595e+07	5.30189e+07	3.75052e+07	3.69925e+07	4.06995e+07	5.42816e+07	0.823149	-0.280774	0.138598
Q9Z2I0	leucine zipper-EF-hand containing transmembrane protein 1(Letm1)	Letm1	21.3881	16	1.6116e+07	2.25528e+07	1.6917e+07	1.53329e+07	1.66499e+07	2.52999e+07	1.55918e+07	1.54638e+07	1.02942	0.0418375	0.862105
Q8K4Z3	NAD(P)HX epimerase(Naxe)	Naxe	21.3336	7	1.15539e+08	1.11441e+08	1.34337e+08	1.31795e+08	7.63589e+07	1.38373e+08	6.70787e+07	7.01968e+07	0.713847	-0.486313	0.0954821
Q8BTY1	kynurenine aminotransferase 1(Kyat1)	Kyat1	21.2818	17	3.45048e+08	3.32552e+08	3.72087e+08	3.70817e+08	2.96991e+08	3.03412e+08	2.96656e+08	3.02714e+08	0.844611	-0.243641	0.00143971
Q922Y1	UBX domain protein 1(Ubxn1)	Ubxn1	21.1207	14	8.69976e+07	8.51267e+07	6.4061e+07	6.48717e+07	8.08865e+07	8.3847e+07	7.20203e+07	7.57197e+07	1.03792	0.0536974	0.688511
Q9Z2Y8	pyridoxal phosphate binding protein(Plpbp)	Plpbp	21.0688	13	8.26143e+07	1.16752e+08	9.76367e+07	9.94814e+07	9.60171e+07	9.36823e+07	1.09663e+08	1.11859e+08	1.03717	0.0526517	0.675809
O09012	peroxisomal biogenesis factor 5(Pex5)	Pex5	21.0321	17	1.75035e+07	2.02478e+07	1.86017e+07	1.71197e+07	1.48608e+07	1.6823e+07	1.64306e+07	1.93778e+07	0.918604	-0.122486	0.248357
P46460	N-ethylmaleimide sensitive fusion protein(Nsf)	Nsf	21.0167	20	1.32448e+07	1.09131e+07	1.59896e+07	1.54545e+07	1.43636e+07	1.69421e+07	1.45495e+07	1.90933e+07	1.1681	0.224158	0.197148
P15864	H1.2 linker histone, cluster member(H1f2)	H1f2	20.975	7	1.36514e+08	1.35786e+08	1.33734e+08	1.32601e+08	1.55171e+08	1.17266e+08	1.39351e+08	1.35558e+08	1.01617	0.0231434	0.790431
Q64010	v-crk avian sarcoma virus CT10 oncogene homolog(Crk)	Crk	20.9426	12	4.28703e+07	4.49057e+07	4.06234e+07	3.84126e+07	4.47631e+07	4.17255e+07	4.83669e+07	4.82179e+07	1.09748	0.134199	0.103065
Q9WV32	actin related protein 2/3 complex, subunit 1B(Arpc1b)	Arpc1b	20.9276	10	8.34682e+07	9.09216e+07	9.4866e+07	8.55928e+07	1.01545e+08	9.58673e+07	1.03602e+08	1.10301e+08	1.15913	0.213043	0.011634
P84084	ADP-ribosylation factor 5(Arf5)	Arf5	20.9114	6	3.2251e+07	3.23319e+07	3.01718e+07	5.29814e+07	3.33944e+07	3.57859e+07	2.64167e+07	3.04962e+07	0.853503	-0.228532	0.382137
Q9DCJ5	NADH:ubiquinone oxidoreductase subunit A8(Ndufa8)	Ndufa8	20.8749	14	2.76098e+08	2.69799e+08	2.54371e+08	2.60207e+08	1.93873e+08	1.84137e+08	1.94061e+08	2.18365e+08	0.745361	-0.423989	0.000250292
Q00PI9	heterogeneous nuclear ribonucleoprotein U-like 2(Hnrnpul2)	Hnrnpul2	20.8446	23	7.80561e+07	6.99119e+07	4.72488e+07	7.14843e+07	6.65847e+07	5.25133e+07	2.37954e+08	1.84828e+08	2.03179	1.02275	0.183276
Q9DB27	malignant T cell amplified sequence 1(Mcts1)	Mcts1	20.8291	6	7.09034e+07	6.68819e+07	7.50443e+07	7.23024e+07	7.66924e+07	7.31754e+07	6.76977e+07	7.51296e+07	1.02652	0.0377686	0.493895
Q9D0S9	histidine triad nucleotide binding protein 2(Hint2)	Hint2	20.7934	9	1.07814e+09	1.16114e+09	8.85145e+08	7.91409e+08	8.60525e+08	1.15657e+09	1.03687e+09	9.71449e+08	1.02798	0.0398158	0.803392
Q61768	kinesin family member 5B(Kif5b)	Kif5b	20.7358	22	2.09505e+07	1.56021e+07	1.3966e+07	2.16652e+07	1.36571e+07	8.28613e+06	1.81768e+07	2.10947e+07	0.84804	-0.237795	0.449431
P52479	ubiquitin specific peptidase 10(Usp10)	Usp10	20.7102	10	2.16865e+07	2.118e+07	2.19962e+07	2.56991e+07	3.20678e+07	2.65671e+07	2.83817e+07	2.50382e+07	1.23733	0.307229	0.0262545
P52503	NADH:ubiquinone oxidoreductase core subunit S6(Ndufs6)	Ndufs6	20.6525	7	5.21574e+08	6.54953e+08	4.34847e+08	4.93016e+08	4.82724e+08	5.69382e+08	6.32614e+08	5.96532e+08	1.08404	0.116424	0.46352
Q9DBL1	acyl-Coenzyme A dehydrogenase, short/branched chain(Acadsb)	Acadsb	20.5947	16	2.29792e+08	2.27901e+08	2.49154e+08	2.34676e+08	2.60459e+08	2.48553e+08	2.34774e+08	2.49974e+08	1.05548	0.077903	0.116952
Q9CW03	structural maintenance of chromosomes 3(Smc3)	Smc3	20.5845	22	2.10963e+08	1.78008e+08	2.05183e+08	1.83018e+08	2.16653e+08	2.23099e+08	1.81926e+08	1.75078e+08	1.0252	0.0359041	0.748162
Q5EBG8	expressed sequence AU022252(AU022252)	AU022252	20.5312	10	2.88494e+07	3.48071e+07	2.9371e+07	3.09446e+07	2.71582e+07	2.661e+07	2.83381e+07	2.79209e+07	0.887516	-0.172155	0.0473023
A2AN08	ubiquitin protein ligase E3 component n-recognin 4(Ubr4)	Ubr4	20.5054	44	7.6379e+07	9.94996e+07	1.77714e+08	1.64003e+08	2.01848e+08	2.04139e+08	8.20351e+07	7.37163e+07	1.08529	0.118075	0.809105
Q91YR1	twinfilin actin binding protein 1(Twf1)	Twf1	20.4829	11	2.01255e+08	1.93091e+08	1.95591e+08	2.1299e+08	1.95679e+08	1.91987e+08	2.15854e+08	2.21947e+08	1.02807	0.039941	0.536974
P0C0S6/Q3THW5	Histone H2A.Z/Histone H2A.V	H2az1/H2az2	20.481	8	3.83196e+08	3.62817e+08	2.70674e+08	2.76134e+08	3.60229e+08	3.4832e+08	3.19795e+08	3.44476e+08	1.06188	0.0866212	0.533567
Q8C0C7	phenylalanyl-tRNA synthetase, alpha subunit(Farsa)	Farsa	20.4437	22	7.87288e+07	7.22667e+07	7.04518e+07	7.26113e+07	7.16277e+07	7.27836e+07	6.86538e+07	7.40131e+07	0.976262	-0.03466	0.445075
Q5U5V2	hydroxylysine kinase 1(Hykk)	Hykk	20.4221	12	8.13557e+07	8.37116e+07	8.5281e+07	8.22882e+07	6.19476e+07	6.31019e+07	7.08483e+07	6.82162e+07	0.794002	-0.332786	0.000283586
Q9CPQ1	cytochrome c oxidase subunit 6C(Cox6c)	Cox6c	20.3871	11	1.02508e+09	9.91888e+08	1.40926e+09	1.04459e+09	1.08012e+09	1.0742e+09	1.04163e+09	1.00762e+09	0.940225	-0.0889221	0.525756
O88456	calpain, small subunit 1(Capns1)	Capns1	20.3701	8	3.83296e+07	2.97891e+07	2.47573e+07	2.35486e+07	3.18663e+07	4.04192e+07	4.11918e+07	3.29327e+07	1.25755	0.330618	0.121027
O09159	mannosidase 2, alpha B1(Man2b1)	Man2b1	20.3108	14	1.58675e+08	1.51607e+08	1.37501e+08	1.38211e+08	1.39002e+08	1.19632e+08	2.74588e+08	2.84743e+08	1.39586	0.481152	0.23501
P97742	carnitine palmitoyltransferase 1a, liver(Cpt1a)	Cpt1a	20.2988	11	7.47624e+07	8.86841e+07	7.52213e+07	7.23862e+07	6.72481e+07	7.57903e+07	6.41331e+07	6.74541e+07	0.882888	-0.179698	0.0870685
P23591	GDP-L-fucose synthase(Gfus)	Gfus	20.2376	16	1.58226e+08	1.53645e+08	1.46024e+08	1.44956e+08	1.82528e+08	1.91186e+08	1.62817e+08	1.41268e+08	1.12432	0.169056	0.155994
Q9CXS4	centromere protein V(Cenpv)	Cenpv	20.2262	13	1.43527e+08	1.43661e+08	1.19518e+08	1.22186e+08	1.27606e+08	1.25337e+08	1.06048e+08	9.93716e+07	0.866647	-0.206484	0.116482
Q9DCT8	cysteine rich protein 2(Crip2)	Crip2	20.2105	7	4.31559e+08	4.41607e+08	4.80509e+08	4.24097e+08	6.4821e+08	6.26509e+08	5.80433e+08	3.73355e+08	1.25354	0.326007	0.12929
P84104	serine and arginine-rich splicing factor 3(Srsf3)	Srsf3	20.1817	14	3.22283e+08	3.01632e+08	3.6969e+08	3.10378e+08	2.28264e+08	2.41275e+08	2.69717e+08	3.09429e+08	0.804216	-0.314345	0.0349244
Q9WVJ3	carboxypeptidase Q(Cpq)	Cpq	20.1732	13	1.95393e+08	1.64527e+08	1.73327e+08	1.60719e+08	2.10885e+08	2.44358e+08	1.72133e+08	1.74719e+08	1.15581	0.208907	0.199707
Q9EQU5	SET nuclear oncogene(Set)	Set	20.1683	12	4.35312e+08	4.14682e+08	3.60594e+08	3.73194e+08	4.45079e+08	4.43953e+08	4.59297e+08	4.80306e+08	1.1546	0.207393	0.0197906
Q08943	structure specific recognition protein 1(Ssrp1)	Ssrp1	20.1656	18	5.71682e+08	5.18265e+08	4.87593e+08	4.12129e+08	6.76093e+08	6.26161e+08	5.30416e+08	4.98564e+08	1.17167	0.228565	0.15846
P61961	ubiquitin-fold modifier 1(Ufm1)	Ufm1	20.107	6	1.24737e+09	1.14148e+09	1.23649e+09	1.2866e+09	1.15063e+09	1.19368e+09	1.20323e+09	1.18517e+09	0.963514	-0.0536225	0.221438
Q99KR7	peptidylprolyl isomerase F (cyclophilin F)(Ppif)	Ppif	20.1002	7	6.93095e+07	6.68617e+07	5.8284e+07	6.37056e+07	5.91299e+07	1.91818e+08	5.58791e+07	4.58974e+07	1.3663	0.450272	0.521582
Q9D404	3-oxoacyl-ACP synthase, mitochondrial(Oxsm)	Oxsm	20.051	10	3.02813e+07	2.55916e+07	2.97846e+07	2.9757e+07	2.85416e+07	3.36989e+07	2.82371e+07	2.82938e+07	1.02909	0.0413622	0.644348
P11103	poly (ADP-ribose) polymerase family, member 1(Parp1)	Parp1	19.9429	19	1.00241e+07	2.51227e+07	1.13588e+07	1.04117e+07	1.68013e+07	1.63624e+07	1.65347e+07	1.27724e+07	1.09757	0.134315	0.724933
Q99KJ8	dynactin 2(Dctn2)	Dctn2	19.9243	12	4.67917e+07	5.0832e+07	3.94976e+07	4.90441e+07	5.10688e+07	5.25793e+07	5.0127e+07	5.69492e+07	1.13192	0.178772	0.0794826
Q99KC8	von Willebrand factor A domain containing 5A(Vwa5a)	Vwa5a	19.9046	20	6.57644e+07	7.36734e+07	6.09802e+07	6.9284e+07	6.76412e+07	7.32842e+07	7.21738e+07	8.21965e+07	1.0949	0.130794	0.166402
P15508	spectrin beta, erythrocytic(Sptb)	Sptb	19.8738	18	7.07305e+06	893809	4.91304e+06	1.92381e+07	5.6175e+06	2.80602e+07	2.6182e+07	2.37501e+06	1.93769	0.954339	0.371339
Q9QYB1	chloride intracellular channel 4 (mitochondrial)(Clic4)	Clic4	19.8672	15	1.17741e+08	1.08773e+08	1.19559e+08	1.21933e+08	1.32004e+08	1.31057e+08	1.41437e+08	1.42294e+08	1.16834	0.224461	0.0031748
Q9CQR2	ribosomal protein S21(Rps21)	Rps21	19.8124	7	8.95539e+08	1.10646e+09	1.1245e+09	1.1169e+09	1.28574e+09	1.14434e+09	1.12513e+09	1.05342e+09	1.08607	0.119118	0.261002
Q8R0N6	alcohol dehydrogenase, iron containing, 1(Adhfe1)	Adhfe1	19.7702	15	1.17445e+08	9.33724e+07	1.35659e+08	1.16188e+08	1.1802e+08	9.02056e+07	1.20544e+08	9.14681e+07	0.908299	-0.13876	0.408885
Q8K370	acyl-Coenzyme A dehydrogenase family, member 10(Acad10)	Acad10	19.7462	17	7.19491e+07	7.5899e+07	7.6518e+07	8.03131e+07	7.46229e+07	6.55154e+07	6.67291e+07	6.68261e+07	0.898301	-0.15473	0.0284682
Q9Z1D1	eukaryotic translation initiation factor 3, subunit G(Eif3g)	Eif3g	19.7235	12	9.97703e+07	1.04741e+08	8.91592e+07	9.6505e+07	1.17031e+08	1.209e+08	1.15233e+08	1.07046e+08	1.17949	0.238169	0.00715259
P50172	hydroxysteroid 11-beta dehydrogenase 1(Hsd11b1)	Hsd11b1	19.7016	19	9.04765e+07	8.9065e+07	9.54143e+07	9.91424e+07	8.3718e+07	8.72457e+07	5.31376e+07	6.26184e+07	0.766429	-0.383775	0.0432217
Q9DCL9	phosphoribosylaminoimidazole carboxylase, phosphoribosylaminoribosylaminoimidazole, succinocarboxamide synthetase(Paics)	Paics	19.6316	19	8.90656e+07	8.70815e+07	1.03008e+08	1.05399e+08	8.46784e+07	9.16335e+07	8.85729e+07	9.8351e+07	0.944564	-0.0822801	0.371277
Q61646	haptoglobin(Hp)	Hp	19.5647	11	4.44185e+08	3.31868e+08	2.83128e+08	2.39214e+08	8.12503e+08	7.01652e+08	6.49944e+08	4.63149e+08	2.02346	1.01682	0.00800326
Q569Z6	thyroid hormone receptor associated protein 3(Thrap3)	Thrap3	19.5561	20	4.29327e+07	4.25454e+07	4.25025e+07	3.64e+07	4.6255e+07	4.56707e+07	5.45989e+07	4.2977e+07	1.15282	0.20517	0.0781566
Q8BL66	early endosome antigen 1(Eea1)	Eea1	19.5312	38	4.16152e+07	4.53473e+07	4.72802e+07	4.9986e+07	5.96214e+07	7.07497e+07	6.79376e+07	5.4561e+07	1.37259	0.456896	0.00593441
P56391	cytochrome c oxidase, subunit 6B1(Cox6b1)	Cox6b1	19.5011	10	4.56968e+09	4.25512e+09	4.77545e+09	4.6677e+09	4.16507e+09	4.05012e+09	4.30242e+09	4.1951e+09	0.914866	-0.128368	0.0198885
P14131	ribosomal protein S16(Rps16)	Rps16	19.491	19	1.212e+09	1.09811e+09	1.21439e+09	1.19384e+09	1.11373e+09	1.20472e+09	1.11437e+09	1.08112e+09	0.956681	-0.0638908	0.230237
Q9R0Q7	prostaglandin E synthase 3(Ptges3)	Ptges3	19.4832	16	5.7133e+08	5.60237e+08	5.74189e+08	5.65582e+08	6.04576e+08	5.87744e+08	5.98051e+08	6.07211e+08	1.05558	0.0780374	0.00103334
Q9DB05	N-ethylmaleimide sensitive fusion protein attachment protein alpha(Napa)	Napa	19.4791	12	9.18458e+07	9.23489e+07	1.01834e+08	1.06195e+08	8.21206e+07	8.55134e+07	1.043e+08	1.19048e+08	0.996833	-0.00457681	0.974495
Q8K3J1	NADH:ubiquinone oxidoreductase core subunit S8(Ndufs8)	Ndufs8	19.395	12	5.36104e+08	4.79466e+08	5.12114e+08	5.69101e+08	4.40025e+08	4.39762e+08	4.32664e+08	4.0359e+08	0.818415	-0.289096	0.00380266
Q8BFY9	transportin 1(Tnpo1)	Tnpo1	19.3876	9	3.44317e+07	3.8267e+07	2.40041e+07	2.75365e+07	3.37434e+07	3.40468e+07	3.79067e+07	3.33402e+07	1.11911	0.162348	0.318728
Q9CR57	ribosomal protein L14(Rpl14)	Rpl14	19.363	11	5.14114e+08	4.99028e+08	3.85319e+08	3.67311e+08	4.61627e+08	4.82331e+08	4.28438e+08	4.02516e+08	1.00518	0.00744787	0.958202
Q9JM76	actin related protein 2/3 complex, subunit 3(Arpc3)	Arpc3	19.3579	14	1.97428e+08	2.11507e+08	2.26169e+08	2.19952e+08	2.20789e+08	2.13371e+08	2.33843e+08	2.40886e+08	1.06296	0.0880873	0.17677
Q60710	SAM domain and HD domain, 1(Samhd1)	Samhd1	19.2917	21	4.63842e+07	3.38327e+07	4.76935e+07	5.7312e+07	3.43479e+07	3.54326e+07	5.08167e+07	4.26231e+07	0.881213	-0.182438	0.405009
P70697	uroporphyrinogen decarboxylase(Urod)	Urod	19.2844	12	6.48781e+07	6.74878e+07	5.91929e+07	6.56848e+07	6.72531e+07	7.41358e+07	6.20109e+07	7.77592e+07	1.09297	0.128251	0.180497
Q99LD4	G protein pathway suppressor 1(Gps1)	Gps1	19.2755	15	2.33178e+07	2.54031e+07	2.39335e+07	2.62052e+07	2.17716e+07	2.23308e+07	2.63176e+07	2.46185e+07	0.961347	-0.0568701	0.471224
Q8R0V5	indoleamine 2,3-dioxygenase 2(Ido2)	Ido2	19.2671	12	9.62782e+07	9.59942e+07	1.06296e+08	1.0001e+08	9.25744e+07	9.18069e+07	7.82031e+07	8.64088e+07	0.875593	-0.191667	0.0230638
Q9DBH5	lectin, mannose-binding 2(Lman2)	Lman2	19.2668	14	5.52652e+07	5.83979e+07	5.70951e+07	5.57393e+07	6.35195e+07	6.221e+07	6.3468e+07	6.39148e+07	1.11751	0.160283	0.000161418
Q3UJU9	regulator of microtubule dynamics 3(Rmdn3)	Rmdn3	19.2441	11	5.25738e+07	4.90359e+07	5.33841e+07	5.64179e+07	3.65943e+07	3.89969e+07	4.03852e+07	4.05387e+07	0.740333	-0.433753	0.000242818
Q6NZC7	Sec23 interacting protein(Sec23ip)	Sec23ip	19.2335	10	1.68404e+07	1.64629e+07	1.00806e+07	1.65056e+07	1.91984e+07	2.23687e+07	1.45057e+07	2.53295e+07	1.35921	0.442764	0.106455
Q922H4	GDP-mannose pyrophosphorylase A(Gmppa)	Gmppa	19.1636	7	4.96431e+07	5.26e+07	4.10202e+07	4.79657e+07	7.029e+07	6.81582e+07	8.31378e+07	9.73602e+07	1.66788	0.738012	0.0043308
Q8BUK6	hook microtubule tethering protein 3(Hook3)	Hook3	19.066	17	9.56772e+06	5.56403e+06	7.4098e+06	8.13871e+06	7.74898e+06	9.64387e+06	7.65906e+06	1.14463e+07	1.18963	0.250517	0.280162
Q99MI1	ELKS/RAB6-interacting/CAST family member 1(Erc1)	Erc1	19.0633	25	1.11466e+08	1.12329e+08	1.20953e+08	1.15877e+08	1.32127e+08	1.38129e+08	1.50693e+08	1.60509e+08	1.26232	0.336079	0.00410986
Q9CX34	SGT1, suppressor of G2 allele of SKP1 (S. cerevisiae)(Sugt1)	Sugt1	19.0402	13	2.58019e+07	2.76067e+07	2.28174e+07	2.46597e+07	2.53996e+07	2.50458e+07	3.14108e+07	3.19585e+07	1.12816	0.173966	0.178728
P70372	ELAV (embryonic lethal, abnormal vision)-like 1 (Hu antigen R)(Elavl1)	Elavl1	19.0169	12	3.01322e+07	2.49767e+07	1.74775e+07	2.18141e+07	1.57372e+07	1.82338e+07	2.01046e+07	3.01578e+07	0.892298	-0.164403	0.561384
Q9CR09	ubiquitin-fold modifier conjugating enzyme 1(Ufc1)	Ufc1	18.975	11	7.28561e+07	5.74362e+07	6.12798e+07	6.312e+07	6.16078e+07	6.36171e+07	6.22895e+07	6.11013e+07	0.976142	-0.0348371	0.664019
Q8R5C5	ARP1 actin-related protein 1B, centractin beta(Actr1b)	Actr1b	18.941	5	3.10722e+07	1.97789e+07	9.88652e+06	1.56928e+07	1.42883e+07	1.28362e+07	2.39699e+07	2.18976e+07	0.955015	-0.0664052	0.875428
Q8C7X2	ER membrane protein complex subunit 1(Emc1)	Emc1	18.9002	7	1.41952e+07	1.51063e+07	1.57692e+07	1.39621e+07	5.03126e+07	1.318e+07	4.61599e+06	9.18225e+06	1.30929	0.388781	0.678552
Q9WTI7	myosin IC(Myo1c)	Myo1c	18.8763	13	3.90007e+07	3.51031e+07	4.52915e+07	3.4504e+07	3.81605e+07	3.81301e+07	4.44312e+07	5.05337e+07	1.11278	0.154164	0.305012
P57784	small nuclear ribonucleoprotein polypeptide A'(Snrpa1)	Snrpa1	18.7922	11	1.31676e+07	1.25605e+07	1.33269e+07	1.53362e+07	1.64234e+07	1.424e+07	1.1295e+07	1.25362e+07	1.0019	0.00273998	0.98435
P35278	RAB5C, member RAS oncogene family(Rab5c)	Rab5c	18.7832	7	6.56159e+07	5.9816e+07	4.1578e+07	5.65068e+07	5.66893e+07	6.06939e+07	7.23118e+07	7.53427e+07	1.18576	0.245816	0.178415
P62835	RAS-related protein 1a(Rap1a)	Rap1a	18.7718	3	1.67246e+07	1.44114e+07	1.91718e+07	1.6316e+07	1.82801e+07	2.20843e+07	1.94028e+07	1.3516e+07	1.09995	0.137443	0.445505
Q9CQX2	cytochrome b5 type B(Cyb5b)	Cyb5b	18.7693	9	3.75541e+08	3.57694e+08	3.17044e+08	3.07068e+08	2.34764e+08	2.23547e+08	2.96102e+08	2.92936e+08	0.771614	-0.374048	0.0212639
P28063	proteasome (prosome, macropain) subunit, beta type 8 (large multifunctional peptidase 7)(Psmb8)	Psmb8	18.7585	12	1.67252e+08	1.55367e+08	1.41699e+08	1.49659e+08	1.19501e+08	1.36067e+08	1.42852e+08	1.30058e+08	0.860745	-0.216342	0.0264628
Q62446	FK506 binding protein 3(Fkbp3)	Fkbp3	18.7335	15	1.42001e+08	1.382e+08	1.34661e+08	1.2995e+08	1.20879e+08	1.27396e+08	1.167e+08	1.11872e+08	0.875251	-0.192231	0.00656811
P62830	ribosomal protein L23(Rpl23)	Rpl23	18.7282	10	9.25775e+08	9.69617e+08	8.91812e+08	9.2202e+08	8.55529e+08	1.01734e+09	1.04406e+09	1.02412e+09	1.0625	0.0874638	0.258751
Q9WUK2	eukaryotic translation initiation factor 4H(Eif4h)	Eif4h	18.7213	10	2.4028e+08	2.42415e+08	2.32764e+08	2.27363e+08	2.75146e+08	2.74433e+08	2.73632e+08	2.46484e+08	1.13457	0.182144	0.00659979
Q9CR98	family with sequence similarity 136, member A(Fam136a)	Fam136a	18.6533	14	3.64054e+08	2.5815e+08	2.48911e+08	2.2611e+08	2.22093e+08	2.28888e+08	2.00648e+08	2.05416e+08	0.781102	-0.356418	0.104271
Q99JI6	RAS related protein 1b(Rap1b)	Rap1b	18.6044	4	1.52468e+08	1.89484e+07	887072	5.03358e+07	2.00221e+07	2.0311e+07	2.43628e+07	2.8034e+08	1.54975	0.632038	0.689767
O08585	clathrin, light polypeptide (Lca)(Clta)	Clta	18.6004	11	4.6857e+08	4.06701e+08	4.67459e+08	4.34344e+08	3.9127e+08	3.94787e+08	4.84855e+08	4.80629e+08	0.985632	-0.020879	0.837822
Q920E5	farnesyl diphosphate synthetase(Fdps)	Fdps	18.5856	30	1.23415e+09	1.27734e+09	9.90424e+08	1.03199e+09	2.01264e+08	2.06709e+08	7.21117e+08	7.05586e+08	0.404657	-1.30523	0.0061834
P97447	four and a half LIM domains 1(Fhl1)	Fhl1	18.5378	16	8.42924e+06	7.49251e+06	9.01712e+06	7.22805e+06	8.17066e+06	7.29511e+06	9.18437e+06	7.59511e+06	1.00244	0.00350887	0.974494
Q8R1Q8	dynein cytoplasmic 1 light intermediate chain 1(Dync1li1)	Dync1li1	18.5297	7	2.16199e+07	1.30597e+07	1.19057e+07	1.18947e+07	3.49123e+06	7.02801e+06	1.04288e+07	1.21207e+07	0.565472	-0.822473	0.0807722
P12815	programmed cell death 6(Pdcd6)	Pdcd6	18.5211	13	1.46138e+08	1.80434e+08	1.58366e+08	1.64711e+08	1.62229e+08	1.7248e+08	1.59837e+08	1.78921e+08	1.03667	0.0519512	0.505762
P46664	adenylosuccinate synthetase, non muscle(Adss)	Adss	18.5125	9	4.34284e+07	1.08533e+08	3.86824e+07	2.80167e+08	3.30845e+08	2.9566e+08	7.76864e+07	9.32359e+07	1.69373	0.760205	0.384287
Q8VH51	RNA binding motif protein 39(Rbm39)	Rbm39	18.5024	17	2.77432e+07	3.11376e+07	3.24444e+07	3.34092e+07	2.97126e+07	3.62716e+07	2.85041e+07	3.22325e+07	1.01592	0.0227925	0.822262
Q9Z1Q5	chloride intracellular channel 1(Clic1)	Clic1	18.4951	7	2.43708e+07	3.84711e+07	3.80421e+07	3.93062e+07	3.76308e+07	3.15848e+07	5.76916e+07	4.85776e+07	1.25176	0.32396	0.242451
Q62418	drebrin-like(Dbnl)	Dbnl	18.4789	15	5.65383e+07	5.01676e+07	4.63041e+07	5.70989e+07	5.6208e+07	5.60168e+07	6.27855e+07	6.29622e+07	1.13261	0.179657	0.0760512
Q8CCJ3	UFM1 specific ligase 1(Ufl1)	Ufl1	18.475	18	2.97076e+07	3.29483e+07	4.1359e+07	3.63809e+07	3.63501e+07	3.08687e+07	3.66552e+07	3.7084e+07	1.004	0.00576622	0.962794
P61620	Sec61 alpha 1 subunit (S. cerevisiae)(Sec61a1)	Sec61a1	18.4525	8	2.30994e+07	2.26981e+07	1.05046e+07	9.20325e+06	3.79298e+07	5.06882e+07	3.38003e+07	3.42403e+07	2.39154	1.25794	0.00588103
Q99M87	DnaJ heat shock protein family (Hsp40) member A3(Dnaja3)	Dnaja3	18.44	11	5.53165e+07	5.16671e+07	4.44019e+07	4.53054e+07	5.8933e+07	5.55203e+07	4.73582e+07	5.22816e+07	1.08848	0.122309	0.270883
Q8C7E7	starch binding domain 1(Stbd1)	Stbd1	18.4332	11	4.68453e+07	4.51838e+07	3.67526e+07	3.50706e+07	4.38921e+07	4.77499e+07	3.43778e+07	3.54255e+07	0.98531	-0.0213507	0.89564
Q9WUM4	coronin, actin binding protein 1C(Coro1c)	Coro1c	18.3758	13	8.57925e+06	8.24749e+06	8.99981e+06	8.82732e+06	7.49019e+06	8.02979e+06	1.20631e+07	8.83427e+06	1.05089	0.0716115	0.685588
Q99JR1	sideroflexin 1(Sfxn1)	Sfxn1	18.3568	17	4.2158e+08	4.022e+08	4.35221e+08	4.70968e+08	3.55546e+08	4.41808e+08	4.43436e+08	4.67933e+08	0.987719	-0.0178279	0.858638
Q8BHG1	nardilysin, N-arginine dibasic convertase, NRD convertase 1(Nrd1)	Nrd1	18.3171	18	8.18885e+07	1.49681e+07	6.35723e+07	2.02451e+07	7.22906e+07	8.97569e+07	8.04653e+07	7.03861e+07	1.73184	0.792308	0.0993134
Q9EP69	SAC1 suppressor of actin mutations 1-like (yeast)(Sacm1l)	Sacm1l	18.2445	12	3.20157e+07	2.99356e+07	1.95515e+07	2.28424e+07	2.97106e+07	3.22562e+07	2.71337e+07	2.69606e+07	1.11228	0.15352	0.393645
P34022	RAN binding protein 1(Ranbp1)	Ranbp1	18.1768	14	4.30963e+07	4.32259e+07	4.53999e+07	4.36967e+07	3.88625e+07	4.19973e+07	5.45992e+07	5.47388e+07	1.08425	0.116698	0.412213
Q8CIB5	fermitin family member 2(Fermt2)	Fermt2	18.1242	29	3.27108e+08	3.39887e+08	3.33773e+08	3.38615e+08	3.13666e+08	3.09051e+08	3.68609e+08	3.61334e+08	1.00991	0.0142301	0.840992
O54833	casein kinase 2, alpha prime polypeptide(Csnk2a2)	Csnk2a2	18.0567	6	1.28598e+07	2.98339e+07	2.30896e+07	2.4647e+07	3.19817e+07	1.82207e+07	2.12337e+07	1.93911e+07	1.00439	0.00631777	0.984018
Q9R111	guanine deaminase(Gda)	Gda	18.0375	17	4.71587e+07	4.54849e+07	4.16363e+07	4.26389e+07	5.99478e+07	5.41565e+07	4.83892e+07	4.56838e+07	1.17668	0.234726	0.0622314
Q9D7X3	dual specificity phosphatase 3 (vaccinia virus phosphatase VH1-related)(Dusp3)	Dusp3	17.9535	9	1.15912e+08	1.07217e+08	1.04546e+08	1.13884e+08	1.23396e+08	1.34925e+08	1.32398e+08	1.23587e+08	1.16475	0.220024	0.00398192
O35226	proteasome (prosome, macropain) 26S subunit, non-ATPase, 4(Psmd4)	Psmd4	17.9486	15	2.96988e+08	2.76746e+08	1.9703e+08	2.43848e+08	2.30669e+08	2.19715e+08	2.16605e+08	2.62331e+08	0.915937	-0.12668	0.412007
Q3UNZ8	crystallin zeta like 2(Cryzl2)	Cryzl2	17.9194	10	5.1297e+07	4.92329e+07	4.97496e+07	5.00206e+07	4.7861e+07	4.66135e+07	3.87804e+07	3.226e+07	0.826335	-0.275201	0.0555606
Q91VM5	RNA binding motif protein, X-linked like-1(Rbmxl1)	Rbmxl1	17.8465	4	2.1471e+07	2.79811e+07	2.37904e+07	2.23381e+07	2.40547e+07	2.24529e+07	2.04412e+07	1.66843e+07	0.875001	-0.192644	0.2137
Q91YR7	pre-mRNA splicing factor 6(Prpf6)	Prpf6	17.8217	15	9.93284e+06	1.16095e+07	1.27971e+07	1.25772e+07	9.62127e+06	7.49804e+06	1.27578e+07	1.34132e+07	0.922707	-0.116055	0.574876
Q9CXT8	peptidase (mitochondrial processing) beta(Pmpcb)	Pmpcb	17.8137	14	2.48705e+07	1.57877e+07	1.4506e+07	1.43448e+07	1.14017e+07	1.21498e+07	1.29977e+07	1.42711e+07	0.731132	-0.451796	0.121599
Q8CHQ9	N-acetyltransferase 8 (GCN5-related) family member 2(Nat8f2)	Nat8f2	17.7562	14	5.29204e+07	4.39737e+07	2.35376e+07	2.57856e+07	6.81541e+07	5.25695e+07	4.13297e+07	4.5733e+07	1.42108	0.506986	0.146498
Q6ZQ08	CCR4-NOT transcription complex, subunit 1(Cnot1)	Cnot1	17.7347	23	1.53006e+08	1.54776e+08	1.30987e+08	1.17332e+08	1.86788e+08	2.02756e+08	2.0991e+08	2.19959e+08	1.4735	0.559245	0.0011856
Q9D0I9	arginyl-tRNA synthetase(Rars)	Rars1	17.7323	24	3.64689e+07	3.93305e+07	4.20135e+07	3.85026e+07	3.73662e+07	4.55029e+07	4.38461e+07	3.63624e+07	1.04326	0.0610985	0.533663
P70195	proteasome (prosome, macropain) subunit, beta type 7(Psmb7)	Psmb7	17.6938	11	2.30932e+08	2.20999e+08	2.09375e+08	2.12841e+08	1.28997e+08	1.30434e+08	2.32299e+08	2.4257e+08	0.840019	-0.251506	0.310022
Q9QYJ0	DnaJ heat shock protein family (Hsp40) member A2(Dnaja2)	Dnaja2	17.6519	17	1.59251e+08	1.65785e+08	1.51524e+08	1.51833e+08	1.54173e+08	1.62194e+08	1.7809e+08	1.64704e+08	1.04896	0.0689636	0.248729
P58871	tankyrase 1 binding protein 1(Tnks1bp1)	Tnks1bp1	17.5881	18	7.5682e+06	8.16662e+06	7.41962e+06	5.71953e+06	7.52575e+06	1.59385e+07	9.50878e+06	5.69449e+06	1.33918	0.421355	0.32647
Q80W22	threonine synthase-like 2 (bacterial)(Thnsl2)	Thnsl2	17.5672	10	1.03098e+08	1.13945e+08	1.04442e+08	1.07881e+08	9.51222e+07	1.1805e+08	1.14011e+08	9.32613e+07	0.979222	-0.0302925	0.754537
Q9CQ69	ubiquinol-cytochrome c reductase, complex III subunit VII(Uqcrq)	Uqcrq	17.5599	11	7.00021e+08	6.87949e+08	6.71405e+08	6.76517e+08	6.26883e+08	6.36149e+08	6.90707e+08	7.24842e+08	0.979052	-0.0305419	0.572766
P70227	inositol 1,4,5-triphosphate receptor 3(Itpr3)	Itpr3	17.556	14	9.53677e+06	3.04818e+07	7.84894e+06	8.02895e+06	2.56042e+07	1.95955e+07	5.92154e+07	5.55224e+07	2.86132	1.51668	0.065137
P07309	transthyretin(Ttr)	Ttr	17.4901	9	4.92131e+08	5.04928e+08	7.49085e+08	8.36579e+08	4.53965e+08	4.66756e+08	1.10488e+09	9.15114e+08	1.13861	0.187272	0.645704
Q07456	alpha 1 microglobulin/bikunin precursor(Ambp)	Ambp	17.4156	12	6.01188e+07	5.84813e+07	5.60276e+07	5.71616e+07	6.50762e+07	7.99895e+07	8.79824e+07	8.83407e+07	1.38656	0.471505	0.00663185
Q00898	serine (or cysteine) peptidase inhibitor, clade A, member 1E(Serpina1e)	Serpina1e	17.4064	3	2.22627e+07	1.97464e+07	2.96843e+07	2.86123e+07	4.5559e+07	4.89076e+07	5.20849e+07	4.75525e+07	1.93512	0.952425	0.00015095
O88531	palmitoyl-protein thioesterase 1(Ppt1)	Ppt1	17.4039	10	8.17182e+07	7.55855e+07	7.30493e+07	7.50735e+07	8.25419e+07	7.44141e+07	6.88772e+07	6.88973e+07	0.964981	-0.0514282	0.500369
Q9D8T7	SRA stem-loop interacting RNA binding protein(Slirp)	Slirp	17.4018	6	8.22809e+07	8.83103e+07	8.49053e+07	8.709e+07	7.3077e+07	8.35445e+07	7.22735e+07	7.68507e+07	0.892463	-0.164136	0.0189643
Q8JZU2	solute carrier family 25 (mitochondrial carrier, citrate transporter), member 1(Slc25a1)	Slc25a1	17.4001	11	5.75245e+08	3.95212e+08	5.23299e+08	5.14294e+08	3.93169e+08	4.24237e+08	4.1292e+08	3.96686e+08	0.810244	-0.303572	0.0491593
P61924	coatomer protein complex, subunit zeta 1(Copz1)	Copz1	17.3688	11	9.80959e+07	1.12953e+08	1.26175e+08	1.26525e+08	9.7084e+07	9.9844e+07	1.21097e+08	1.03177e+08	0.908253	-0.138834	0.264263
Q91VU6	DDB1 and CUL4 associated factor 11(Dcaf11)	Dcaf11	17.3528	13	4.25888e+07	4.31542e+07	4.78904e+07	4.60282e+07	5.93216e+07	6.30533e+07	5.17978e+07	4.19418e+07	1.2029	0.266513	0.107721
Q9DBG7	signal recognition particle receptor ('docking protein')(Srpr)	Srpr	17.3329	11	2.2857e+07	2.69615e+07	9.14301e+07	1.58153e+07	5.13472e+07	4.36614e+07	2.42083e+07	2.3542e+07	0.908922	-0.137771	0.856047
P12367	protein kinase, cAMP dependent regulatory, type II alpha(Prkar2a)	Prkar2a	17.2691	16	8.67891e+06	8.39077e+06	1.5351e+07	1.1511e+07	8.70642e+06	1.05435e+07	1.01807e+07	1.01898e+07	0.901867	-0.149013	0.542097
Q9D6R2	isocitrate dehydrogenase 3 (NAD+) alpha(Idh3a)	Idh3a	17.2463	20	7.58878e+07	6.89659e+07	7.92911e+07	7.81294e+07	8.80738e+07	7.50287e+07	8.51006e+07	8.38825e+07	1.09862	0.135697	0.0862281
P27546	microtubule-associated protein 4(Map4)	Map4	17.2331	17	7.86282e+07	8.36862e+07	7.13456e+07	7.04723e+07	1.05996e+08	7.51704e+07	8.29397e+07	8.25167e+07	1.13971	0.188667	0.200556
Q922B1	mono-ADP ribosylhydrolase 1(Macrod1)	Macrod1	17.2283	15	1.62635e+08	1.48598e+08	2.01648e+08	1.77959e+08	1.50496e+08	1.54982e+08	1.46013e+08	1.43694e+08	0.861538	-0.215014	0.0854807
Q9D832	DnaJ heat shock protein family (Hsp40) member B4(Dnajb4)	Dnajb4	17.2204	9	2.04596e+07	1.15432e+07	8.21339e+07	7.97413e+07	7.35819e+07	8.39361e+07	5.41348e+07	1.08968e+08	1.65372	0.725717	0.200403
Q91VH6	mediator of cell motility 1(Memo1)	Memo1	17.1473	9	3.8145e+07	3.60657e+07	3.59968e+07	3.79361e+07	3.93791e+07	4.46309e+07	4.3097e+07	3.86576e+07	1.11895	0.16214	0.0297686
Q99K28	ADP-ribosylation factor GTPase activating protein 2(Arfgap2)	Arfgap2	17.1375	13	1.29122e+08	1.42996e+08	9.23011e+07	2.32248e+08	8.92733e+07	1.50731e+08	8.87392e+07	1.26465e+08	0.762919	-0.390399	0.32949
Q63932	mitogen-activated protein kinase kinase 2(Map2k2)	Map2k2	17.0557	7	1.90204e+07	3.52002e+07	4.77962e+07	2.03732e+07	2.85744e+07	3.97649e+07	5.76635e+07	3.16467e+07	1.28809	0.365237	0.385865
Q8BSE0	regulator of microtubule dynamics 2(Rmdn2)	Rmdn2	17.0189	8	1.3612e+09	1.41653e+09	1.17646e+09	1.20894e+09	1.36809e+09	1.32062e+09	1.2182e+09	7.93174e+07	0.772056	-0.373223	0.383192
Q99K30	EPS8-like 2(Eps8l2)	Eps8l2	16.9936	16	1.10479e+08	1.11898e+08	9.45969e+07	9.94144e+07	1.29019e+08	1.17122e+08	1.09358e+08	1.15284e+08	1.13064	0.177135	0.0606753
Q9CYR6	phosphoglucomutase 3(Pgm3)	Pgm3	16.9898	16	2.92705e+07	3.03106e+07	3.15365e+07	3.05466e+07	2.32358e+07	2.42297e+07	3.82649e+07	3.73427e+07	1.01158	0.0166106	0.934301
Q99LY9	NADH:ubiquinone oxidoreductase core subunit S5(Ndufs5)	Ndufs5	16.9849	14	2.9337e+08	3.22768e+08	2.39623e+08	2.43335e+08	2.28477e+08	2.25947e+08	2.50194e+08	2.29878e+08	0.85024	-0.234058	0.0966363
Q9DC61	peptidase (mitochondrial processing) alpha(Pmpca)	Pmpca	16.9532	20	1.60774e+07	1.19196e+07	2.0586e+07	1.78973e+07	1.42703e+07	1.50909e+07	1.59426e+07	1.58642e+07	0.920091	-0.120152	0.502367
O70305	ataxin 2(Atxn2)	Atxn2	16.9367	15	1.18756e+09	1.19357e+09	7.62056e+08	8.96947e+08	6.15786e+08	5.75729e+08	5.8907e+07	1.81089e+08	0.354323	-1.49686	0.0101652
Q9WV54	N-acylsphingosine amidohydrolase 1(Asah1)	Asah1	16.9018	18	4.33686e+07	4.27918e+07	7.53636e+07	6.12973e+07	1.34019e+08	8.0214e+07	7.36653e+07	7.5574e+07	1.63123	0.705957	0.0762267
O35685	nudC nuclear distribution protein(Nudc)	Nudc	16.8426	15	1.63869e+08	1.63257e+08	1.56018e+08	1.48325e+08	1.71972e+08	2.23359e+08	1.16636e+08	1.05366e+08	0.977613	-0.0326647	0.901828
O08914	fatty acid amide hydrolase(Faah)	Faah	16.8395	15	2.63314e+07	2.20154e+07	2.64434e+07	1.46388e+07	1.64816e+07	1.9299e+07	1.87208e+07	1.94194e+07	0.826588	-0.27476	0.223263
Q9DCT1	aldo-keto reductase family 1, member E1(Akr1e1)	Akr1e2	16.8364	9	6.64714e+07	6.83738e+07	6.62403e+07	6.70516e+07	7.1339e+07	6.33082e+07	7.57657e+07	1.53971e+08	1.35895	0.44249	0.298053
Q283N4	ureidoimidazoline (2-oxo-4-hydroxy-4-carboxy-5) decarboxylase(Urad)	Urad	16.835	9	2.80365e+08	2.93894e+08	3.56165e+08	3.91932e+08	3.12088e+08	2.86819e+08	2.52886e+08	2.82868e+08	0.85806	-0.22085	0.156083
O88544	COP9 signalosome subunit 4(Cops4)	Cops4	16.8151	12	2.26949e+07	2.07217e+07	2.25692e+07	2.23232e+07	2.28037e+07	2.03264e+07	2.53429e+07	4.9134e+07	1.33177	0.41334	0.314413
Q99JW2	aminoacylase 1(Acy1)	Acy1	16.8082	12	7.16739e+07	7.08975e+07	7.54409e+07	7.54082e+07	7.08342e+07	7.06584e+07	7.69343e+07	8.13075e+07	1.02152	0.0307144	0.599107
P58044	isopentenyl-diphosphate delta isomerase(Idi1)	Idi1	16.7969	19	1.15217e+08	1.22424e+08	8.47629e+07	8.60315e+07	2.55366e+07	2.52737e+07	7.5368e+07	7.58496e+07	0.494639	-1.01555	0.0255162
Q8BHD7	polypyrimidine tract binding protein 3(Ptbp3)	Ptbp3	16.7895	7	4.27135e+07	3.56026e+07	3.21746e+07	2.99612e+07	4.77067e+07	5.55509e+07	3.53818e+07	3.7328e+07	1.25287	0.325232	0.155716
Q8K0D5	G elongation factor, mitochondrial 1(Gfm1)	Gfm1	16.7853	20	5.05148e+07	3.64308e+07	3.85914e+07	3.73727e+07	3.60124e+07	4.02234e+07	3.759e+07	3.81441e+07	0.932848	-0.100286	0.452525
P55302	low density lipoprotein receptor-related protein associated protein 1(Lrpap1)	Lrpap1	16.7561	15	7.3386e+07	8.20836e+07	6.40063e+07	6.12482e+07	7.57803e+07	8.00055e+07	7.75626e+07	7.90024e+07	1.11266	0.154014	0.152768
Q9WUP7	ubiquitin carboxyl-terminal esterase L5(Uchl5)	Uchl5	16.7323	9	3.2763e+07	3.27413e+07	3.57575e+07	4.80835e+07	3.0622e+07	2.84829e+07	4.49305e+07	4.18638e+07	0.976926	-0.033679	0.879961
Q9WVA3	BUB3 mitotic checkpoint protein(Bub3)	Bub3	16.7268	13	3.9552e+07	4.26798e+07	3.9417e+07	4.13713e+07	3.8238e+07	4.00858e+07	4.83241e+07	4.47081e+07	1.05114	0.0719481	0.420261
Q9ERU9	RAN binding protein 2(Ranbp2)	Ranbp2	16.7249	28	5.84205e+06	5.74699e+06	6.76124e+06	6.21302e+06	5.66208e+06	7.42024e+06	1.02839e+07	1.01834e+07	1.36584	0.449792	0.0981493
Q99KP6	pre-mRNA processing factor 19(Prpf19)	Prpf19	16.7008	14	8.35561e+07	8.04084e+07	5.62334e+07	8.83831e+07	7.71072e+07	8.2513e+07	1.26964e+08	8.80184e+07	1.21395	0.27971	0.264111
Q8BP48	methionyl aminopeptidase 1(Metap1)	Metap1	16.6785	16	4.00474e+07	3.74653e+07	3.69824e+07	3.49863e+07	5.64497e+07	3.82954e+07	4.37096e+07	7.66609e+07	1.43908	0.525147	0.104586
Q9WV98	translocase of inner mitochondrial membrane 9(Timm9)	Timm9	16.64	8	1.50541e+08	1.49406e+08	1.45632e+08	1.43768e+08	1.41414e+08	1.40771e+08	1.96349e+08	1.15907e+08	1.00864	0.0124147	0.942924
Q9JLZ3	AU RNA binding protein/enoyl-coenzyme A hydratase(Auh)	Auh	16.6398	17	6.39332e+07	6.62117e+07	8.01408e+07	6.04805e+07	7.56523e+07	8.35048e+07	7.0484e+07	6.83032e+07	1.10037	0.137995	0.261237
P70122	SBDS ribosome maturation factor(Sbds)	Sbds	16.6234	14	2.50895e+07	2.21478e+07	2.25174e+07	2.20113e+07	2.23615e+07	2.24161e+07	2.43306e+07	2.66404e+07	1.0434	0.0612927	0.453739
Q9JHW4	eukaryotic elongation factor, selenocysteine-tRNA-specific(Eefsec)	Eefsec	16.6209	14	9.55837e+07	8.25792e+07	9.42644e+07	8.65143e+07	8.77937e+07	1.00184e+08	1.01928e+08	9.30626e+07	1.06694	0.0934782	0.231743
P26350	prothymosin alpha(Ptma)	Ptma	16.5904	7	4.64769e+08	6.04638e+08	4.78308e+08	5.37773e+08	5.3758e+08	5.73318e+08	6.7713e+08	7.27406e+08	1.20616	0.270422	0.0963325
P53810	phosphatidylinositol transfer protein, alpha(Pitpna)	Pitpna	16.5574	9	1.90501e+07	1.73727e+07	1.8937e+07	1.8452e+07	2.0105e+07	1.84669e+07	1.52247e+07	2.16748e+07	1.02248	0.0320777	0.781746
P62996	transformer 2 beta(Tra2b)	Tra2b	16.5078	11	1.18452e+08	1.18354e+08	1.02431e+08	1.64108e+08	1.26184e+08	1.81993e+08	1.79344e+08	1.23724e+08	1.21437	0.280206	0.243994
P61082	ubiquitin-conjugating enzyme E2M(Ube2m)	Ube2m	16.4937	9	1.7159e+07	1.73067e+07	1.94805e+07	2.11281e+07	1.99653e+07	1.65634e+07	2.38696e+07	2.17303e+07	1.09396	0.129565	0.368276
Q3V0K9	plastin 1 (I-isoform)(Pls1)	Pls1	16.4751	5	2.53514e+07	2.36643e+07	2.0831e+07	2.67889e+07	4.94694e+07	6.10509e+07	2.07749e+07	2.2014e+07	1.58647	0.665817	0.211906
Q62523	zyxin(Zyx)	Zyx	16.4553	12	6.659e+06	8.756e+06	5.52608e+06	9.89955e+06	7.05906e+06	6.70529e+06	7.65616e+06	8.43527e+06	0.968067	-0.0468219	0.824038
Q9CRD2	ER membrane protein complex subunit 2(Emc2)	Emc2	16.4235	11	6.67611e+07	6.45474e+07	6.1239e+07	6.38162e+07	7.01552e+07	6.89673e+07	6.94555e+07	7.18402e+07	1.09383	0.129388	0.00359189
P35980	ribosomal protein L18(Rpl18)	Rpl18	16.4086	12	5.655e+08	6.4408e+08	5.41192e+08	5.2953e+08	5.25118e+08	5.78688e+08	4.98603e+08	5.08872e+08	0.925878	-0.111105	0.226186
Q61578	ferredoxin reductase(Fdxr)	Fdxr	16.3954	18	4.32482e+07	4.87761e+07	2.90974e+07	2.72193e+07	4.3096e+07	4.43563e+07	4.08803e+07	4.86016e+07	1.19275	0.254295	0.243944
Q8BP67	ribosomal protein L24(Rpl24)	Rpl24	16.3698	10	4.2514e+08	4.36844e+08	4.81399e+08	3.50215e+08	2.92138e+08	3.20071e+08	2.92678e+08	2.94251e+08	0.708042	-0.498092	0.00454942
Q99J77	N-acetylneuraminic acid synthase (sialic acid synthase)(Nans)	Nans	16.3524	9	3.97962e+07	3.44988e+07	3.58923e+07	3.38526e+07	4.73049e+07	4.3504e+07	3.31962e+07	4.51198e+07	1.17415	0.23162	0.114552
Q505F5	leucine rich repeat containing 47(Lrrc47)	Lrrc47	16.3422	13	3.63426e+07	2.16466e+07	2.12546e+07	2.04889e+07	1.90401e+07	2.3791e+07	3.51443e+07	2.58587e+07	1.04112	0.0581416	0.847083
O89023	tripeptidyl peptidase I(Tpp1)	Tpp1	16.2824	7	2.4129e+08	2.34321e+08	1.8748e+08	1.84851e+08	2.36925e+08	2.54597e+08	1.8527e+08	1.93718e+08	1.02662	0.0378955	0.81002
P62751	ribosomal protein L23A(Rpl23a)	Rpl23a	16.2744	13	1.47184e+09	1.28725e+09	1.34228e+09	1.36631e+09	1.27781e+09	1.28029e+09	1.22102e+09	1.36518e+09	0.940854	-0.0879572	0.148522
P54822	adenylosuccinate lyase(Adsl)	Adsl	16.2708	11	1.66188e+07	1.95558e+07	2.12031e+07	1.97183e+07	2.02146e+07	2.21989e+07	2.55383e+07	2.40086e+07	1.1928	0.254355	0.0477017
Q8BU30	isoleucine-tRNA synthetase(Iars)	Iars1	16.2672	24	1.87936e+07	2.09406e+07	1.93276e+07	2.00969e+07	1.51491e+07	1.93363e+07	1.65531e+07	1.49024e+07	0.833021	-0.263575	0.0255851
Q9WVE8	protein kinase C and casein kinase substrate in neurons 2(Pacsin2)	Pacsin2	16.2478	10	4.75592e+07	4.45496e+07	4.61163e+07	4.64329e+07	4.5109e+07	4.34577e+07	4.89569e+07	4.71304e+07	0.999978	-3.18975e-05	0.99942
P60766	cell division cycle 42(Cdc42)	Cdc42	16.2206	5	2.00542e+08	1.76884e+08	2.8456e+08	2.81656e+08	1.98103e+08	2.48323e+08	2.65255e+08	2.50007e+08	1.01913	0.0273316	0.890103
Q8JZK9	3-hydroxy-3-methylglutaryl-Coenzyme A synthase 1(Hmgcs1)	Hmgcs1	16.1935	23	5.10047e+07	5.10636e+07	3.43807e+07	3.39696e+07	1.27829e+07	1.3721e+07	3.18515e+07	3.24457e+07	0.532812	-0.908302	0.0345855
O70503	hydroxysteroid (17-beta) dehydrogenase 12(Hsd17b12)	Hsd17b12	16.1743	11	7.26132e+07	6.97714e+07	5.40605e+07	5.13127e+07	7.00025e+07	8.06009e+07	5.76188e+07	6.22455e+07	1.09166	0.126526	0.470832
P61022	calcineurin-like EF hand protein 1(Chp1)	Chp1	16.1532	8	3.55505e+07	1.7983e+07	4.79631e+07	1.4334e+07	2.09828e+07	3.43645e+07	8.39987e+06	1.06608e+07	0.642386	-0.638487	0.332821
Q99KV1	DnaJ heat shock protein family (Hsp40) member B11(Dnajb11)	Dnajb11	16.1327	13	2.04495e+08	2.99631e+08	1.80087e+08	3.09476e+08	2.24802e+08	2.78155e+08	2.52703e+08	2.15081e+08	0.976907	-0.0337073	0.877983
Q9ER72	cysteinyl-tRNA synthetase(Cars)	Cars	16.1237	14	2.01958e+07	2.05603e+07	2.21359e+07	2.32382e+07	1.74799e+07	1.93609e+07	2.06024e+07	2.39934e+07	0.945504	-0.0808444	0.475692
P62900	ribosomal protein L31(Rpl31)	Rpl31	16.091	15	1.12197e+09	1.15471e+09	9.55591e+08	9.38357e+08	1.13848e+09	1.16121e+09	1.19945e+09	1.12704e+09	1.10923	0.149554	0.0972107
Q62376	small nuclear ribonucleoprotein 70 (U1)(Snrnp70)	Snrnp70	16.0698	11	9.17306e+06	1.23706e+07	131075	1.24772e+07	1.14903e+07	1.10259e+07	1.76633e+07	1.07121e+07	1.49015	0.57546	0.25726
Q9Z1J3	nitrogen fixation gene 1 (S. cerevisiae)(Nfs1)	Nfs1	16.0507	12	3.1403e+07	2.89369e+07	2.80798e+07	3.04342e+07	3.20337e+07	3.40398e+07	3.62766e+07	2.93002e+07	1.10767	0.147522	0.102194
P22892	adaptor protein complex AP-1, gamma 1 subunit(Ap1g1)	Ap1g1	16.0286	9	5.22222e+07	4.47252e+07	5.07979e+07	5.5675e+07	3.5463e+07	4.08881e+07	4.16677e+07	4.44798e+07	0.798831	-0.324037	0.0135847
Q3UEB3	poly-U binding splicing factor 60(Puf60)	Puf60	15.9905	16	7.59515e+06	7.4237e+06	666087	1.17772e+07	9.37925e+06	1.08062e+07	6.97489e+06	7.70666e+06	1.26964	0.344417	0.479168
O08547	SEC22 homolog B, vesicle trafficking protein(Sec22b)	Sec22b	15.9775	11	5.40062e+07	5.25618e+07	3.92794e+07	4.0813e+07	5.81505e+07	5.82748e+07	4.83887e+07	5.09091e+07	1.1557	0.208766	0.165344
Q99MN1	lysyl-tRNA synthetase(Kars)	Kars	15.9693	33	9.73448e+07	9.27235e+07	9.57929e+07	1.03057e+08	8.92179e+07	9.9942e+07	9.00918e+07	8.03784e+07	0.924693	-0.112953	0.15863
Q9CQI6	coactosin-like 1 (Dictyostelium)(Cotl1)	Cotl1	15.9674	13	1.24296e+08	1.15936e+08	1.23215e+08	1.31824e+08	1.19132e+08	1.19203e+08	1.73492e+08	1.59368e+08	1.1533	0.205766	0.233197
Q9WVA2	translocase of inner mitochondrial membrane 8A1(Timm8a1)	Timm8a1	15.9662	5	2.80319e+08	2.84936e+08	2.80872e+08	2.77686e+08	2.79783e+08	3.03801e+08	2.58976e+08	2.57884e+08	0.979205	-0.0303165	0.611641
P13439	uridine monophosphate synthetase(Umps)	Umps	15.9389	7	3.55878e+07	1.01545e+07	3.7699e+07	1.46179e+07	1.47656e+07	1.36826e+07	1.93768e+07	1.35395e+07	0.625791	-0.676248	0.25013
P27612	phospholipase A2, activating protein(Plaa)	Plaa	15.8965	15	9.90389e+06	1.01808e+07	9.6746e+06	9.00364e+06	9.96539e+06	1.01603e+07	1.2208e+07	1.13216e+07	1.12621	0.171479	0.0803521
P49935	cathepsin H(Ctsh)	Ctsh	15.8798	9	4.16115e+08	3.91225e+08	3.94896e+08	3.76726e+08	4.53698e+08	4.22477e+08	3.49341e+08	3.56163e+08	1.00172	0.00248141	0.980557
Q99KF1	transmembrane p24 trafficking protein 9(Tmed9)	Tmed9	15.8478	5	1.54533e+08	8.49237e+07	8.33399e+07	1.09523e+08	1.3405e+08	1.54266e+08	1.1063e+08	1.03484e+08	1.16217	0.216824	0.419713
Q9QY30	ATP-binding cassette, sub-family B (MDR/TAP), member 11(Abcb11)	Abcb11	15.7385	17	2.08055e+07	3.17663e+07	2.00036e+07	2.03361e+07	2.67165e+07	4.44135e+07	4.41202e+07	2.00291e+07	1.456	0.542015	0.170854
Q9R0P6	SEC11 homolog A, signal peptidase complex subunit(Sec11a)	Sec11a	15.6898	6	1.85229e+07	2.15566e+07	1.58168e+07	1.80966e+07	2.43597e+07	2.65796e+07	1.95719e+07	2.22732e+07	1.25396	0.326496	0.0486142
P62075	translocase of inner mitochondrial membrane 13(Timm13)	Timm13	15.6872	12	6.42774e+08	7.11181e+08	6.33641e+08	7.64459e+08	5.98884e+08	6.4e+08	6.66792e+08	6.08909e+08	0.913712	-0.130188	0.135623
P04117	fatty acid binding protein 4, adipocyte(Fabp4)	Fabp4	15.6342	8	1.74202e+08	1.77815e+08	1.89697e+08	1.93346e+08	1.59754e+08	1.60642e+08	2.55386e+08	2.51659e+08	1.12568	0.170794	0.430666
Q9D023	mitochondrial pyruvate carrier 2(Mpc2)	Mpc2	15.6276	4	5.67207e+07	6.10845e+07	5.19521e+07	4.5313e+07	4.81936e+07	4.90457e+07	3.24512e+07	3.27017e+07	0.755066	-0.405326	0.0614391
Q9EPC1	parvin, alpha(Parva)	Parva	15.6269	7	2.07963e+07	1.61942e+07	2.32848e+07	1.70855e+07	2.44333e+07	2.64148e+07	2.38166e+07	1.81253e+07	1.19945	0.262367	0.163002
Q64331	myosin VI(Myo6)	Myo6	15.5262	30	8.98647e+06	9.14768e+06	1.14756e+07	1.00933e+07	8.95154e+06	9.29116e+06	7.82069e+06	9.91409e+06	0.906163	-0.142158	0.243712
P39688	Fyn proto-oncogene(Fyn)	Fyn	15.521	6	4.57519e+07	4.37346e+07	4.36565e+07	4.51988e+07	3.7796e+07	4.2112e+07	3.52786e+07	3.43842e+07	0.838675	-0.253816	0.00731978
Q62393	tumor protein D52(Tpd52)	Tpd52	15.5181	5	3.89086e+07	8.23819e+07	4.9433e+07	3.17912e+07	4.78343e+07	3.10025e+07	3.53684e+07	5.46351e+07	0.833719	-0.262367	0.524147
P61021	RAB5B, member RAS oncogene family(Rab5b)	Rab5b	15.5077	4	1.91533e+07	2.00756e+07	2.67713e+07	1.51761e+07	2.2955e+07	2.42958e+07	3.08841e+07	1.80167e+07	1.18448	0.244254	0.336052
P31230	aminoacyl tRNA synthetase complex-interacting multifunctional protein 1(Aimp1)	Aimp1	15.4724	7	6.20908e+07	6.80659e+07	5.53688e+07	5.71352e+07	6.29637e+07	6.05001e+07	6.77696e+07	6.22043e+07	1.04441	0.0626898	0.438291
P46935	neural precursor cell expressed, developmentally down-regulated 4(Nedd4)	Nedd4	15.4127	22	1.23109e+07	1.42692e+07	1.30026e+07	1.56536e+07	1.20846e+07	1.38569e+07	1.42056e+07	1.39852e+07	0.980013	-0.0291265	0.765339
Q8BTZ7	GDP-mannose pyrophosphorylase B(Gmppb)	Gmppb	15.4124	13	1.71669e+07	2.06664e+07	1.81421e+07	1.92478e+07	2.19461e+07	1.84685e+07	1.785e+07	1.65805e+07	0.994972	-0.00727287	0.947289
P60867	ribosomal protein S20(Rps20)	Rps20	15.3978	11	1.15424e+09	1.08082e+09	9.74501e+08	9.69599e+08	5.24126e+08	1.1703e+09	1.09054e+09	1.14067e+09	0.939336	-0.0902868	0.705137
Q9CQU0	thioredoxin domain containing 12 (endoplasmic reticulum)(Txndc12)	Txndc12	15.389	10	2.64485e+07	2.4702e+07	2.63472e+07	2.54551e+07	2.54613e+07	3.17788e+07	2.32229e+07	3.00488e+07	1.07342	0.102218	0.386776
P28352	apurinic/apyrimidinic endonuclease 1(Apex1)	Apex1	15.382	12	2.94455e+07	3.01526e+07	3.69565e+07	2.89005e+07	3.5568e+07	3.21441e+07	3.02607e+07	3.04921e+07	1.02399	0.0342031	0.748927
Q9CZD3	glycyl-tRNA synthetase(Gars)	Gars1	15.335	13	5.23695e+07	5.41366e+07	5.23018e+07	5.33153e+07	5.45378e+07	5.10756e+07	6.68308e+07	5.90268e+07	1.09121	0.125929	0.20815
Q9Z1X4	interleukin enhancer binding factor 3(Ilf3)	Ilf3	15.3273	17	1.96593e+06	3.36396e+06	2.79381e+07	421164	2.50414e+06	2.48381e+06	1.05165e+06	2.46924e+06	0.252569	-1.98525	0.373136
B2RY56	RNA binding motif protein 25(Rbm25)	Rbm25	15.327	18	1.60583e+08	1.46292e+08	8.07637e+07	7.72477e+07	1.40386e+08	1.33459e+08	5.91037e+07	6.05055e+07	0.846345	-0.240682	0.58691
Q9CQZ5	NADH:ubiquinone oxidoreductase subunit A6(Ndufa6)	Ndufa6	15.3261	8	6.20988e+08	6.54122e+08	6.47816e+08	6.37796e+08	5.97608e+08	6.16522e+08	5.73589e+08	5.59163e+08	0.916492	-0.125806	0.0106243
O09111	NADH:ubiquinone oxidoreductase subunit B11(Ndufb11)	Ndufb11	15.252	6	2.08746e+08	2.1529e+08	1.61615e+08	1.76184e+08	1.61324e+08	7.17248e+08	1.52346e+08	1.49976e+08	1.55007	0.632329	0.486376
Q9D8U8	sorting nexin 5(Snx5)	Snx5	15.2495	15	1.21631e+08	1.05967e+08	1.12623e+08	9.11828e+07	1.06627e+08	1.04716e+08	1.06995e+08	1.03785e+08	0.978492	-0.0313682	0.731912
Q99KK2	cytidine monophospho-N-acetylneuraminic acid synthetase(Cmas)	Cmas	15.2402	11	5.99176e+07	5.7836e+07	5.76281e+07	5.7701e+07	6.14706e+07	9.33723e+07	5.78209e+07	5.36178e+07	1.14243	0.192111	0.396589
Q8CG48	structural maintenance of chromosomes 2(Smc2)	Smc2	15.2226	18	2.45932e+07	1.99954e+07	1.75068e+07	1.75808e+07	1.77174e+07	1.93633e+07	1.71582e+07	2.35019e+07	0.975709	-0.0354778	0.832842
O55013	trafficking protein particle complex 3(Trappc3)	Trappc3	15.1967	8	1.30906e+07	1.16966e+07	1.49671e+07	1.42924e+07	1.05131e+07	1.16212e+07	1.10165e+07	1.36624e+07	0.866163	-0.20729	0.1197
Q61545	Ewing sarcoma breakpoint region 1(Ewsr1)	Ewsr1	15.1853	11	1.14031e+08	1.23872e+08	7.91906e+07	7.69234e+07	1.3015e+08	1.19272e+08	1.05347e+08	1.11894e+08	1.18438	0.244127	0.21529
Q8VCZ9	proline dehydrogenase (oxidase) 2(Prodh2)	Prodh2	15.1785	16	6.06647e+07	6.27976e+07	5.81311e+07	5.85613e+07	5.1147e+07	5.47655e+07	5.25986e+07	5.06735e+07	0.871041	-0.199187	0.00154561
Q99JX3	golgi reassembly stacking protein 2(Gorasp2)	Gorasp2	15.1729	6	1.24666e+08	1.27994e+08	1.18696e+08	1.19891e+08	1.46826e+08	1.12705e+08	9.76653e+07	1.06367e+08	0.943646	-0.0836821	0.551596
P45878	FK506 binding protein 2(Fkbp2)	Fkbp2	15.1052	9	5.66573e+08	4.37327e+08	3.98516e+08	5.46634e+08	5.51361e+08	5.52694e+08	5.75225e+08	4.63076e+08	1.09918	0.136426	0.352145
P11087	collagen, type I, alpha 1(Col1a1)	Col1a1	15.0794	16	3.30061e+07	2.98662e+07	3.09372e+07	2.67293e+07	2.1464e+07	1.20774e+07	3.06201e+07	8.37279e+07	1.2269	0.295022	0.685709
Q9D0M1	phosphoribosyl pyrophosphate synthetase-associated protein 1(Prpsap1)	Prpsap1	15.0332	12	8.92701e+07	1.02085e+08	9.27572e+07	7.60585e+07	6.84718e+07	8.85592e+07	7.84982e+07	8.84163e+07	0.899421	-0.152932	0.25581
P46978	STT3, subunit of the oligosaccharyltransferase complex, homolog A (S. cerevisiae)(Stt3a)	Stt3a	15.011	8	1.28531e+07	1.30694e+07	7.50273e+06	2.29971e+07	9.2148e+06	1.26209e+07	9.30414e+06	7.36227e+06	0.682391	-0.55133	0.2371
P12960	contactin 1(Cntn1)	Cntn1	15.0066	12	1.8573e+07	1.67264e+07	1.90243e+07	3.20274e+07	1.36978e+07	1.44246e+07	5.95831e+06	7.32292e+06	0.47948	-1.06046	0.0345629
Q9QVP9	PTK2 protein tyrosine kinase 2 beta(Ptk2b)	Ptk2b	14.9331	22	8.01207e+07	7.73539e+07	8.72158e+07	7.56205e+07	5.93671e+07	5.30279e+07	6.11013e+07	5.88665e+07	0.725429	-0.463094	0.000392883
Q9JHJ0	tropomodulin 3(Tmod3)	Tmod3	14.9128	10	7.81722e+07	7.29099e+07	6.99167e+07	7.18694e+07	7.02689e+07	8.2258e+07	8.3169e+07	8.60197e+07	1.0985	0.135535	0.114055
Q8BWU8	ethanolamine phosphate phospholyase(Etnppl)	Etnppl	14.8972	15	5.43509e+06	9.34351e+06	1.33711e+07	9.35893e+06	1.43297e+07	1.51177e+07	1.8673e+07	2.63188e+07	1.98459	0.988842	0.027254
Q8VDQ1	prostaglandin reductase 2(Ptgr2)	Ptgr2	14.887	10	1.74569e+08	1.47931e+08	1.29847e+08	1.48223e+08	1.966e+08	1.72832e+08	1.3991e+08	1.38366e+08	1.07849	0.10901	0.508777
Q9WUR9	adenylate kinase 4(Ak4)	Ak4	14.8567	8	2.44727e+08	1.71934e+08	2.19592e+08	2.09084e+08	1.58965e+08	1.65949e+08	1.58925e+08	1.10093e+08	0.702599	-0.509227	0.0194932
Q9QUH0	glutaredoxin(Glrx)	Glrx	14.8558	6	2.13844e+07	1.10774e+07	1.5427e+07	1.09257e+07	1.00585e+07	1.02416e+07	4.32124e+06	3.23061e+07	0.967914	-0.0470495	0.945755
P97493	thioredoxin 2(Txn2)	Txn2	14.851	10	2.73499e+08	2.70003e+08	2.40752e+08	2.25447e+08	3.03865e+08	3.07875e+08	2.62949e+08	2.73883e+08	1.13754	0.185916	0.0736357
P56959	fused in sarcoma(Fus)	Fus	14.8162	11	1.65205e+08	1.5883e+08	1.43898e+08	1.40822e+08	1.61352e+08	1.61314e+08	1.55105e+08	1.64518e+08	1.05509	0.0773597	0.223645
Q9JII5	DAZ associated protein 1(Dazap1)	Dazap1	14.7895	9	1.91949e+08	1.59355e+08	1.12947e+08	1.13156e+08	1.50103e+08	1.85544e+08	1.45122e+08	1.14167e+08	1.03036	0.0431471	0.862135
Q9ESP1	stromal cell-derived factor 2-like 1(Sdf2l1)	Sdf2l1	14.7843	8	1.19774e+08	1.20314e+08	1.37341e+08	1.24668e+08	1.65238e+08	1.49227e+08	1.45581e+08	1.4268e+08	1.20042	0.263538	0.00817513
Q9D0M5	dynein light chain LC8-type 2(Dynll2)	Dynll2	14.7793	7	1.00256e+08	2.12497e+07	2.13414e+07	5.1453e+07	1.70351e+07	1.80169e+07	1.14112e+07	1.86e+07	0.33486	-1.57837	0.134921
O35593	proteasome (prosome, macropain) 26S subunit, non-ATPase, 14(Psmd14)	Psmd14	14.7782	14	1.72568e+08	1.55444e+08	1.35288e+08	1.24423e+08	1.56764e+08	1.73478e+08	1.41149e+08	1.48337e+08	1.05446	0.0764981	0.553611
Q8VE22	mitochondrial ribosomal protein S23(Mrps23)	Mrps23	14.7366	10	2.01111e+07	1.9391e+07	1.66914e+07	1.70464e+07	1.66392e+07	1.68978e+07	1.98648e+07	1.78464e+07	0.972806	-0.0397752	0.672248
Q9D358	acid phosphatase 1, soluble(Acp1)	Acp1	14.7063	11	1.65009e+08	1.47651e+08	1.40755e+08	1.59539e+08	1.55085e+08	1.78014e+08	1.65939e+08	1.66354e+08	1.08555	0.118425	0.120015
P49443	protein phosphatase 1A, magnesium dependent, alpha isoform(Ppm1a)	Ppm1a	14.6381	12	6.11804e+07	6.15329e+07	6.24171e+07	5.33648e+07	6.39528e+07	5.70655e+07	8.17374e+07	7.2778e+07	1.1553	0.208269	0.158735
Q9D0T1	SNU13 homolog, small nuclear ribonucleoprotein (U4/U6.U5)(Snu13)	Snu13	14.6374	7	1.70914e+08	1.50615e+08	1.62799e+08	1.74036e+08	1.74909e+08	1.71326e+08	1.75502e+08	1.85347e+08	1.074	0.102996	0.0898212
Q60866	phosphotriesterase related(Pter)	Pter	14.6269	15	4.3598e+08	4.58801e+08	4.90636e+08	3.80255e+08	3.89803e+08	3.84015e+08	4.51664e+08	4.50149e+08	0.949005	-0.0755125	0.477671
Q8BJU0	small glutamine-rich tetratricopeptide repeat (TPR)-containing, alpha(Sgta)	Sgta	14.6247	9	6.69537e+07	6.47325e+07	6.12347e+07	5.57856e+07	6.9693e+07	6.30535e+07	6.63834e+07	7.67576e+07	1.10929	0.149636	0.124552
Q9DBK0	acyl-CoA thioesterase 12(Acot12)	Acot12	14.6155	13	3.53726e+07	3.29668e+07	3.27354e+07	4.81372e+08	4.40401e+07	7.76678e+07	5.34043e+07	6.6948e+07	0.415592	-1.26676	0.476787
Q9DCS3	mitochondrial trans-2-enoyl-CoA reductase(Mecr)	Mecr	14.5997	13	1.54784e+08	6.6714e+08	1.31488e+08	1.10585e+08	1.28878e+09	1.18386e+09	1.53251e+08	1.32485e+08	2.59246	1.37432	0.263778
Q9DCS9	NADH:ubiquinone oxidoreductase subunit B10(Ndufb10)	Ndufb10	14.5929	16	2.04081e+08	3.01934e+08	2.48564e+08	2.47309e+08	2.03014e+08	2.25668e+08	3.49099e+08	2.49222e+08	1.02507	0.0357192	0.873917
P56213	growth factor, augmenter of liver regeneration(Gfer)	Gfer	14.5919	8	1.15244e+07	1.17579e+07	5.51512e+07	1.00003e+07	9.66571e+06	8.84424e+06	2.6661e+07	9.60711e+06	0.619425	-0.690997	0.503978
P32067	small RNA binding exonuclease protection factor La(Ssb)	Ssb	14.5901	14	5.71747e+07	5.33986e+07	4.63547e+07	5.263e+07	4.9889e+07	5.4175e+07	6.14018e+07	5.52186e+07	1.05309	0.0746339	0.42726
Q9CPQ3	translocase of outer mitochondrial membrane 22(Tomm22)	Tomm22	14.566	5	2.59804e+08	2.47348e+08	9.598e+07	1.88205e+08	1.99786e+08	2.04577e+08	2.1074e+08	1.79314e+08	1.00389	0.00560439	0.984485
Q52KI8	serine/arginine repetitive matrix 1(Srrm1)	Srrm1	14.5656	15	5.18018e+07	6.0216e+07	5.1399e+07	4.79594e+07	6.05302e+07	5.55839e+07	5.53602e+07	7.62286e+07	1.17186	0.228798	0.153626
Q8K182	complement component 8, alpha polypeptide(C8a)	C8a	14.5539	12	5.54024e+06	3.68983e+06	4.18125e+06	4.37861e+06	4.44783e+06	4.75081e+06	5.72684e+06	4.99918e+06	1.12	0.163495	0.306582
P62077	translocase of inner mitochondrial membrane 8B(Timm8b)	Timm8b	14.5099	9	1.35285e+08	1.3073e+08	1.36365e+08	1.41829e+08	1.16791e+08	1.6432e+08	1.43799e+08	1.34734e+08	1.02836	0.0403479	0.71674
Q9CXI5	mesencephalic astrocyte-derived neurotrophic factor(Manf)	Manf	14.4804	13	3.79105e+08	2.98173e+08	2.91473e+08	3.10421e+08	3.39022e+08	3.42147e+08	4.13177e+08	3.69313e+08	1.14422	0.194368	0.132082
P50429	arylsulfatase B(Arsb)	Arsb	14.4108	12	3.12948e+07	3.70997e+07	2.8795e+07	3.0394e+07	4.06733e+07	3.44238e+07	2.54407e+07	2.51226e+07	0.984927	-0.0219109	0.912124
Q9CQR4	acyl-CoA thioesterase 13(Acot13)	Acot13	14.3731	8	6.00035e+08	6.29178e+08	5.78435e+08	5.78752e+08	5.0015e+08	5.04537e+08	5.9775e+08	5.14038e+08	0.88689	-0.173173	0.0408318
Q61599	Rho, GDP dissociation inhibitor (GDI) beta(Arhgdib)	Arhgdib	14.3628	6	4.41688e+07	5.19418e+07	4.08461e+07	5.4252e+07	5.72841e+07	6.21847e+07	6.22883e+07	5.88562e+07	1.25838	0.331568	0.0109652
Q791V5	mitochondrial carrier 2(Mtch2)	Mtch2	14.3011	6	3.251e+08	2.84175e+08	2.51489e+08	2.52066e+08	2.15974e+08	1.34538e+08	2.52716e+08	2.55799e+08	0.77193	-0.373458	0.104191
O35343	karyopherin (importin) alpha 4(Kpna4)	Kpna4	14.2767	7	1.14582e+07	1.44382e+07	1.1966e+07	2.14701e+07	1.89317e+07	1.66887e+07	1.61277e+07	1.20289e+07	1.07491	0.104216	0.696883
Q8VDG7	platelet-activating factor acetylhydrolase 2(Pafah2)	Pafah2	14.2603	9	5.34538e+07	6.31494e+07	3.52473e+07	3.53414e+07	3.70442e+07	4.08425e+07	3.49909e+07	3.71104e+07	0.801252	-0.319672	0.234394
Q9D1L0	coiled-coil-helix-coiled-coil-helix domain containing 2(Chchd2)	Chchd2	14.2481	5	4.93499e+08	4.66509e+08	3.91015e+08	3.92622e+08	3.65282e+08	3.85196e+08	4.20996e+08	4.08041e+08	0.90587	-0.142624	0.204383
O89017	legumain(Lgmn)	Lgmn	14.2237	8	1.41105e+08	1.4866e+08	1.48063e+08	1.42457e+08	1.73424e+08	1.74981e+08	1.70779e+08	1.81141e+08	1.20686	0.271262	4.9616e-05
P99028	ubiquinol-cytochrome c reductase hinge protein(Uqcrh)	Uqcrh	14.1946	9	1.15399e+09	1.1239e+09	1.17131e+09	1.1803e+09	1.07157e+09	1.04398e+09	1.16818e+09	1.09882e+09	0.946657	-0.0790867	0.0804734
Q9CR51	ATPase, H+ transporting, lysosomal V1 subunit G1(Atp6v1g1)	Atp6v1g1	14.1736	5	9.9062e+07	9.01397e+07	8.64709e+07	8.86515e+07	1.08969e+08	1.0499e+08	2.15788e+08	2.32767e+08	1.81847	0.862726	0.0718318
O70325	glutathione peroxidase 4(Gpx4)	Gpx4	14.1403	15	1.5013e+08	1.44816e+08	1.35844e+08	1.47645e+08	1.33644e+08	1.42273e+08	1.68289e+08	1.53038e+08	1.03252	0.0461684	0.582264
P10711	transcription elongation factor A (SII) 1(Tcea1)	Tcea1	14.14	13	1.7802e+07	2.08337e+07	1.92926e+07	2.13197e+07	1.9003e+07	2.05361e+07	2.33805e+07	2.08918e+07	1.05758	0.0807726	0.381274
Q9Z1P6	NADH:ubiquinone oxidoreductase subunit A7(Ndufa7)	Ndufa7	14.1154	8	1.98558e+08	1.95821e+08	1.85719e+08	1.87171e+08	1.53614e+08	1.5987e+08	1.77802e+08	1.71492e+08	0.863813	-0.211209	0.00615325
Q9JJU8	SH3-binding domain glutamic acid-rich protein like(Sh3bgrl)	Sh3bgrl	14.0786	8	7.19844e+08	6.50527e+08	6.10962e+08	4.82338e+08	3.81114e+08	4.37912e+08	3.84713e+08	3.70369e+08	0.638928	-0.646275	0.00528361
Q9JHR7	insulin degrading enzyme(Ide)	IDE	14.0732	21	5.28466e+07	4.1947e+07	4.48192e+07	4.98897e+07	5.48425e+07	5.70394e+07	3.99049e+07	6.64433e+07	1.15159	0.203632	0.277693
Q00915	retinol binding protein 1, cellular(Rbp1)	Rbp1	14.0543	14	3.1589e+07	7.37956e+07	1.45796e+08	2.70261e+08	1.93321e+08	1.91279e+08	3.04531e+08	8.26615e+07	1.48011	0.565708	0.400301
Q00724	retinol binding protein 4, plasma(Rbp4)	Rbp4	14.0512	8	1.73392e+08	1.9436e+08	1.57889e+08	1.6349e+08	1.86908e+08	2.04722e+08	1.58653e+08	1.71341e+08	1.04715	0.0664696	0.548689
P50518	ATPase, H+ transporting, lysosomal V1 subunit E1(Atp6v1e1)	Atp6v1e1	14.0496	8	5.4561e+07	7.18763e+07	6.19651e+07	5.27684e+07	5.37285e+07	5.48894e+07	6.49223e+07	6.58085e+07	0.992445	-0.0109408	0.935505
Q6ZWY3	ribosomal protein S27-like(Rps27l)	Rps27l	14.0183	3	7.3745e+07	4.89367e+07	6.3806e+07	6.3041e+07	4.15024e+06	1.65045e+08	2.12111e+08	1.70211e+08	2.21024	1.1442	0.152514
P39447	tight junction protein 1(Tjp1)	Tjp1	14.0003	28	6.64036e+07	5.99219e+07	4.42049e+07	4.69239e+07	5.74401e+07	6.24818e+07	2.44672e+07	5.07723e+07	0.897482	-0.156045	0.596303
Q64213	splicing factor 1(Sf1)	Sf1	13.9985	11	1.48261e+07	1.74058e+07	7.3284e+06	9.29677e+06	1.23208e+07	1.38057e+07	2.09869e+07	1.76259e+07	1.32507	0.406072	0.2412
P35293	RAB18, member RAS oncogene family(Rab18)	Rab18	13.9959	12	2.06795e+07	2.28998e+07	1.79593e+07	1.76232e+07	2.17959e+07	2.68886e+07	2.12038e+07	2.39401e+07	1.18527	0.245221	0.0861288
Q8VE97	serine and arginine-rich splicing factor 4(Srsf4)	Srsf4	13.9749	4	1.43489e+07	1.48317e+07	1.17003e+07	1.16946e+07	1.40695e+07	1.40072e+07	1.51063e+07	1.74486e+07	1.15323	0.205678	0.134164
Q9ERE7	mesoderm development LRP chaperone(Mesd)	Mesd	13.9632	7	3.11216e+07	2.74289e+07	3.58938e+07	3.33476e+07	3.07185e+07	3e+07	2.77568e+07	3.09272e+07	0.934352	-0.0979618	0.320143
Q14DH7	acyl-CoA synthetase short-chain family member 3(Acss3)	Acss3	13.9624	10	3.8441e+07	3.28671e+07	2.32136e+07	2.18908e+07	2.50348e+07	2.32359e+07	1.99718e+07	2.0078e+07	0.758686	-0.398424	0.141472
Q923B0	gamma-glutamylamine cyclotransferase(Ggact)	Ggact	13.9622	6	6.55076e+07	6.17276e+07	6.28988e+07	6.52425e+07	6.80166e+07	8.19915e+07	7.04434e+07	6.67281e+07	1.12453	0.169327	0.0694999
P36993	protein phosphatase 1B, magnesium dependent, beta isoform(Ppm1b)	Ppm1b	13.9541	12	3.14184e+07	3.13253e+07	2.76549e+07	3.03123e+07	2.85151e+07	2.83235e+07	1.3015e+08	1.11707e+08	2.47447	1.30712	0.150239
Q9D1J3	SAP domain containing ribonucleoprotein(Sarnp)	Sarnp	13.952	6	7.23327e+07	7.09804e+07	6.56891e+07	6.37952e+07	6.68225e+07	6.67242e+07	8.40491e+07	8.19934e+07	1.09821	0.135156	0.240043
Q9R1P3	proteasome (prosome, macropain) subunit, beta type 2(Psmb2)	Psmb2	13.9312	14	4.02977e+08	4.27097e+08	4.14379e+08	4.41894e+08	3.94262e+08	4.36179e+08	3.93628e+08	4.09676e+08	0.968808	-0.0457175	0.351282
P23589	carbonic anhydrase 5a, mitochondrial(Car5a)	Ca5a	13.9294	8	3.21773e+07	3.31797e+07	3.4414e+07	3.39829e+07	2.45765e+07	2.46545e+07	2.66022e+07	2.61773e+07	0.762673	-0.390864	3.20475e-05
Q78ZA7	nucleosome assembly protein 1-like 4(Nap1l4)	Nap1l4	13.8757	9	6.34102e+07	6.52674e+07	6.07769e+07	5.38985e+07	5.89769e+07	9.42716e+07	5.74136e+07	6.04734e+07	1.11417	0.155963	0.478614
Q9ESB3	histidine-rich glycoprotein(Hrg)	Hrg	13.8748	10	2.34892e+08	2.26804e+08	2.37951e+08	2.35126e+08	2.81859e+08	2.73943e+08	2.09014e+08	2.02748e+08	1.03508	0.0497412	0.710132
P41105	ribosomal protein L28(Rpl28)	Rpl28	13.8097	9	3.41876e+08	3.43977e+08	3.05285e+08	3.03124e+08	3.16127e+08	3.15174e+08	3.50193e+08	3.43268e+08	1.02357	0.0336032	0.615881
O89086	RNA binding motif (RNP1, RRM) protein 3(Rbm3)	Rbm3	13.8092	10	4.47289e+07	4.55959e+07	3.4203e+07	3.56014e+07	4.1054e+07	3.68741e+07	4.15847e+07	4.46337e+07	1.02509	0.0357476	0.776458
Q8VCC1	hydroxyprostaglandin dehydrogenase 15 (NAD)(Hpgd)	Hpgd	13.7947	8	1.21476e+08	1.19651e+08	1.38822e+08	1.27322e+08	1.51339e+08	1.52919e+08	1.42633e+08	1.3972e+08	1.15641	0.209647	0.0104026
O88487	dynein cytoplasmic 1 intermediate chain 2(Dync1i2)	Dync1i2	13.7619	10	2.48437e+07	2.58683e+07	3.09443e+07	2.99173e+07	2.20399e+07	2.52708e+07	2.92286e+07	2.70379e+07	0.92833	-0.107291	0.384325
Q8VEK0	transmembrane protein 30A(Tmem30a)	Tmem30a	13.7587	4	8.98615e+06	7.92295e+06	7.03269e+06	6.24089e+06	9.70388e+06	9.79311e+06	8.79471e+06	8.73119e+06	1.22663	0.294697	0.0402414
P84099	ribosomal protein L19(Rpl19)	Rpl19	13.7573	12	5.12419e+08	9.16773e+08	8.27911e+08	4.76518e+08	4.283e+08	5.19223e+08	7.39714e+08	7.47708e+08	0.890739	-0.166925	0.604749
Q9DBC7	protein kinase, cAMP dependent regulatory, type I, alpha(Prkar1a)	Prkar1a	13.7323	12	3.5481e+07	3.45048e+07	3.29809e+07	3.59039e+07	3.37854e+07	2.94453e+07	3.88758e+07	3.26901e+07	0.970663	-0.0429579	0.638735
Q9EQ32	phosphoinositide-3-kinase adaptor protein 1(Pik3ap1)	Pik3ap1	13.72	9	2.84825e+07	2.05647e+07	1.53784e+07	1.89417e+07	2.22245e+07	2.23979e+07	2.65448e+07	1.68093e+07	1.05529	0.0776391	0.747089
Q9DCN1	nudix hydrolase 12(Nudt12)	Nudt12	13.7137	13	3.76356e+07	3.43734e+07	3.22455e+07	2.65697e+07	4.11676e+07	3.83189e+07	3.56274e+07	3.60248e+07	1.15528	0.208244	0.104033
Q6ZWV7	ribosomal protein L35(Rpl35)	Rpl35	13.7008	10	5.48547e+08	5.50034e+08	4.51717e+08	4.69001e+08	4.82827e+08	4.86314e+08	4.94409e+08	4.76984e+08	0.960994	-0.0574003	0.480261
Q811D0	discs large MAGUK scaffold protein 1(Dlg1)	Dlg1	13.6892	13	1.60987e+07	1.37297e+07	1.53039e+07	2.04231e+07	1.52109e+07	1.70554e+07	1.43417e+07	1.09345e+07	0.877768	-0.188088	0.337448
Q9WVB0	RNA binding protein gene with multiple splicing(Rbpms)	Rbpms	13.6598	6	1.1088e+07	1.24425e+07	9.72844e+06	6.68627e+06	1.05527e+07	1.128e+07	1.07128e+07	9.81307e+06	1.06042	0.0846327	0.651075
Q9CR21	NADH:ubiquinone oxidoreductase subunit AB1(Ndufab1)	Ndufab1	13.6356	10	3.89858e+08	3.90096e+08	3.28102e+08	3.42567e+08	3.78478e+08	3.65073e+08	3.62251e+08	4.35169e+08	1.06228	0.0871676	0.371476
P48193	erythrocyte membrane protein band 4.1(Epb41)	Epb41	13.6262	12	3.22255e+07	3.22097e+07	2.9229e+07	2.92354e+07	3.09204e+07	3.03812e+07	3.39078e+07	3.43793e+07	1.05443	0.0764586	0.256771
Q8VBV7	COP9 signalosome subunit 8(Cops8)	Cops8	13.6063	7	9.54467e+07	9.50671e+07	8.13279e+07	8.38507e+07	8.79148e+07	8.448e+07	7.93302e+07	8.67247e+07	0.951523	-0.0716889	0.339338
P62849	ribosomal protein S24(Rps24)	Rps24	13.5881	12	6.58305e+08	6.53589e+08	6.80997e+08	5.99564e+08	7.98046e+08	7.19552e+08	5.92726e+08	5.68032e+08	1.03314	0.0470288	0.718645
Q61081	cell division cycle 37(Cdc37)	Cdc37	13.5183	17	2.43154e+07	2.28399e+07	2.33766e+07	2.9334e+07	2.51311e+07	2.39967e+07	2.30509e+07	2.52938e+07	0.976034	-0.034996	0.717525
Q925I1	ATPase family, AAA domain containing 3A(Atad3a)	Atad3	13.5094	15	2.8485e+07	3.04023e+07	3.06956e+07	3.29311e+07	2.72352e+07	2.6258e+07	2.801e+07	2.53319e+07	0.872024	-0.197561	0.0110158
P29595	neural precursor cell expressed, developmentally down-regulated gene 8(Nedd8)	Nedd8	13.4891	13	2.99347e+08	3.46087e+08	2.49471e+08	2.42389e+08	2.9026e+08	3.10895e+08	2.99659e+08	2.50684e+08	1.01249	0.0179073	0.901453
Q8CH18	cell division cycle and apoptosis regulator 1(Ccar1)	Ccar1	13.4859	14	2.67778e+07	2.344e+07	2.42771e+07	2.40476e+07	2.85606e+07	2.3519e+07	3.07013e+07	2.89129e+07	1.13346	0.180732	0.102506
Q8CIN4	p21 (RAC1) activated kinase 2(Pak2)	Pak2	13.448	10	2.28203e+07	1.76807e+07	1.15796e+07	1.32134e+07	2.81614e+07	1.90986e+07	1.55389e+07	1.13896e+07	1.13622	0.184244	0.629092
P62317	small nuclear ribonucleoprotein D2(Snrpd2)	Snrpd2	13.4413	10	2.58841e+08	2.60476e+08	2.68454e+08	2.03106e+08	2.23153e+08	1.96565e+08	2.58528e+08	2.0146e+08	0.887806	-0.171684	0.226038
Q60648	GM2 ganglioside activator protein(Gm2a)	Gm2a	13.436	9	8.76173e+07	9.72131e+07	8.37265e+07	1.08203e+08	8.56666e+07	7.87951e+07	1.07829e+08	1.10938e+08	1.01717	0.0245609	0.872773
Q9DBR1	5'-3' exoribonuclease 2(Xrn2)	Xrn2	13.4263	15	5.9807e+06	7.50433e+06	5.20084e+06	1.58128e+07	7.185e+06	7.13011e+06	1.13396e+07	1.1269e+07	1.07029	0.0980018	0.831077
O35841	apoptosis inhibitor 5(Api5)	Api5	13.4119	7	1.06422e+09	1.41432e+09	9.39349e+08	9.21009e+08	7.30136e+08	8.05457e+08	8.89752e+08	9.73989e+08	0.783456	-0.352076	0.111407
Q80WJ7	metadherin(Mtdh)	Mtdh	13.4058	17	2.67176e+07	2.16293e+07	1.53943e+07	1.62011e+07	1.53922e+07	2.01686e+07	1.36843e+07	1.56218e+07	0.811423	-0.301475	0.252724
Q62186	signal sequence receptor, delta(Ssr4)	Ssr4	13.4038	7	3.92749e+08	3.773e+08	3.36427e+08	4.28275e+08	3.52664e+08	4.25506e+08	3.78129e+08	3.41613e+08	0.975997	-0.035051	0.741384
Q8R404	mitochondrial contact site and cristae organizing system subunit 13(Micos13)	Micos13	13.4016	6	8.38843e+07	6.84137e+07	5.59069e+07	5.44664e+07	6.46062e+07	8.93919e+07	5.18539e+07	5.77747e+07	1.00364	0.00523893	0.982931
Q9DC51	guanine nucleotide binding protein (G protein), alpha inhibiting 3(Gnai3)	Gnai3	13.3864	6	2.10324e+07	1.95151e+07	1.82564e+07	2.01108e+07	1.82159e+07	2.02956e+07	1.73328e+07	1.80838e+07	0.936811	-0.0941703	0.197854
P08752	guanine nucleotide binding protein (G protein), alpha inhibiting 2(Gnai2)	Gnai2	13.366	8	1.05907e+07	1.28134e+07	9.44076e+06	8.38714e+06	1.20462e+07	1.31663e+07	1.59611e+07	1.41779e+07	1.34244	0.424858	0.0312007
O35857	translocase of inner mitochondrial membrane 44(Timm44)	Timm44	13.3612	17	2.76543e+07	3.89496e+07	3.66591e+07	3.38835e+07	3.23261e+07	3.36255e+07	3.45439e+07	5.63984e+07	1.14399	0.194071	0.459
Q9Z108	staufen double-stranded RNA binding protein 1(Stau1)	Stau1	13.3389	9	1.41071e+07	1.33359e+07	1.07898e+07	1.3698e+07	1.32615e+07	1.40871e+07	9.87921e+06	1.32993e+07	0.97297	-0.0395329	0.779593
Q9CYA0	cysteine-rich with EGF-like domains 2(Creld2)	Creld2	13.3128	12	2.79932e+07	2.50065e+07	2.77446e+07	2.65544e+07	3.52618e+07	3.2701e+07	3.40008e+07	3.30792e+07	1.25857	0.331785	0.000234094
P10922	H1.0 linker histone(H1f0)	H1f0	13.2604	12	3.21649e+08	3.46547e+08	3.37849e+08	3.38946e+08	2.10935e+08	2.11903e+08	1.9418e+08	1.91285e+08	0.600973	-0.734627	2.02976e-06
Q9WVQ5	APAF1 interacting protein(Apip)	Apip	13.2416	8	1.96833e+07	2.8095e+07	2.13342e+07	2.42858e+07	9.05373e+06	9.3141e+06	1.01357e+07	2.1697e+07	0.537489	-0.895694	0.0232903
Q922J3	CAP-GLY domain containing linker protein 1(Clip1)	Clip1	13.2179	19	9.06597e+06	5.97938e+06	5.80267e+06	5.46751e+06	1.07117e+07	4.39165e+06	6.51112e+06	1.30352e+07	1.3167	0.396925	0.366285
Q921F2	TAR DNA binding protein(Tardbp)	Tardbp	13.2016	10	1.05679e+08	1.0212e+08	8.97154e+07	8.5816e+07	1.0336e+08	1.01922e+08	1.05115e+08	1.04744e+08	1.08299	0.115014	0.151139
P41317	mannose-binding lectin (protein C) 2(Mbl2)	Mbl2	13.154	6	2.93589e+07	3.22759e+07	3.53792e+07	3.78033e+07	3.88727e+07	3.7339e+07	4.28355e+07	4.43058e+07	1.21166	0.276987	0.0273586
Q9DC70	NADH:ubiquinone oxidoreductase core subunit S7(Ndufs7)	Ndufs7	13.1517	9	1.92987e+08	1.70852e+08	2.05884e+08	2.27328e+08	1.77021e+08	1.73941e+08	1.75584e+08	1.65919e+08	0.868784	-0.20293	0.0736706
P32233	developmentally regulated GTP binding protein 1(Drg1)	Drg1	13.0573	8	6.52251e+06	6.0078e+06	6.07554e+06	2.35359e+07	5.57908e+06	6.51336e+06	4.3674e+06	2.2248e+06	0.443376	-1.1734	0.234045
Q9DCC4	pyrroline-5-carboxylate reductase-like(Pycrl)	Pycr3	13.0506	7	2.15321e+08	1.95737e+08	1.62219e+08	1.39194e+08	2.05271e+08	1.98221e+08	1.43501e+08	1.72121e+08	1.00932	0.0133903	0.942369
Q80XU3	nuclear casein kinase and cyclin-dependent kinase substrate 1(Nucks1)	Nucks1	13.0247	4	8.54506e+07	8.50784e+07	6.65505e+07	6.59492e+07	7.6336e+07	7.74398e+07	9.20699e+07	8.88717e+07	1.10457	0.143489	0.287101
P19246	neurofilament, heavy polypeptide(Nefh)	Nefh	13.0208	9	4.55238e+07	4.42109e+07	3.68148e+07	3.67663e+07	4.23261e+07	3.75898e+07	5.67869e+07	5.01025e+07	1.14383	0.19387	0.270945
Q9D024	coiled-coil domain containing 47(Ccdc47)	Ccdc47	12.9803	13	3.47451e+08	3.41101e+08	1.77348e+08	1.74279e+08	3.67593e+08	3.80393e+08	2.24156e+08	2.09665e+08	1.13616	0.184161	0.614207
Q9D898	actin related protein 2/3 complex, subunit 5-like(Arpc5l)	Arpc5l	12.9577	10	3.21604e+07	3.53389e+07	3.75488e+07	3.15988e+07	3.83459e+07	3.57776e+07	3.55643e+07	2.9736e+07	1.02032	0.0290254	0.772429
Q8N7N5	DDB1 and CUL4 associated factor 8(Dcaf8)	Dcaf8	12.9478	8	3.19141e+07	2.92904e+07	2.19362e+07	2.37796e+07	2.64619e+07	2.90597e+07	2.67808e+07	2.67309e+07	1.01976	0.0282336	0.833534
P56382	ATP synthase, H+ transporting, mitochondrial F1 complex, epsilon subunit(Atp5e)	Atp5e	12.9003	7	1.61038e+09	1.58996e+09	1.99642e+09	1.95769e+09	1.27738e+09	1.29387e+09	1.51946e+09	1.50982e+09	0.782804	-0.353276	0.0227276
Q80VP1	epsin 1(Epn1)	Epn1	12.8715	13	2.48551e+07	2.40417e+07	1.03772e+07	9.46746e+06	1.71213e+07	3.12312e+07	1.46459e+07	1.82272e+07	1.18161	0.240756	0.598074
O88545	COP9 signalosome subunit 6(Cops6)	Cops6	12.8331	6	6.78805e+07	1.33719e+08	6.33993e+07	1.83776e+08	1.69984e+08	9.91712e+07	9.38151e+07	1.14798e+08	1.0646	0.0903171	0.836519
Q9JLB0	protein associated with LIN7 2, MAGUK family member(Pals2)	Pals2	12.822	12	1.48279e+07	1.15553e+07	1.06509e+07	1.22437e+07	1.13707e+07	1.09824e+07	1.0802e+07	1.70847e+07	1.01952	0.0278902	0.895735
Q9CQR6	protein phosphatase 6, catalytic subunit(Ppp6c)	Ppp6c	12.8131	9	1.50074e+07	1.68248e+07	1.90661e+07	1.17085e+06	1.02105e+08	9.79713e+07	1.33024e+08	1.93195e+07	6.76831	2.7588	0.0222991
Q9CQI3	glia maturation factor, beta(Gmfb)	Gmfb	12.8062	5	2.45757e+08	2.60201e+08	1.71561e+08	1.59842e+08	2.02367e+08	1.93651e+08	2.102e+08	1.64771e+08	0.920736	-0.11914	0.566176
Q80UU9	progesterone receptor membrane component 2(Pgrmc2)	Pgrmc2	12.7445	6	6.65413e+06	6.63593e+06	5.52819e+06	9.55481e+06	5.91112e+06	1.24808e+07	1.54873e+07	6.75656e+06	1.4322	0.518232	0.258237
Q9CX86	heterogeneous nuclear ribonucleoprotein A0(Hnrnpa0)	Hnrnpa0	12.7417	7	6.59748e+07	4.85143e+07	3.90527e+07	3.8815e+07	4.48497e+07	5.26044e+07	5.50226e+07	7.58619e+07	1.18706	0.24739	0.36566
O89079	coatomer protein complex, subunit epsilon(Cope)	Cope	12.739	14	1.93066e+08	1.83753e+08	1.93775e+08	1.35947e+08	1.72392e+08	1.76367e+08	3.32841e+08	2.19166e+08	1.27489	0.350378	0.26889
Q9JMH9	myosin XVIIIA(Myo18a)	Myo18a	12.7373	31	4.94273e+08	5.45036e+08	4.34627e+08	4.1625e+08	6.8181e+08	5.69452e+08	4.28816e+08	4.11353e+08	1.10647	0.145962	0.500194
P42225	signal transducer and activator of transcription 1(Stat1)	Stat1	12.7167	15	2.33119e+07	7.94247e+07	4.1129e+07	5.40463e+07	3.77383e+07	2.66377e+07	3.85017e+07	4.86182e+07	0.765471	-0.38558	0.393647
P28843	dipeptidylpeptidase 4(Dpp4)	Dpp4	12.7056	18	4.6244e+07	4.69222e+07	6.55667e+07	5.85045e+07	4.27213e+07	4.29518e+07	4.96173e+07	6.33541e+07	0.914412	-0.129084	0.515997
Q9R269	periplakin(Ppl)	Ppl	12.6436	22	1.01148e+08	1.0257e+08	6.61366e+07	6.62884e+07	1.12942e+08	1.16364e+08	1.05622e+08	1.00415e+08	1.29511	0.373075	0.0632669
Q62264	thyroid hormone responsive(Thrsp)	Thrsp	12.6368	11	8.43355e+08	6.84183e+08	5.63329e+08	6.71505e+08	2.22321e+08	1.56414e+08	1.52563e+08	1.7288e+08	0.254918	-1.97189	0.000136538
Q99JF8	PC4 and SFRS1 interacting protein 1(Psip1)	Psip1	12.5807	10	1.40942e+07	1.70377e+07	1.35619e+07	1.32966e+07	1.38546e+07	1.30428e+07	1.22118e+07	1.42766e+07	0.920598	-0.119356	0.28296
P62267	ribosomal protein S23(Rps23)	Rps23	12.5644	10	2.1938e+08	3.79814e+08	2.5916e+08	3.83161e+08	3.23147e+08	1.77653e+08	2.82497e+08	3.09355e+08	0.880096	-0.184268	0.510871
Q8BL97	serine and arginine-rich splicing factor 7(Srsf7)	Srsf7	12.5155	5	1.70837e+08	1.61988e+08	1.68199e+08	1.69679e+08	1.62797e+08	1.50055e+08	1.99418e+08	1.91304e+08	1.04901	0.0690293	0.51292
Q6ZWY8	thymosin beta 10(Tmsb10)	Tmsb10	12.5076	10	1.72959e+06	788965	773297	844470	722578	1.9827e+06	2.11114e+06	8.24602e+06	3.15799	1.65901	0.23857
Q62018	CTR9 homolog, Paf1/RNA polymerase II complex component(Ctr9)	Ctr9	12.4818	9	3.3674e+06	2.97336e+06	5.31589e+06	8.67837e+06	1.0901e+07	8.3443e+06	1.42601e+07	5.84424e+06	1.93507	0.952385	0.0762052
O88543	COP9 signalosome subunit 3(Cops3)	Cops3	12.4787	11	7.00036e+07	6.30146e+07	7.37486e+07	4.33513e+07	6.68318e+07	4.27083e+07	1.49628e+08	6.38448e+07	1.29144	0.368983	0.485591
Q9CQM5	thioredoxin domain containing 17(Txndc17)	Txndc17	12.4064	8	1.76827e+08	1.89224e+08	1.67919e+08	1.65476e+08	1.89331e+08	2.20497e+08	2.2633e+08	2.29656e+08	1.23786	0.307846	0.00805543
P43883	perilipin 2(Plin2)	Plin2	12.3968	16	1.7255e+08	1.78875e+08	1.09256e+08	1.13728e+08	4.19328e+07	3.94004e+07	5.55054e+07	5.6152e+07	0.335981	-1.57355	0.00248489
Q6ZQ88	lysine (K)-specific demethylase 1A(Kdm1a)	Kdm1a	12.3962	13	1.21242e+07	7.57575e+06	6.07485e+06	2.18123e+06	7.09209e+06	4.77904e+06	7.37521e+07	6.71266e+07	5.46394	2.44994	0.147877
Q9CX56	proteasome (prosome, macropain) 26S subunit, non-ATPase, 8(Psmd8)	Psmd8	12.3957	13	1.38955e+08	2.08398e+08	6.31531e+07	6.22536e+07	3.89872e+07	1.87119e+08	1.66586e+08	1.03915e+08	1.05044	0.0710001	0.906058
Q9QZW0	ATPase, class VI, type 11C(Atp11c)	Atp11c	12.3956	7	3.44311e+07	3.85785e+07	4.48306e+07	3.89883e+07	4.5265e+07	4.7427e+07	7.94669e+07	6.68213e+07	1.52383	0.607703	0.050976
Q8VC52	RNA binding protein with multiple splicing 2(Rbpms2)	Rbpms2	12.3315	4	4.52978e+07	4.77274e+07	4.41324e+07	4.2551e+07	4.6782e+07	4.63239e+07	3.37793e+07	3.16199e+07	0.882012	-0.181131	0.250655
Q6NZB0	DnaJ heat shock protein family (Hsp40) member C8(Dnajc8)	Dnajc8	12.3241	12	3.20998e+06	6.21207e+06	1.36606e+07	2.35163e+07	6.95505e+06	6.75784e+06	4.62769e+06	3.46809e+06	0.468008	-1.0954	0.22679
Q61206	platelet-activating factor acetylhydrolase, isoform 1b, subunit 2(Pafah1b2)	Pafah1b2	12.26	12	3.08866e+07	3.68524e+07	3.46725e+07	3.7294e+07	4.03095e+07	3.87678e+07	3.86503e+07	4.06977e+07	1.13399	0.181413	0.0236895
Q9WU84	copper chaperone for superoxide dismutase(Ccs)	Ccs	12.16	6	7.78089e+07	7.7277e+07	3.81238e+07	7.60426e+07	7.32878e+07	5.44582e+07	5.7755e+07	7.88858e+07	0.981929	-0.0263087	0.918465
O08529	calpain 2(Capn2)	Capn2	12.0704	17	2.95738e+07	4.59472e+07	2.65679e+07	1.97576e+07	2.44773e+07	3.26137e+07	3.47754e+07	3.03064e+07	1.00268	0.0038577	0.989563
Q9ET54	palladin, cytoskeletal associated protein(Palld)	Palld	12.0601	14	1.31147e+07	1.5351e+07	1.28278e+07	2.63486e+07	1.16968e+07	1.12282e+07	2.9336e+07	3.05489e+07	1.22424	0.291883	0.564734
P62774	myotrophin(Mtpn)	Mtpn	11.8636	7	4.08312e+08	4.99873e+08	3.24676e+08	3.21794e+08	4.02744e+08	3.60853e+08	4.22446e+08	4.40636e+08	1.04633	0.0653343	0.705957
P83940	elongin C(Eloc)	Eloc	11.8452	10	7.69571e+07	7.76779e+07	8.39547e+07	8.21157e+07	1.01312e+08	1.02958e+08	1.05639e+08	9.74071e+07	1.27006	0.344897	0.000108708
Q9QZX7	serine racemase(Srr)	Srr	11.8219	7	3.54593e+07	3.77695e+07	2.82361e+07	2.84879e+07	4.10311e+07	5.67449e+07	3.5211e+07	3.28844e+07	1.2764	0.352077	0.178611
P34927	asialoglycoprotein receptor 1(Asgr1)	Asgr1	11.8166	5	7.4571e+07	7.66627e+07	8.57371e+07	8.61379e+07	8.08426e+07	7.64473e+07	7.51167e+07	7.5362e+07	0.952523	-0.0701737	0.288296
Q07797	lectin, galactoside-binding, soluble, 3 binding protein(Lgals3bp)	Lgals3bp	11.7919	10	4.59051e+06	4.30031e+06	4.58218e+06	4.39469e+06	4.76402e+06	4.72793e+06	5.40104e+06	4.56769e+06	1.08915	0.123208	0.0898538
Q8BK64	AHA1, activator of heat shock protein ATPase 1(Ahsa1)	Ahsa1	11.7486	11	6.1228e+07	6.42204e+07	6.07253e+07	7.17134e+07	5.70397e+07	6.14443e+07	6.75261e+07	6.56607e+07	0.975896	-0.0352013	0.667898
Q9D8C4	interferon-induced protein 35(Ifi35)	Ifi35	11.7286	5	2.16267e+07	2.3146e+07	2.0849e+07	1.87647e+07	2.32497e+07	2.26933e+07	2.28477e+07	2.0122e+07	1.05364	0.0753782	0.365783
Q9ERR7	selenoprotein F(Selenof)	Selenof	11.7025	4	1.43288e+07	1.30057e+07	1.24251e+07	1.34178e+07	1.83097e+07	1.77296e+07	1.80262e+07	1.72715e+07	1.34149	0.423838	6.07382e-05
O88696	caseinolytic mitochondrial matrix peptidase proteolytic subunit(Clpp)	Clpp	11.6861	9	3.45322e+07	3.88074e+07	3.57215e+07	4.24671e+07	3.84207e+07	3.85699e+07	2.92453e+07	3.32093e+07	0.920259	-0.119888	0.332225
Q9D7P6	iron-sulfur cluster assembly enzyme(Iscu)	Iscu	11.6605	4	8.74573e+08	1.07425e+09	9.2241e+08	9.38296e+08	1.29802e+09	1.29596e+09	1.15426e+09	1.15063e+09	1.28595	0.362837	0.00387314
Q9QZ88	VPS29 retromer complex component(Vps29)	Vps29	11.6037	7	9.19669e+07	8.0863e+07	9.43366e+07	8.09666e+07	1.67103e+08	1.59545e+08	1.48725e+08	1.84683e+08	1.89599	0.92295	8.61035e-05
Q8R1S0	coenzyme Q6 monooxygenase(Coq6)	Coq6	11.5998	9	1.28855e+07	1.11792e+07	1.17241e+07	8.26414e+06	1.34441e+07	1.68791e+07	1.36296e+07	1.21885e+07	1.2744	0.349821	0.0746299
Q9Z2M7	phosphomannomutase 2(Pmm2)	Pmm2	11.5879	8	1.1307e+08	1.10431e+08	1.08048e+08	1.00835e+08	1.21656e+08	1.23508e+08	1.21579e+08	1.15436e+08	1.11517	0.157259	0.00766791
Q01339	apolipoprotein H(Apoh)	Apoh	11.585	5	2.14787e+07	1.89706e+07	2.53578e+07	1.96201e+07	2.03801e+07	2.12546e+07	2.50254e+07	2.37866e+07	1.05876	0.0823699	0.511191
Q8CHP5	PYM homolog 1, exon junction complex associated factor(Pym1)	Pym1	11.5633	8	3.58739e+07	3.37146e+07	2.7745e+07	2.32182e+07	3.3873e+07	3.09497e+07	4.06118e+07	3.46541e+07	1.16206	0.216688	0.214476
P70362	ubiquitin recognition factor in ER-associated degradation 1(Ufd1)	Ufd1	11.5525	12	4.74108e+07	4.82789e+07	5.5988e+07	5.49813e+07	4.98404e+07	5.25126e+07	5.42955e+07	5.36346e+07	1.01754	0.025082	0.721982
Q9Z0M5	lysosomal acid lipase A(Lipa)	Lipa	11.527	9	1.66364e+08	1.5178e+08	1.43088e+08	1.24989e+08	1.221e+08	1.21219e+08	1.00701e+08	1.0403e+08	0.7643	-0.387788	0.0153975
Q9CXZ1	NADH:ubiquinone oxidoreductase core subunit S4(Ndufs4)	Ndufs4	11.5144	9	2.94117e+08	3.25446e+08	2.04163e+08	1.92727e+08	2.30949e+08	2.43707e+08	2.46232e+08	2.52191e+08	0.957328	-0.0629151	0.754745
Q3UZ39	leucine rich repeat (in FLII) interacting protein 1(Lrrfip1)	Lrrfip1	11.507	15	1.05241e+07	8.75504e+06	7.35515e+06	5.24894e+06	3.71623e+06	8.44819e+06	9.48619e+06	5.23551e+06	0.843268	-0.245937	0.502322
P32921	tryptophanyl-tRNA synthetase1(Wars1)	Wars1	11.4918	14	6.49133e+07	6.74159e+07	7.39021e+07	6.98705e+07	7.15656e+07	7.40458e+07	8.6382e+07	7.63247e+07	1.11668	0.159219	0.0766364
O08600	endonuclease G(Endog)	Endog	11.478	10	1.30504e+08	1.29971e+08	1.45246e+08	1.46299e+08	8.60626e+07	8.91346e+07	1.17445e+08	1.15936e+08	0.740153	-0.434105	0.00945024
Q9DCH4	eukaryotic translation initiation factor 3, subunit F(Eif3f)	Eif3f	11.4779	8	1.16362e+08	1.00837e+08	7.59682e+07	9.7825e+07	8.96982e+07	1.46692e+08	8.66615e+07	1.01938e+08	1.08695	0.120287	0.618254
Q3TCN2	phospholipase B domain containing 2(Plbd2)	Plbd2	11.4373	8	1.49973e+07	1.30177e+07	1.34659e+07	1.55006e+07	1.88513e+07	1.56405e+07	1.21113e+07	1.38073e+07	1.06018	0.0843051	0.602614
Q9CQS8	Sec61 beta subunit(Sec61b)	Sec61b	11.4231	5	7.00277e+07	6.1887e+07	4.86783e+07	5.94561e+07	7.8796e+07	8.72714e+07	5.90312e+07	5.35624e+07	1.16085	0.215182	0.330645
Q9CQ65	methylthioadenosine phosphorylase(Mtap)	Mtap	11.4191	11	1.0971e+08	9.852e+07	6.19723e+07	6.23701e+07	8.24931e+07	8.99211e+07	9.84676e+07	1.07371e+08	1.13736	0.185684	0.428167
P08607	complement component 4 binding protein(C4bp)	C4bp	11.4021	8	1.7087e+07	2.97918e+07	1.3206e+07	1.70894e+07	3.01136e+07	2.87596e+07	2.9259e+07	3.74392e+07	1.62712	0.702318	0.0267901
Q80YR5	scaffold attachment factor B2(Safb2)	Safb2	11.3977	8	3.40054e+06	3.66583e+06	6.08086e+06	4.08362e+06	9.69764e+06	8.70226e+06	1.18526e+07	2.90444e+07	3.44133	1.78297	0.0720502
Q91WK2	eukaryotic translation initiation factor 3, subunit H(Eif3h)	Eif3h	11.2655	12	5.74769e+07	4.12505e+07	4.46735e+07	4.03556e+07	4.78651e+07	5.38046e+07	6.103e+07	4.82091e+07	1.14776	0.198824	0.224799
Q9D711	pirin(Pir)	Pir	11.2404	6	2.43559e+07	2.08349e+07	2.00248e+07	2.11917e+07	2.6094e+07	2.73515e+07	2.4532e+07	2.82113e+07	1.22893	0.297407	0.00726848
Q8VCG4	complement component 8, gamma polypeptide(C8g)	C8g	11.2202	6	7.81061e+07	4.74671e+07	3.76549e+07	5.06321e+07	5.64359e+07	4.03058e+07	5.29613e+07	4.41552e+07	0.906472	-0.141666	0.61544
Q8BSY0	aspartate-beta-hydroxylase(Asph)	ASPH	11.2001	12	3.97185e+07	3.40017e+07	2.38143e+07	2.30968e+07	2.80316e+07	2.54108e+07	2.5992e+07	2.91894e+07	0.90046	-0.151265	0.495594
Q3TCH7	cullin 4A(Cul4a)	Cul4a	11.1771	8	1.27606e+07	1.28477e+07	1.30513e+07	1.35454e+07	1.07593e+07	1.35478e+07	1.29481e+07	1.41595e+07	0.984859	-0.0220106	0.80384
P17047	lysosomal-associated membrane protein 2(Lamp2)	Lamp2	11.1443	8	2.06688e+08	2.16456e+08	1.89814e+08	1.9427e+08	2.48748e+08	2.52636e+08	2.4578e+08	2.38056e+08	1.2205	0.287468	0.000604697
Q61147	ceruloplasmin(Cp)	Cp	11.1372	11	1.8087e+07	2.30003e+07	1.67532e+07	1.40287e+07	2.27022e+07	2.41794e+07	3.01803e+07	2.70628e+07	1.44881	0.534866	0.0180705
Q62048	proliferation and apoptosis adaptor protein 15A(Pea15a)	Pea15	11.108	8	5.24503e+07	4.9025e+07	1.55208e+08	8.10279e+07	4.42051e+07	3.3682e+07	3.85495e+07	3.33931e+07	0.443662	-1.17247	0.106954
Q3TGF2	family with sequence similarity 107, member B(Fam107b)	Fam107b	11.0873	6	1.06223e+07	1.05181e+07	1.17438e+07	1.10336e+07	4.18824e+07	5.16341e+07	2.26107e+07	3.65369e+07	3.47614	1.79748	0.00416615
Q9EQS3	MYC binding protein(Mycbp)	Mycbp	11.0868	6	9.30108e+07	9.02311e+07	7.72314e+07	7.8682e+07	1.02127e+08	9.88723e+07	1.05667e+08	9.7682e+07	1.19222	0.253653	0.00983769
P08030	adenine phosphoribosyl transferase(Aprt)	Aprt	11.086	9	4.63562e+07	3.14258e+07	6.86515e+07	5.68178e+07	6.54245e+07	6.53805e+07	8.76037e+07	7.32479e+07	1.43496	0.521006	0.0585571
Q05816	fatty acid binding protein 5, epidermal(Fabp5)	Fabp5	11.0477	20	6.01924e+08	6.28871e+08	8.70473e+08	8.94039e+08	1.33761e+08	1.38353e+08	3.60487e+08	3.74528e+08	0.336236	-1.57246	0.00282376
Q9CZ28	SNF8, ESCRT-II complex subunit, homolog (S. cerevisiae)(Snf8)	Snf8	11.0329	5	2.36367e+08	2.22185e+08	2.11788e+08	1.9053e+08	2.37804e+08	2.0699e+08	2.65069e+08	2.34787e+08	1.09732	0.133986	0.219987
Q9D1D4	transmembrane p24 trafficking protein 10(Tmed10)	Tmed10	11.0291	9	6.27937e+07	6.29615e+07	5.23844e+07	5.63477e+07	7.10482e+07	6.84332e+07	7.4749e+07	7.15298e+07	1.21866	0.285296	0.00442282
P09528	ferritin heavy polypeptide 1(Fth1)	Fth1	11.0186	7	1.4912e+07	1.88302e+07	1.40628e+07	1.51444e+07	2.14292e+07	2.26305e+07	1.63988e+07	1.84595e+07	1.25367	0.326163	0.0644674
P62843	ribosomal protein S15(Rps15)	Rps15	11.0052	7	3.84806e+08	3.42413e+08	4.29739e+08	2.8954e+08	4.16841e+08	3.76412e+08	2.59497e+08	2.84206e+08	0.924271	-0.113613	0.587614
Q9CY50	signal sequence receptor, alpha(Ssr1)	Ssr1	10.9916	5	2.99068e+08	2.80443e+08	2.38719e+08	2.3053e+08	2.8771e+08	3.17818e+08	2.81721e+08	2.62457e+08	1.09625	0.132581	0.254993
O08997	antioxidant 1 copper chaperone(Atox1)	Atox1	10.9888	8	1.15337e+09	1.19296e+09	1.01247e+09	8.83112e+08	1.44605e+09	1.30141e+09	1.16803e+09	1.25751e+09	1.2195	0.286285	0.0437352
P49586	phosphate cytidylyltransferase 1, choline, alpha isoform(Pcyt1a)	Pcyt1a	10.9877	10	2.16218e+07	2.27513e+07	2.89345e+07	2.37955e+07	2.25348e+07	2.14396e+07	2.86304e+07	2.70312e+07	1.02609	0.0371505	0.798162
Q62087	paraoxonase 3(Pon3)	Pon3	10.9482	7	3.04448e+07	3.18493e+07	3.8039e+07	3.89916e+07	4.45096e+07	3.81663e+07	4.50967e+07	4.57984e+07	1.2458	0.317076	0.0217833
Q8R1V4	transmembrane p24 trafficking protein 4(Tmed4)	Tmed4	10.9481	9	5.26588e+07	4.02334e+07	3.89431e+07	3.1296e+07	3.63351e+07	2.39067e+07	3.22539e+07	3.34299e+07	0.771928	-0.373463	0.121772
Q9CY64	biliverdin reductase A(Blvra)	Blvra	10.9443	13	5.48057e+07	5.28193e+07	5.31451e+07	5.51362e+07	5.49003e+07	5.14451e+07	5.95916e+07	5.87194e+07	1.04053	0.0573151	0.307589
Q9DB26	phytanoyl-CoA dioxygenase domain containing 1(Phyhd1)	Phyhd1	10.9327	7	1.55016e+08	9.78427e+07	8.41739e+07	1.00153e+08	1.50851e+08	1.09239e+08	9.14475e+07	1.04253e+08	1.04256	0.0601265	0.825953
P55050	fatty acid binding protein 2, intestinal(Fabp2)	Fabp2	10.8788	9	1.09353e+09	1.10345e+09	8.3731e+08	8.50742e+08	2.28863e+08	2.25044e+08	3.96794e+08	3.45607e+08	0.307928	-1.69933	0.000219127
Q9CX00	increased sodium tolerance 1 homolog (yeast)(Ist1)	Ist1	10.8471	8	1.93614e+07	2.08317e+07	1.81989e+07	1.71613e+07	1.6996e+07	1.72367e+07	1.47795e+07	1.39952e+07	0.833945	-0.261976	0.0318709
Q61029	thymopoietin(Tmpo)	Tmpo	10.8396	3	1.65734e+07	1.98325e+07	1.50238e+07	1.63218e+07	2.02362e+07	1.82696e+07	2.62194e+07	1.57513e+07	1.18782	0.248315	0.242523
Q5SUF2	LUC7-like 3 (S. cerevisiae)(Luc7l3)	Luc7l3	10.8367	8	5.44699e+06	7.13504e+06	7.12146e+06	9.55769e+06	1.51248e+07	6.45022e+06	1.55199e+07	1.28971e+07	1.70848	0.77271	0.0617721
Q06890	clusterin(Clu)	Clu	10.8215	12	3.67276e+07	3.6327e+07	3.41543e+07	4.09094e+07	4.83721e+07	4.68514e+07	6.69697e+07	7.23471e+07	1.58347	0.663086	0.0171485
P11438	lysosomal-associated membrane protein 1(Lamp1)	Lamp1	10.8137	6	1.02778e+08	9.95034e+07	9.31458e+07	9.68415e+07	1.33677e+08	1.33942e+08	1.21897e+08	1.17394e+08	1.29225	0.369891	0.000848208
Q9CY97	Ssu72 RNA polymerase II CTD phosphatase homolog (yeast)(Ssu72)	Ssu72	10.8133	5	4.98808e+06	4.91588e+06	4.93493e+06	3.92187e+06	5.69189e+06	5.72659e+06	6.00972e+06	4.59052e+06	1.17366	0.231012	0.0908013
O35295	purine rich element binding protein B(Purb)	Purb	10.8114	7	7.8117e+06	2.29322e+07	7.11612e+06	1.29029e+07	1.93256e+07	1.85253e+07	2.29589e+07	2.72746e+07	1.73521	0.795114	0.0661395
Q8BY87	ubiquitin specific peptidase 47(Usp47)	Usp47	10.8077	18	2.238e+06	1.76543e+06	2.63157e+06	6.74853e+06	1.16012e+06	2.08257e+06	2.01184e+06	1.48245e+06	0.503378	-0.990286	0.204979
Q06185	ATP synthase, H+ transporting, mitochondrial F1F0 complex, subunit E(Atp5k)	Atp5me	10.7824	12	1.05163e+09	9.86703e+08	1.32521e+09	1.35787e+09	7.91761e+08	7.9572e+08	8.14239e+08	8.33665e+08	0.685258	-0.545282	0.00778462
P60122	RuvB-like protein 1(Ruvbl1)	Ruvbl1	10.7664	9	7.20864e+06	7.58311e+06	8.18055e+06	7.72023e+06	7.6299e+06	6.31919e+06	1.03584e+07	1.02209e+07	1.12498	0.169894	0.380866
Q9JK92	heat shock protein 8(Hspb8)	Hspb8	10.7658	5	6.54267e+07	5.04532e+07	7.86847e+07	8.43361e+07	6.38003e+07	7.14228e+07	1.5017e+08	6.07019e+07	1.24093	0.311418	0.485937
Q9CQ92	fission, mitochondrial 1(Fis1)	Fis1	10.7605	7	1.61949e+08	1.28184e+08	1.71156e+08	1.37699e+08	1.48661e+08	1.64074e+08	1.39724e+08	1.63134e+08	1.02772	0.0394507	0.73424
O09167	ribosomal protein L21(Rpl21)	Rpl21	10.7591	9	8.05664e+08	7.80917e+08	6.47385e+08	7.90987e+08	8.13379e+08	8.04506e+08	7.09356e+08	7.54723e+08	1.01885	0.0269371	0.756278
P47955	ribosomal protein, large, P1(Rplp1)	Rplp1	10.7545	6	1.39136e+09	1.32763e+09	1.47428e+09	1.46757e+09	1.44753e+09	1.38112e+09	1.4626e+09	1.34751e+09	0.996099	-0.00563895	0.904559
Q9CQJ6	density-regulated protein(Denr)	Denr	10.7449	6	2.65895e+07	2.90987e+07	2.7957e+07	2.40762e+07	3.26077e+07	2.24328e+07	2.58138e+07	2.44888e+07	0.977922	-0.0322082	0.816639
P97927	laminin, alpha 4(Lama4)	Lama4	10.7219	11	1.684e+07	3.44752e+07	6.92446e+06	7.25421e+06	4.85106e+06	3.72228e+07	4.32983e+06	3.4904e+06	0.761813	-0.392491	0.722585
Q9D6Z1	NOP56 ribonucleoprotein(Nop56)	Nop56	10.693	9	2.1713e+08	2.23258e+08	2.25308e+08	2.49188e+08	2.62989e+08	2.65471e+08	2.46721e+08	2.65079e+08	1.13704	0.185284	0.0094439
P56376	acylphosphatase 1, erythrocyte (common) type(Acyp1)	Acyp1	10.6791	5	1.07784e+08	7.86199e+07	8.09896e+07	8.50548e+07	1.24276e+08	8.84341e+07	1.26252e+08	1.72174e+08	1.45024	0.536296	0.0746951
Q9Z1M8	IK cytokine(Ik)	Ik	10.6742	21	1.66832e+07	9.84268e+06	9.46868e+06	1.88324e+07	1.2654e+07	1.16998e+07	1.81829e+07	1.613e+07	1.07003	0.0976562	0.745096
Q9CQZ6	NADH:ubiquinone oxidoreductase subunit B3(Ndufb3)	Ndufb3	10.6511	6	1.66705e+08	1.69165e+08	1.11263e+08	1.14433e+08	1.28285e+08	1.24749e+08	1.38199e+08	1.32406e+08	0.932462	-0.100883	0.579302
Q8K2Q9	shootin 1(Shtn1)	Shtn1	10.631	17	5.27653e+07	4.75115e+07	5.56003e+07	4.85786e+07	5.54812e+07	5.16335e+07	6.81514e+07	6.50746e+07	1.17551	0.233293	0.0835937
P18572	basigin(Bsg)	Bsg	10.6296	7	4.38833e+07	4.43415e+07	3.21928e+07	3.606e+07	4.36653e+07	4.34958e+07	5.14088e+07	5.10586e+07	1.21186	0.27722	0.0673936
P83870	PHD finger protein 5A(Phf5a)	Phf5a	10.582	6	9.78688e+06	1.02682e+07	1.40475e+07	9.57426e+06	1.08825e+07	1.07891e+07	1.24955e+07	1.11374e+07	1.03726	0.052784	0.729997
Q9CXF4	TBC1 domain family, member 15(Tbc1d15)	Tbc1d15	10.5613	8	2.62295e+07	1.95797e+07	2.45239e+07	2.54923e+07	2.37005e+07	2.18415e+07	2.01907e+07	2.24797e+07	0.920554	-0.119425	0.297515
P12265	glucuronidase, beta(Gusb)	Gusb	10.5336	12	2.13535e+07	2.67163e+07	2.1059e+07	2.15752e+07	2.82853e+07	2.89365e+07	2.65595e+07	2.49353e+07	1.19859	0.261333	0.0322654
P83882	ribosomal protein L36A(Rpl36a)	Rpl36a	10.5037	10	4.71517e+08	4.5494e+08	4.44054e+08	4.4847e+08	4.31209e+08	4.36091e+08	4.78699e+08	4.37455e+08	0.980467	-0.0284588	0.506081
P54823	DEAD (Asp-Glu-Ala-Asp) box polypeptide 6(Ddx6)	Ddx6	10.4871	11	1.95488e+07	2.18951e+07	2.09587e+07	2.06706e+07	2.01182e+07	2.5985e+07	2.94902e+07	2.57054e+07	1.21939	0.28616	0.0626338
Q8R1I1	ubiquinol-cytochrome c reductase, complex III subunit X(Uqcr10)	Uqcr10	10.4738	7	8.13646e+08	8.12766e+08	8.02698e+08	7.82155e+08	7.20864e+08	7.24375e+08	7.48254e+08	7.34243e+08	0.911708	-0.133356	0.000307766
Q6P2K6	protein phosphatase 4 regulatory subunit 3A(Ppp4r3a)	Ppp4r3a	10.4698	9	2.52826e+06	3.12269e+06	2.28936e+06	3.12381e+06	2.19371e+06	1.9953e+06	1.88592e+06	1.25427e+06	0.662429	-0.594162	0.0190221
Q9D5V5	cullin 5(Cul5)	Cul5	10.4652	11	2.11263e+08	2.28993e+08	2.80056e+08	3.04091e+08	2.10622e+08	2.01786e+08	4.44197e+08	4.10152e+08	1.23658	0.306358	0.405557
P63094/Q6R0H7	Guanine nucleotide-binding protein G(s) subunit alpha isoforms short/Guanine nucleotide-binding protein G(s) subunit alpha isoforms Xlas	Gnas	10.449	9	1.24331e+07	1.21087e+07	1.12786e+07	1.02982e+07	1.2018e+07	1.2805e+07	1.68654e+07	1.31252e+07	1.18853	0.249184	0.11506
P63073	eukaryotic translation initiation factor 4E(Eif4e)	Eif4e	10.4471	7	3.74826e+07	5.70789e+07	7.13422e+07	5.7036e+07	3.23642e+07	3.43245e+07	6.21407e+07	5.60163e+07	0.829129	-0.270332	0.389101
Q9D0F3	lectin, mannose-binding, 1(Lman1)	Lman1	10.4123	14	4.69651e+08	3.48386e+08	4.75972e+08	4.71252e+08	3.86098e+08	4.52181e+08	3.84737e+08	2.63076e+08	0.841853	-0.248359	0.213485
Q8BYC6	TAO kinase 3(Taok3)	Taok3	10.3798	15	2.90176e+07	3.17249e+07	2.33302e+07	6.53231e+07	2.59837e+07	2.90514e+07	3.14687e+07	3.34261e+07	0.802766	-0.316948	0.472963
P48774	glutathione S-transferase, mu 5(Gstm5)	Gstm5	10.3627	11	1.2659e+07	1.59528e+07	1.63677e+07	1.29417e+07	9.71669e+06	1.00495e+07	1.28641e+07	1.25007e+07	0.779181	-0.35997	0.0454971
P56565	S100 calcium binding protein A1(S100a1)	S100A1	10.3587	5	8.64203e+07	8.6e+07	5.91005e+07	3.57648e+07	7.40784e+07	8.65293e+07	7.44916e+07	7.02575e+07	1.14244	0.192113	0.480842
P27048/P63163	Small nuclear ribonucleoprotein-associated protein B/Small nuclear ribonucleoprotein-associated protein N	Snrpb/Snrpn	10.323	9	1.10971e+08	1.21368e+08	9.91766e+07	9.78369e+07	1.16225e+08	1.24876e+08	8.33549e+07	8.0931e+07	0.944179	-0.0828673	0.649303
P84089	ERH mRNA splicing and mitosis factor(Erh)	Erh	10.2633	5	2.61553e+08	2.46725e+08	2.1651e+08	2.32887e+08	2.50735e+08	2.62275e+08	2.83439e+08	2.51734e+08	1.09451	0.130283	0.11441
Q9WTR5	cadherin 13(Cdh13)	Cdh13	10.2504	5	5.99229e+08	4.3354e+08	1.91578e+08	2.44335e+08	6.10076e+08	6.4635e+08	4.73567e+08	4.67862e+08	1.49648	0.581576	0.130017
Q9DB15	mitochondrial ribosomal protein L12(Mrpl12)	Mrpl12	10.2341	10	1.56979e+08	1.66759e+08	1.58383e+08	1.58293e+08	1.6191e+08	1.67187e+08	1.74819e+08	1.71157e+08	1.05412	0.0760366	0.0509241
Q99M28	RNA binding protein with serine rich domain 1(Rnps1)	Rnps1	10.2219	6	3.74786e+07	4.06467e+07	3.55022e+07	3.27144e+07	3.71061e+07	3.90658e+07	9.48018e+07	4.51249e+07	1.47667	0.562347	0.253227
P25911	LYN proto-oncogene, Src family tyrosine kinase(Lyn)	Lyn	10.1904	4	1.35891e+07	1.17718e+07	1.35364e+07	9.63957e+06	1.60755e+07	1.00782e+07	2.31931e+07	1.74631e+07	1.37648	0.460984	0.159982
E9Q7G0	nuclear mitotic apparatus protein 1(Numa1)	Numa1	10.1898	26	3.93575e+06	5.76724e+06	3.63548e+06	6.4915e+06	4.91023e+06	2.87614e+06	3.97696e+06	5.3509e+06	0.863049	-0.212485	0.472279
O55142	ribosomal protein L35A(Rpl35a)	Rpl35a	10.1806	10	4.11966e+08	4.18914e+08	3.70998e+08	3.70402e+08	4.10366e+08	3.96623e+08	3.7696e+08	3.85099e+08	0.997944	-0.00296968	0.958454
B9EJ86	oxysterol binding protein-like 8(Osbpl8)	Osbpl8	10.1144	5	3.5897e+07	3.21355e+07	2.94967e+07	2.94681e+07	3.24441e+07	3.44872e+07	3.46866e+07	3.04167e+07	1.03967	0.0561195	0.514433
Q9D1R9	ribosomal protein L34(Rpl34)	Rpl34	10.0973	7	4.00836e+08	3.64358e+08	3.55305e+08	3.67031e+08	3.41491e+08	3.53519e+08	3.53962e+08	3.25958e+08	0.924304	-0.11356	0.0566743
P62878	ring-box 1(Rbx1)	Rbx1	10.0824	6	1.02053e+08	1.04923e+08	8.2184e+07	8.80967e+07	9.45543e+07	9.49697e+07	9.70303e+07	1.00227e+08	1.02525	0.0359709	0.686319
Q8BH58	TIP41, TOR signalling pathway regulator-like (S. cerevisiae)(Tiprl)	Tiprl	10.0682	8	2.6857e+07	2.52851e+07	2.20981e+07	2.2696e+07	2.54935e+07	2.60734e+07	2.56883e+07	2.55506e+07	1.06055	0.0848156	0.23893
Q8CGY8	O-linked N-acetylglucosamine (GlcNAc) transferase (UDP-N-acetylglucosamine:polypeptide-N-acetylglucosaminyl transferase)(Ogt)	Ogt	10.0553	11	2.51947e+07	2.00946e+07	2.30078e+07	2.31084e+07	2.45653e+07	2.01912e+07	1.86231e+07	2.03282e+07	0.915784	-0.12692	0.287452
Q922U1	pre-mRNA processing factor 3(Prpf3)	Prpf3	10.0275	11	2.1737e+07	2.98059e+07	1.1259e+07	329808	2.59705e+07	2.4067e+07	8.83951e+06	2.38303e+07	1.31008	0.38965	0.539968
Q60675	laminin, alpha 2(Lama2)	Lama2	10.011	13	8.56588e+07	8.52008e+07	1.15501e+08	1.16381e+08	6.21244e+07	5.42946e+07	4.06025e+07	3.29713e+07	0.471748	-1.08391	0.00288573
Q61553	fascin actin-bundling protein 1(Fscn1)	Fscn1	9.98182	10	1.17823e+08	1.2833e+08	1.07347e+08	1.20184e+08	1.46972e+08	1.47664e+08	1.54693e+08	1.54839e+08	1.27547	0.351027	0.000514189
Q91VK1	basic leucine zipper and W2 domains 2(Bzw2)	Bzw2	9.97026	7	5.90531e+06	2.20214e+06	1.53038e+07	1.59891e+07	3.04582e+06	3.95262e+06	3.74114e+06	3.05328e+06	0.35007	-1.51429	0.112207
Q9ESE1	LPS-responsive beige-like anchor(Lrba)	Lrba	9.88955	15	3.18417e+06	3.71104e+06	3.14408e+06	3.30432e+06	3.57329e+06	3.60683e+06	9.53945e+06	3.15762e+06	1.48964	0.574966	0.327436
Q8K019	BCL2-associated transcription factor 1(Bclaf1)	Bclaf1	9.86253	13	1.52015e+07	1.54476e+07	1.19876e+07	1.18533e+07	1.25127e+07	1.2051e+07	1.4117e+07	1.3193e+07	0.951985	-0.0709899	0.567608
P12023	amyloid beta (A4) precursor protein(App)	App	9.83083	14	1.06567e+07	1.04048e+07	1.42733e+07	1.44258e+07	1.07163e+07	1.12723e+07	3.04209e+07	3.04938e+07	1.66604	0.736427	0.198112
Q9CR86	calcium regulated heat stable protein 1(Carhsp1)	Carhsp1	9.69674	6	1.73397e+08	1.80291e+08	1.64763e+08	1.51455e+08	2.7044e+08	1.82237e+08	1.57358e+08	1.62563e+08	1.15329	0.205759	0.379026
Q9D8B4	NADH:ubiquinone oxidoreductase subunit A11(Ndufa11)	Ndufa11	9.67771	7	7.87055e+07	8.64787e+07	8.34106e+07	1.07328e+08	7.62911e+07	6.85239e+07	5.40882e+07	6.49987e+07	0.741458	-0.431563	0.0259417
P39053	dynamin 1(Dnm1)	Dnm1	9.65129	10	1.07893e+08	7.85224e+07	3.14194e+07	3.5835e+07	2.02112e+07	1.43607e+08	2.29474e+07	1.04534e+08	1.14834	0.199555	0.800769
Q62422	osteoclast stimulating factor 1(Ostf1)	Ostf1	9.55371	7	7.4809e+07	7.59185e+07	6.91777e+07	6.65691e+07	8.26985e+07	8.32795e+07	8.73849e+07	8.31253e+07	1.17458	0.23215	0.00240845
Q62426	cystatin B(Cstb)	Cstb	9.51674	8	2.40758e+08	1.9939e+08	2.62528e+08	2.14364e+08	2.386e+08	2.38475e+08	3.06471e+08	3.64522e+08	1.25193	0.32415	0.135123
Q8BMS4	coenzyme Q3 methyltransferase(Coq3)	Coq3	9.45418	6	5.72166e+07	5.71852e+07	4.75662e+07	4.91026e+07	5.84448e+07	5.59097e+07	5.1606e+07	4.90747e+07	1.01878	0.0268461	0.775932
P67984	ribosomal protein L22(Rpl22)	Rpl22	9.39904	8	1.24885e+09	1.25694e+09	1.1737e+09	1.23715e+09	1.31545e+09	1.36669e+09	1.20647e+09	1.18842e+09	1.03262	0.0463122	0.425448
Q8R2Y8	peptidyl-tRNA hydrolase 2(Ptrh2)	Ptrh2	9.39057	5	5.43186e+07	6.235e+07	5.00041e+07	6.67751e+07	4.90652e+07	5.73409e+07	6.70924e+07	5.35097e+07	0.972415	-0.040356	0.775606
Q8K5B2	multiple coagulation factor deficiency 2(Mcfd2)	Mcfd2	9.29001	3	1.84034e+07	1.80265e+07	1.44777e+07	1.8994e+07	1.90783e+07	1.0698e+08	2.47112e+07	2.26477e+07	2.48088	1.31085	0.269306
O35326	serine and arginine-rich splicing factor 5(Srsf5)	Srsf5	9.25986	5	2.89163e+07	2.80414e+07	2.24259e+07	2.1361e+07	3.03443e+07	2.55253e+07	2.73021e+07	2.82075e+07	1.10556	0.144778	0.265896
Q6P8I4	PEST proteolytic signal containing nuclear protein(Pcnp)	Pcnp	9.16619	4	5.16312e+07	5.01283e+07	4.4173e+07	4.64085e+07	5.28095e+07	5.65222e+07	6.9242e+07	6.44095e+07	1.26329	0.337191	0.0213552
Q9D7I5	phospholysine phosphohistidine inorganic pyrophosphate phosphatase(Lhpp)	Lhpp	9.12094	8	1.22036e+07	5.76104e+07	5.15418e+07	5.97456e+07	5.93063e+07	7.45683e+07	5.31466e+07	4.82416e+07	1.29907	0.377474	0.32171
O88668	cellular repressor of E1A-stimulated genes 1(Creg1)	Creg1	9.07014	7	1.82475e+08	1.76419e+08	1.8904e+08	1.97295e+08	2.5212e+08	2.41864e+08	2.83498e+08	2.73535e+08	1.41033	0.496028	0.000351623
Q8BMP6	acyl-Coenzyme A binding domain containing 3(Acbd3)	Acbd3	9.06709	12	1.02728e+08	1.07647e+08	1.27846e+08	1.17644e+08	1.95145e+08	1.62366e+08	1.48845e+08	1.57304e+08	1.45583	0.541837	0.00413916
Q6DFW4	NOP58 ribonucleoprotein(Nop58)	Nop58	9.03776	12	1.52302e+07	1.7068e+07	1.78237e+07	1.81995e+07	3.15989e+07	2.24714e+07	2.40639e+07	1.80287e+07	1.40751	0.493141	0.0533215
Q78PG9	coiled-coil domain containing 25(Ccdc25)	Ccdc25	9.03638	7	5.67183e+07	4.33754e+07	3.75135e+07	3.06556e+07	4.80289e+07	4.8363e+07	2.92519e+07	4.34827e+07	1.00513	0.00738586	0.976796
C0HKG5/C0HKG6	Ribonuclease T2-A/Ribonuclease T2-B	Rnaset2a/Rnaset2b	9.03309	6	6.08805e+06	1.12443e+07	9.42617e+06	1.05851e+07	8.03832e+06	6.87299e+06	7.34107e+06	8.08151e+06	0.81229	-0.299934	0.188836
Q9CRD0	OCIA domain containing 1(Ociad1)	Ociad1	8.9872	9	5.6314e+07	5.94522e+07	6.6837e+07	5.28648e+07	4.58018e+07	4.71971e+07	4.99605e+07	5.32459e+07	0.833257	-0.263167	0.0278439
Q03311	butyrylcholinesterase(Bche)	Bche	8.93663	7	1.53379e+07	1.56559e+07	8.93497e+06	1.25722e+07	1.40999e+07	2.33277e+07	2.06627e+07	1.32357e+07	1.35857	0.442085	0.158346
Q5XG73	acyl-Coenzyme A binding domain containing 5(Acbd5)	Acbd5	8.92933	11	5.82711e+07	4.81534e+07	3.40815e+07	3.65653e+07	1.33975e+07	1.61379e+07	3.63695e+07	4.45448e+07	0.623759	-0.68094	0.128421
Q91WS0	CDGSH iron sulfur domain 1(Cisd1)	Cisd1	8.9275	8	3.23171e+08	2.94645e+08	3.01613e+08	1.50082e+08	3.18283e+08	3.65259e+08	3.48407e+08	3.12581e+08	1.25715	0.330152	0.148582
P61514	ribosomal protein L37a(Rpl37a)	Rpl37a	8.87987	3	1.84179e+08	1.95201e+08	1.98871e+08	1.93991e+08	2.15917e+08	2.02157e+08	1.8182e+08	2.0908e+08	1.04757	0.0670401	0.294983
Q9DBG5	perilipin 3(Plin3)	Plin3	8.78904	11	7.95727e+06	7.03852e+06	8.09251e+06	6.94167e+06	6.24994e+06	5.73199e+06	7.1681e+06	7.84673e+06	0.898993	-0.153617	0.223685
P62892	ribosomal protein L39(Rpl39)	Rpl39	8.77172	5	5.53572e+08	5.20332e+08	4.54749e+08	4.77078e+08	4.81952e+08	4.96325e+08	4.97736e+08	4.89739e+08	0.980068	-0.0290469	0.670688
Q9ESX5	dyskeratosis congenita 1, dyskerin(Dkc1)	Dkc1	8.7603	13	3.73402e+07	4.47306e+07	3.3516e+07	3.24665e+07	4.19951e+07	4.60358e+07	6.14848e+07	4.96721e+07	1.34538	0.428012	0.0441407
Q8VDT9	mitochondrial ribosomal protein L50(Mrpl50)	Mrpl50	8.75423	8	1.89717e+07	1.56837e+07	1.93976e+07	1.76407e+07	2.24654e+07	1.91837e+07	1.74894e+07	1.85308e+07	1.08335	0.115498	0.314333
Q8BK30	NADH:ubiquinone oxidoreductase core subunit V3(Ndufv3)	Ndufv3	8.73374	9	2.24024e+08	7.01107e+07	2.08155e+08	2.15696e+08	3.61517e+08	2.47803e+08	2.47095e+08	2.43025e+08	1.53128	0.614741	0.0868903
P62320	small nuclear ribonucleoprotein D3(Snrpd3)	Snrpd3	8.72988	8	7.30509e+07	1.14497e+08	9.5913e+07	2.40697e+08	7.86382e+07	8.6089e+07	7.80618e+07	1.003e+08	0.654552	-0.611419	0.277139
Q02013	aquaporin 1(Aqp1)	Aqp1	8.7191	5	2.11307e+07	1.79447e+07	1.3676e+07	1.56638e+07	1.99632e+07	1.88556e+07	1.39839e+07	1.73542e+07	1.02546	0.0362677	0.839758
Q99JB8	protein kinase C and casein kinase substrate in neurons 3(Pacsin3)	Pacsin3	8.71704	7	3.36018e+07	2.31183e+07	1.95717e+07	2.22109e+07	2.17701e+07	2.88271e+07	2.5683e+07	2.48579e+07	1.02675	0.0380907	0.85313
Q8BG73	SH3 domain binding glutamic acid-rich protein like 2(Sh3bgrl2)	Sh3bgrl2	8.70943	4	3.18221e+07	3.28085e+07	3.0952e+07	2.89273e+07	3.52772e+07	2.86378e+07	3.76907e+07	3.11455e+07	1.06619	0.0924641	0.383678
Q9CRB2	NHP2 ribonucleoprotein(Nhp2)	Nhp2	8.67338	5	3.3256e+07	3.5939e+07	2.91558e+07	3.25374e+07	3.78827e+07	3.82314e+07	3.40045e+07	3.58869e+07	1.1155	0.157688	0.06856
Q8C2Q3	RNA binding motif protein 14(Rbm14)	Rbm14	8.67234	13	2.88063e+08	2.45331e+08	6.63324e+08	2.03877e+08	1.5886e+08	1.6647e+08	1.51172e+08	1.49298e+08	0.44681	-1.16227	0.117054
Q8BVE3	ATPase, H+ transporting, lysosomal V1 subunit H(Atp6v1h)	Atp6v1h	8.67216	8	1.65104e+07	7.58501e+06	9.26298e+06	1.77485e+07	1.10356e+07	1.34777e+07	1.35364e+07	1.14516e+07	0.968584	-0.0460512	0.883816
Q9QZ23	NFU1 iron-sulfur cluster scaffold(Nfu1)	Nfu1	8.66153	7	2.99919e+07	3.14422e+07	2.59654e+07	2.424e+07	3.05611e+07	3.15841e+07	2.92135e+07	2.94424e+07	1.08206	0.113786	0.243568
P00920	carbonic anhydrase 2(Car2)	Car2	8.6583	7	1.81766e+07	2.38166e+07	1.25009e+07	1.44648e+07	2.18562e+07	8.53185e+06	1.82052e+07	2.68496e+07	1.09403	0.129649	0.73673
Q9CQM9	glutaredoxin 3(Glrx3)	Glrx3	8.65773	12	1.03344e+08	1.11038e+08	1.10457e+08	8.58878e+07	9.95277e+07	8.73198e+07	9.64116e+07	1.10868e+08	0.959584	-0.0595184	0.605494
P70266	6-phosphofructo-2-kinase/fructose-2,6-biphosphatase 1(Pfkfb1)	Pfkfb1	8.64814	20	5.25109e+07	5.12251e+07	5.50848e+07	5.3815e+07	3.31019e+07	3.61375e+07	4.41508e+07	4.34964e+07	0.737819	-0.438662	0.00276291
P47941	v-crk avian sarcoma virus CT10 oncogene homolog-like(Crkl)	Crkl	8.62658	7	1.49232e+07	1.81921e+07	1.4554e+07	2.12573e+07	1.15233e+07	1.53491e+07	1.2893e+07	1.4647e+07	0.789424	-0.341129	0.0894892
Q9WV55	vesicle-associated membrane protein, associated protein A(Vapa)	Vapa	8.62581	10	8.03741e+06	7.82212e+06	5.20013e+06	6.63669e+06	9.41609e+06	7.62204e+06	7.4582e+06	7.42229e+06	1.15245	0.204702	0.240322
Q9ET22	dipeptidylpeptidase 7(Dpp7)	Dpp7	8.62316	11	4.29718e+07	4.11982e+07	4.55769e+07	3.74583e+07	3.6567e+07	3.7835e+07	3.83521e+07	4.68451e+07	0.954511	-0.0671664	0.536212
Q9CQ48	NudC domain containing 2(Nudcd2)	Nudcd2	8.60675	5	2.1567e+07	2.20807e+07	1.87636e+07	1.84493e+07	2.07828e+07	2.06239e+07	2.6988e+07	2.59357e+07	1.16658	0.222285	0.130075
Q9CQA6	coiled-coil-helix-coiled-coil-helix domain containing 1(Chchd1)	Chchd1	8.60671	5	1.56709e+07	1.73899e+07	1.6491e+07	1.45134e+07	1.47005e+07	1.67904e+07	1.40131e+07	1.63165e+07	0.964961	-0.0514581	0.554751
P28658	ataxin 10(Atxn10)	Atxn10	8.59902	6	7.68436e+06	9.2661e+06	7.79701e+06	7.75385e+06	8.21972e+06	9.3956e+06	1.01658e+07	1.03844e+07	1.17428	0.231772	0.0624053
A0JNU3	asparaginase(Aspg)	Aspg	8.58447	8	5.20597e+07	5.8742e+07	5.31005e+07	5.27566e+07	3.97716e+07	4.20937e+07	4.43529e+07	4.22109e+07	0.777393	-0.363284	0.000541889
P42232	signal transducer and activator of transcription 5B(Stat5b)	Stat5b	8.56602	4	2.16684e+07	2.00642e+07	1.45233e+07	1.61885e+07	1.6918e+07	2.19574e+07	2.12553e+07	2.41391e+07	1.16324	0.218143	0.236072
P20065	thymosin, beta 4, X chromosome(Tmsb4x)	Tmsb4x	8.5645	7	9.06827e+07	5.4271e+07	1.42013e+08	5.23114e+07	2.93336e+07	4.64603e+07	1.44678e+08	1.26565e+08	1.02287	0.0326161	0.958251
Q8K2C6	sirtuin 5(Sirt5)	Sirt5	8.55434	8	4.69658e+07	4.24287e+07	3.41977e+07	3.67022e+07	3.6532e+07	3.30615e+07	4.9257e+07	4.83316e+07	1.04297	0.0606962	0.742849
Q8BHG2	CXXC motif containing zinc binding protein(Czib)	Czib	8.54315	5	4.61112e+07	4.37536e+07	4.70398e+07	3.9514e+07	4.37852e+07	5.28341e+07	5.25893e+07	6.35211e+07	1.20582	0.270019	0.0832243
Q3UPH1	proline-rich coiled-coil 1(Prrc1)	Prrc1	8.53943	6	2.37263e+07	2.79996e+07	1.60525e+07	2.11446e+07	2.45257e+07	2.55189e+07	1.67443e+07	1.35801e+07	0.903804	-0.145918	0.598382
Q9CYZ2	tumor protein D52-like 2(Tpd52l2)	Tpd52l2	8.53061	5	5.82056e+07	6.46158e+07	5.0946e+07	4.15831e+07	5.69206e+07	6.19968e+07	6.5091e+07	6.04531e+07	1.13518	0.18292	0.213564
Q91VF2	histamine N-methyltransferase(Hnmt)	Hnmt	8.52961	8	7.74499e+07	7.8144e+07	9.26182e+07	8.38371e+07	7.0386e+07	7.5424e+07	6.4152e+07	6.01636e+07	0.813511	-0.297767	0.018988
Q9EQW7	kinesin family member 13A(Kif13a)	Kif13a	8.51158	9	6.6295e+06	7.6764e+06	7.48986e+06	7.47814e+06	6.23773e+06	6.61859e+06	6.92273e+06	7.16143e+06	0.920291	-0.119839	0.106712
Q9R013	cathepsin F(Ctsf)	Ctsf	8.50923	7	3.49609e+07	3.59128e+07	3.52774e+07	3.30682e+07	3.1002e+07	3.74562e+07	2.36335e+07	2.41046e+07	0.834628	-0.260794	0.134273
Q91VX2	ubiquitin-associated protein 2(Ubap2)	Ubap2	8.49525	7	9.53974e+06	1.07997e+07	9.29759e+06	8.71318e+06	1.09454e+07	1.06154e+07	1.39595e+07	1.22022e+07	1.24439	0.315434	0.03681
B7ZMP1	X-prolyl aminopeptidase 3, mitochondrial(Xpnpep3)	Xpnpep3	8.49392	9	8.33385e+07	9.48017e+07	7.58328e+07	7.61236e+07	9.80166e+07	9.05594e+07	5.07397e+07	1.10464e+08	1.05963	0.0835594	0.730818
Q3TCJ1	BRISC complex subunit(Abraxas2)	Abraxas2	8.48807	7	1.57187e+07	1.66138e+07	1.64593e+07	1.66534e+07	1.6408e+07	9.75184e+06	1.98569e+07	1.88539e+07	0.991222	-0.0127196	0.951908
Q9DAK9	phosphohistidine phosphatase 1(Phpt1)	Phpt1	8.48587	7	3.0406e+07	5.30895e+07	2.35105e+07	2.29113e+07	4.02987e+07	2.69658e+07	2.60187e+07	2.72333e+07	0.927641	-0.108362	0.774789
Q9CQ75	NADH:ubiquinone oxidoreductase subunit A2(Ndufa2)	Ndufa2	8.47783	6	1.83186e+08	1.72851e+08	1.70004e+08	1.64611e+08	1.3477e+08	1.3775e+08	1.39757e+08	1.50529e+08	0.814892	-0.29532	0.000846571
Q9JKF7	mitochondrial ribosomal protein L39(Mrpl39)	Mrpl39	8.47542	6	2.43861e+07	2.39537e+07	2.748e+07	2.77962e+07	2.52544e+07	2.43722e+07	1.33038e+07	2.23287e+07	0.822837	-0.281322	0.166961
P06797	cathepsin L(Ctsl)	Ctsl	8.46686	8	2.17539e+07	2.32356e+07	2.32305e+07	2.29532e+07	2.64621e+07	2.39735e+07	2.40737e+07	2.41211e+07	1.08179	0.113423	0.0369736
Q9D2V7	coronin 7(Coro7)	Coro7	8.46326	10	1.10237e+07	1.12858e+07	1.20967e+07	1.71245e+07	1.44566e+07	1.82185e+07	1.48449e+07	1.39198e+07	1.19229	0.253739	0.202282
Q9CPT4	myeloid derived growth factor(Mydgf)	Mydgf	8.46209	6	3.13018e+08	3.00607e+08	2.23651e+08	3.17381e+08	1.81712e+08	2.87227e+08	3.34053e+08	3.39988e+08	0.989888	-0.0146633	0.947729
Q9CQV1	presequence translocase-asssociated motor 16(Pam16)	Pam16	8.45211	5	6.28638e+07	7.98805e+07	5.76019e+07	5.98838e+07	5.62898e+07	5.94062e+07	6.55248e+07	6.11958e+07	0.931547	-0.102299	0.442066
P48771	cytochrome c oxidase subunit 7A2(Cox7a2)	Cox7a2	8.44075	4	9.88226e+08	9.75569e+08	7.91932e+08	8.00991e+08	9.25791e+08	1.02377e+09	7.6481e+08	7.64781e+08	0.978191	-0.0318115	0.823797
Q8K0Z7	translational activator of mitochondrially encoded cytochrome c oxidase I(Taco1)	Taco1	8.41707	10	1.7128e+07	1.78351e+07	1.5908e+07	1.5041e+07	2.00271e+07	1.92647e+07	1.98577e+07	1.83064e+07	1.17514	0.232831	0.00769921
P35585	adaptor-related protein complex AP-1, mu subunit 1(Ap1m1)	Ap1m1	8.3949	7	9.90568e+06	1.19771e+07	9.65548e+06	6.71276e+06	7.33592e+06	8.71158e+06	9.69922e+06	1.0083e+07	0.936697	-0.0943451	0.64392
P62274	ribosomal protein S29(Rps29)	Rps29	8.39325	5	4.85875e+08	4.82637e+08	5.14513e+08	5.01501e+08	4.55248e+08	4.61693e+08	4.27128e+08	4.61007e+08	0.909575	-0.136735	0.00655584
Q9JJL3	solute carrier organic anion transporter family, member 1b2(Slco1b2)	Slco1b2	8.3881	7	3.68446e+07	3.7741e+07	1.77285e+07	1.85274e+07	4.76125e+07	3.80046e+07	3.01326e+07	3.21888e+07	1.33468	0.416497	0.22049
Q8VI36	paxillin(Pxn)	Pxn	8.37956	13	8.20462e+06	6.25705e+06	7.8682e+06	5.7557e+06	1.3193e+07	9.73596e+06	1.13204e+07	7.25155e+06	1.47766	0.563313	0.0528075
Q8CES0	N(alpha)-acetyltransferase 30, NatC catalytic subunit(Naa30)	Naa30	8.37886	4	1.72816e+07	2.22298e+07	1.71888e+07	1.35266e+07	1.85636e+07	1.73938e+07	1.77333e+07	1.79928e+07	1.02074	0.0296199	0.846625
Q9CQH3	NADH:ubiquinone oxidoreductase subunit B5(Ndufb5)	Ndufb5	8.35716	8	5.80099e+07	5.77095e+07	5.11872e+07	5.17833e+07	4.84117e+07	4.8552e+07	5.0836e+07	4.74143e+07	0.892652	-0.16383	0.0252388
Q9WV85	NME/NM23 nucleoside diphosphate kinase 3(Nme3)	Nme3	8.35575	4	1.16143e+07	3.08861e+07	1.03825e+07	1.15231e+07	2.63214e+07	4.31845e+07	2.63025e+07	1.35772e+07	1.69838	0.764155	0.200787
P47758	signal recognition particle receptor, B subunit(Srprb)	Srprb	8.33802	8	1.03433e+07	9.65132e+06	7.57246e+06	5.57171e+06	1.13785e+07	1.04818e+07	9.93031e+06	1.25924e+07	1.33931	0.421486	0.0616539
P70677	caspase 3(Casp3)	Casp3	8.3318	10	1.91011e+07	1.8659e+07	2.25491e+07	2.10764e+07	1.31845e+07	1.27498e+07	2.05586e+07	2.16722e+07	0.837558	-0.255739	0.239485
P46656	ferredoxin 1(Fdx1)	Fdx1	8.32916	8	4.54118e+08	4.62611e+08	5.80284e+08	5.70682e+08	4.01922e+08	3.975e+08	4.43038e+08	4.35692e+08	0.811605	-0.301149	0.0347458
Q3THK7	guanine monophosphate synthetase(Gmps)	Gmps	8.32163	14	1.79213e+07	1.44914e+07	1.75864e+07	2.28026e+07	2.13381e+07	1.8291e+07	1.5043e+07	1.61235e+07	0.972445	-0.0403121	0.827885
Q9CR00	proteasome (prosome, macropain) 26S subunit, non-ATPase, 9(Psmd9)	Psmd9	8.30311	8	5.38706e+07	6.64428e+07	4.54424e+07	4.43217e+07	3.87829e+07	2.92038e+07	4.25311e+07	6.59424e+07	0.839977	-0.251579	0.402008
Q570Y9	DEP domain containing MTOR-interacting protein(Deptor)	Depdc6	8.2863	5	2.3042e+07	2.45421e+07	2.79249e+07	2.53614e+07	3.03433e+07	3.02708e+07	2.06993e+07	3.35021e+07	1.13825	0.186815	0.282728
P57016	ladinin(Lad1)	Lad1	8.27972	4	4.11452e+06	1.07179e+07	3.86135e+06	6.79752e+06	3.82837e+06	4.66507e+06	5.36568e+06	7.19851e+06	0.826072	-0.27566	0.549272
O35114	scavenger receptor class B, member 2(Scarb2)	Scarb2	8.2644	5	3.54718e+07	3.00751e+07	9.8322e+07	7.85676e+07	5.41453e+07	3.0601e+07	5.54594e+07	4.56755e+07	0.766721	-0.383226	0.451492
Q9D7S9	charged multivesicular body protein 5(Chmp5)	Chmp5	8.26164	7	1.97445e+07	1.46735e+07	1.53905e+07	1.525e+07	1.1088e+07	1.72363e+07	1.83957e+07	2.55685e+07	1.11113	0.152028	0.591672
Q9JMG1	endothelial differentiation-related factor 1(Edf1)	Edf1	8.26015	4	4.896e+07	4.94007e+07	4.23427e+07	4.34425e+07	4.90496e+07	5.16539e+07	5.2809e+07	4.76865e+07	1.09261	0.127775	0.0976584
P53808	phosphatidylcholine transfer protein(Pctp)	Pctp	8.25439	8	4.03066e+07	4.40207e+07	3.48122e+07	5.1814e+07	2.60562e+07	4.06141e+07	3.14689e+07	2.12858e+07	0.698582	-0.517499	0.0566464
Q9JHU2	palmdelphin(Palmd)	Palmd	8.23946	12	1.01967e+07	4.22772e+07	5.90938e+06	1.04285e+07	6.10617e+06	6.83e+06	8.0529e+06	1.09045e+07	0.463489	-1.10939	0.318635
Q6ZQI3	malectin(Mlec)	Mlec	8.23634	8	5.76708e+07	2.77937e+07	1.88082e+07	6.03156e+07	6.80161e+07	4.49785e+07	2.55231e+07	4.24139e+07	1.0993	0.136584	0.774664
Q9DAR7	decapping enzyme, scavenger(Dcps)	Dcps	8.21952	10	1.92701e+07	1.91694e+07	2.11132e+07	2.36283e+07	2.25063e+07	2.6592e+07	2.47073e+07	2.61711e+07	1.20192	0.265339	0.0236117
P62855	ribosomal protein S26(Rps26)	Rps26	8.1922	7	4.24879e+08	4.50585e+08	3.91555e+08	4.00407e+08	4.55725e+08	4.51252e+08	3.72015e+08	3.74398e+08	0.991583	-0.0121945	0.899839
P97449	alanyl (membrane) aminopeptidase(Anpep)	Anpep	8.19002	13	5.13214e+07	4.99839e+07	3.54343e+07	3.30104e+07	5.15737e+07	5.36924e+07	4.18778e+07	3.9228e+07	1.09792	0.134774	0.511379
P47964	ribosomal protein L36(Rpl36)	Rpl36	8.18971	3	3.24566e+08	3.31767e+08	3.26492e+08	3.19728e+08	3.23469e+08	3.20492e+08	3.3147e+08	3.33048e+08	1.00455	0.00654916	0.719394
Q9DBS5	kinesin light chain 4(Klc4)	Klc4	8.18639	8	1.69032e+07	1.81962e+07	1.38418e+07	1.75882e+07	1.4641e+07	1.26854e+07	2.31055e+07	2.03333e+07	1.06367	0.0890483	0.699242
Q921M4	golgi autoantigen, golgin subfamily a, 2(Golga2)	Golga2	8.17705	14	4.47001e+06	6.26253e+06	5.18046e+06	1.24416e+07	5.68863e+06	6.39009e+06	5.75073e+06	4.89124e+06	0.801304	-0.319578	0.47477
Q8BTI8	serine/arginine repetitive matrix 2(Srrm2)	Srrm2	8.14742	14	9.27562e+06	1.01607e+07	1.22779e+07	7.84032e+06	7.4725e+06	7.76908e+06	8.93461e+06	1.35693e+07	0.954266	-0.0675364	0.798112
Q9D883	U2 small nuclear ribonucleoprotein auxiliary factor (U2AF) 1(U2af1)	U2af1	8.12638	7	3.99152e+07	3.7554e+07	4.36604e+07	4.06212e+07	3.45155e+07	3.82347e+07	4.23104e+07	4.16148e+07	0.968623	-0.0459935	0.582887
Q3THG9	alanyl-tRNA synthetase domain containing 1(Aarsd1)	Aarsd1	8.11802	8	2.67619e+07	3.13781e+07	3.35266e+07	3.88687e+07	2.61961e+07	2.51567e+07	3.29162e+07	2.96214e+07	0.872488	-0.196793	0.223843
Q80VD1	family with sequence similarity 98, member B(Fam98b)	Fam98b	8.05309	9	1.52072e+07	2.02066e+07	1.00724e+07	4.51907e+07	2.04558e+07	1.68807e+07	1.93001e+07	1.29908e+07	0.767861	-0.381083	0.533083
Q0VBL3	RNA binding motif protein 15(Rbm15)	Rbm15	8.0416	13	1.43558e+08	1.48823e+08	1.78523e+08	2.23141e+06	1.2992e+08	1.3249e+08	2.85088e+08	2.83921e+08	1.75726	0.813326	0.181557
Q99KY4	cyclin G associated kinase(Gak)	Gak	8.02158	9	2.50607e+07	2.39424e+07	1.81898e+07	1.86256e+07	1.89488e+07	1.71772e+07	2.384e+07	2.21559e+07	0.956927	-0.0635195	0.705477
Q99L27	guanosine monophosphate reductase 2(Gmpr2)	Gmpr2	8.02124	8	1.04601e+09	1.06081e+09	1.24308e+09	7.57401e+08	4.77645e+08	3.72372e+08	8.58361e+08	3.8856e+08	0.510538	-0.96991	0.0161436
Q8BVQ5	protein phosphatase methylesterase 1(Ppme1)	Ppme1	7.99066	5	1.47056e+07	2.25296e+07	1.75511e+07	1.50773e+07	1.30388e+07	1.43105e+07	1.45364e+07	1.42049e+07	0.802859	-0.316781	0.109395
Q9ER88	death associated protein 3(Dap3)	Dap3	7.97872	8	3.16226e+07	3.74339e+07	3.49513e+07	3.61038e+07	2.89543e+07	2.88906e+07	3.49529e+07	3.68157e+07	0.925074	-0.112359	0.314923
Q8BH69	selenophosphate synthetase 1(Sephs1)	Sephs1	7.95319	6	2.63028e+07	2.77288e+07	2.51886e+07	2.77948e+07	3.40151e+07	3.06318e+07	3.4799e+07	3.2056e+07	1.22882	0.297269	0.00165557
Q11011	aminopeptidase puromycin sensitive(Npepps)	Npepps	7.94472	15	3.54718e+07	3.00751e+07	9.8322e+07	7.85676e+07	5.41453e+07	3.0601e+07	5.54594e+07	4.56755e+07	0.766721	-0.383226	0.451492
P43276	H1.5 linker histone, cluster member(H1f5)	H1-5	7.93943	7	4.41134e+07	4.32731e+07	5.72269e+07	5.53147e+07	4.93222e+07	4.98156e+07	6.40055e+07	6.21563e+07	1.1269	0.172364	0.281432
Q922D4	protein phosphatase 6, regulatory subunit 3(Ppp6r3)	Ppp6r3	7.93594	8	9.12877e+06	1.02217e+07	1.64126e+07	1.49964e+07	7.72933e+06	1.45335e+07	1.13303e+07	1.46944e+07	0.9513	-0.0720275	0.806993
Q8VCI0	phospholipase B domain containing 1(Plbd1)	Plbd1	7.92428	12	1.0697e+07	1.1103e+07	7.70803e+06	7.79293e+06	1.08956e+07	1.20218e+07	9.40595e+06	9.39543e+06	1.11844	0.161484	0.359503
Q9R1T2	SUMO1 activating enzyme subunit 1(Sae1)	Sae1	7.90544	7	9.06088e+06	1.11416e+07	7.61704e+06	7.33402e+06	9.35039e+06	9.4335e+06	1.03013e+07	1.1191e+07	1.14572	0.196261	0.23562
O70439	syntaxin 7(Stx7)	Stx7	7.90377	4	3.08882e+07	4.1266e+07	2.94744e+07	2.65589e+07	1.14615e+07	1.35907e+07	2.41178e+07	3.18189e+07	0.6318	-0.662461	0.0849749
Q6PA06	atlastin GTPase 2(Atl2)	Atl2	7.89832	7	1.27761e+07	1.14183e+07	1.1625e+07	1.08101e+07	1.09316e+07	1.15503e+07	1.00734e+07	2.08561e+07	1.14544	0.195903	0.531246
P47802	metaxin 1(Mtx1)	Mtx1	7.89797	7	1.13966e+07	1.60694e+07	9.87021e+06	1.03656e+07	1.01249e+07	1.19874e+07	1.10798e+07	1.16558e+07	0.940171	-0.0890049	0.645727
Q8BFR4	glucosamine (N-acetyl)-6-sulfatase(Gns)	Gns	7.89768	8	1.33057e+07	1.26515e+07	1.14433e+07	1.5427e+07	1.53528e+07	1.44414e+07	1.2637e+07	1.43521e+07	1.07488	0.104178	0.364757
Q8K1R3	polyribonucleotide nucleotidyltransferase 1(Pnpt1)	Pnpt1	7.89384	12	3.9789e+07	3.69812e+07	3.39813e+07	3.27956e+07	3.66725e+07	3.4395e+07	3.08725e+07	3.49615e+07	0.953705	-0.0683845	0.435269
Q9R0Q3	predicted gene 10698(Gm10698)	Gm10698	7.88947	4	1.32101e+07	1.28877e+07	9.0908e+06	9.60327e+06	2.39899e+07	1.43849e+07	1.23406e+07	1.30703e+07	1.42405	0.509995	0.155004
P62309	small nuclear ribonucleoprotein polypeptide G(Snrpg)	Snrpg	7.88193	7	8.03527e+07	8.69793e+07	8.07837e+07	8.29191e+07	8.37324e+07	8.9e+07	7.91858e+07	6.57267e+07	0.959552	-0.0595676	0.544139
P23198	chromobox 3(Cbx3)	Cbx3	7.87994	6	9.99202e+07	1.00548e+08	5.43798e+07	9.27771e+07	1.15058e+08	7.53852e+07	8.91956e+07	6.1711e+07	0.981949	-0.0262794	0.924243
P62858	ribosomal protein S28(Rps28)	Rps28	7.86613	6	1.14249e+09	1.18305e+09	1.03288e+09	1.14764e+09	1.01212e+09	1.00579e+09	1.09956e+09	1.25077e+09	0.969412	-0.0448182	0.618571
Q3UE37	ubiquitin-conjugating enzyme E2Z(Ube2z)	Ube2z	7.86585	6	9.32949e+06	9.83132e+06	7.07718e+06	8.1977e+06	8.07357e+06	8.45643e+06	9.2374e+06	8.73811e+06	1.00203	0.00292157	0.979805
Q9D824	FIP1 like 1 (S. cerevisiae)(Fip1l1)	Fip1l1	7.86217	9	5.34683e+07	4.78261e+07	2.38063e+07	4.51204e+07	4.48168e+07	4.7844e+07	4.13394e+07	4.04944e+07	1.0251	0.0357715	0.878604
Q99JR5	tubulointerstitial nephritis antigen-like 1(Tinagl1)	Tinagl1	7.81991	12	8.36381e+07	8.52507e+07	5.4587e+07	5.99356e+07	6.45417e+07	6.38384e+07	9.66936e+07	9.97889e+07	1.14626	0.196932	0.443852
Q3UGR5	haloacid dehalogenase-like hydrolase domain containing 2(Hdhd2)	Hdhd2	7.81775	6	7.46253e+07	6.99072e+07	7.91515e+07	6.90144e+07	6.79475e+07	6.7259e+07	7.00113e+07	7.44154e+07	0.955363	-0.065879	0.294348
P62315	small nuclear ribonucleoprotein D1(Snrpd1)	Snrpd1	7.72699	6	1.34173e+08	1.45945e+08	9.61465e+07	1.21094e+08	1.44895e+08	1.37217e+08	1.54553e+08	6.52016e+07	1.00906	0.0130185	0.962549
Q8R2U4	N-terminal Xaa-Pro-Lys N-methyltransferase 1(Ntmt1)	Ntmt1	7.72166	4	2.91002e+07	3.54812e+07	3.68695e+07	3.76271e+07	4.90032e+07	7.1593e+07	5.51409e+07	5.07935e+07	1.6288	0.703812	0.00734991
Q3UUI3	thioesterase superfamily member 4(Them4)	Them4	7.72097	7	2.4378e+07	2.55857e+07	2.22042e+07	2.75267e+07	2.35744e+07	2.59322e+07	2.6533e+07	2.52294e+07	1.01579	0.0226049	0.769696
Q3V132	solute carrier family 25 (mitochondrial carrier; adenine nucleotide translocator), member 31(Slc25a31)	Slc25a31	7.71128	3	1.93468e+08	2.01132e+08	1.31214e+08	2.16033e+08	1.7781e+08	2.00366e+08	7.41646e+08	3.51327e+08	1.98309	0.98775	0.215728
Q8VDG5	phosphopantothenoylcysteine synthetase(Ppcs)	Ppcs	7.69878	10	7.9501e+07	7.49078e+07	6.91427e+07	7.42203e+07	6.72399e+07	6.88289e+07	6.39997e+07	6.10932e+07	0.877053	-0.189264	0.0154098
Q63918	caveolae associated 2(Cavin2)	Cavin2	7.68469	8	1.28217e+07	1.08714e+07	1.42615e+07	1.4437e+07	1.00341e+07	1.85476e+07	1.0304e+07	8.70587e+06	0.908383	-0.138627	0.633636
O35598	a disintegrin and metallopeptidase domain 10(Adam10)	Adam10	7.67775	6	2.86299e+08	2.89911e+08	3.23733e+08	3.0473e+08	3.00996e+08	2.95695e+08	3.01942e+08	2.92863e+08	0.98906	-0.0158696	0.720495
P62748	hippocalcin-like 1(Hpcal1)	Hpcal1	7.6739	6	1.21047e+07	1.41131e+07	1.468e+07	1.10501e+07	9.67353e+06	1.11517e+07	1.40261e+07	1.01161e+07	0.865626	-0.208185	0.226725
Q8K2Y7	mitochondrial ribosomal protein L47(Mrpl47)	Mrpl47	7.66932	9	1.02176e+07	9.33323e+06	1.17959e+07	1.33787e+07	6.53943e+06	8.21667e+06	1.02609e+07	8.60951e+06	0.751845	-0.411494	0.0560896
Q9QXZ6	solute carrier organic anion transporter family, member 1a1(Slco1a1)	Slco1a1	7.65368	8	1.84258e+07	1.85765e+07	2.25331e+07	2.25127e+07	1.71747e+07	1.6547e+07	1.1267e+07	1.12376e+07	0.685284	-0.545226	0.0178395
P52293	karyopherin (importin) alpha 2(Kpna2)	Kpna2	7.63308	5	1.86271e+08	1.92007e+08	2.18148e+08	2.16357e+08	1.686e+08	1.48177e+08	1.85123e+08	1.89512e+08	0.850673	-0.233323	0.0508231
Q9D0B0	serine and arginine-rich splicing factor 9(Srsf9)	Srsf9	7.57318	8	906067	1.92196e+06	1.41852e+06	1.16349e+07	5.39856e+06	3.36252e+06	3.90254e+06	9.64383e+06	1.40462	0.490183	0.603453
Q99P88	nucleoporin 155(Nup155)	Nup155	7.56689	15	7.96706e+07	8.27628e+07	6.37953e+07	7.91193e+07	1.0532e+08	1.05028e+08	1.18585e+07	3.99836e+06	0.740812	-0.43282	0.512632
Q62419	SH3-domain GRB2-like 1(Sh3gl1)	Sh3gl1	7.5528	6	5.59964e+07	3.43268e+07	4.184e+07	4.27337e+07	4.17404e+07	5.64361e+06	6.76728e+07	5.50994e+07	0.972895	-0.0396443	0.93587
P97821	cathepsin C(Ctsc)	Ctsc	7.53496	5	2.74939e+07	2.62461e+07	4.06466e+07	3.2121e+07	2.70225e+07	2.5463e+07	3.50293e+07	3.74435e+07	0.987754	-0.0177761	0.932625
Q6WKZ8	ubiquitin protein ligase E3 component n-recognin 2(Ubr2)	Ubr2	7.52549	8	1.17062e+08	1.30783e+08	2.34385e+08	1.24454e+08	1.11677e+08	5.54125e+07	1.28582e+08	1.25611e+08	0.694403	-0.526154	0.204109
Q9Z2H7	GIPC PDZ domain containing family, member 2(Gipc2)	Gipc2	7.51465	4	9.7366e+06	1.15441e+07	1.10962e+07	1.77967e+07	1.11408e+07	8.12375e+06	2.15671e+07	1.78849e+07	1.17027	0.226836	0.570136
Q8R1T1	charged multivesicular body protein 7(Chmp7)	Chmp7	7.51276	3	2.90848e+07	3.03151e+07	2.26708e+07	2.62817e+07	4.27778e+07	6.45386e+06	6.96561e+07	5.32225e+07	1.58843	0.667602	0.28223
Q61239	farnesyltransferase, CAAX box, alpha(Fnta)	Fnta	7.50319	5	4.58291e+07	4.7413e+07	1.80603e+07	1.63012e+07	4.68312e+07	4.78381e+07	3.28835e+07	3.37704e+07	1.26425	0.338284	0.405687
Q9CQW1	YKT6 v-SNARE homolog (S. cerevisiae)(Ykt6)	Ykt6	7.48948	5	7.23567e+06	1.60741e+07	6.11058e+06	2.06344e+07	1.56341e+07	5.02815e+06	1.64358e+07	1.60491e+07	1.06178	0.0864863	0.868094
P45700	mannosidase 1, alpha(Man1a)	Man1a	7.47285	8	1.51395e+07	3.02e+07	1.80588e+07	1.47413e+07	1.4713e+07	1.68061e+07	2.07003e+07	1.94419e+07	0.917095	-0.124858	0.690214
P62254	ubiquitin-conjugating enzyme E2G 1(Ube2g1)	Ube2g1	7.46725	5	2.90636e+07	1.74404e+07	4.19864e+07	2.3071e+07	1.76075e+07	2.25846e+07	3.21342e+07	1.77081e+07	0.807039	-0.30929	0.423885
O89001	carboxypeptidase D(Cpd)	Cpd	7.45901	5	1.02487e+08	9.35109e+07	1.02557e+08	9.48075e+07	1.10113e+08	1.79054e+07	7.59872e+07	8.90629e+07	0.745034	-0.424622	0.254381
Q9D4H9	PHD finger protein 14(Phf14)	Phf14	7.42799	9	1.54354e+08	1.03779e+08	8.69337e+07	8.70559e+07	1.1805e+08	1.27038e+08	1.09453e+08	1.06267e+08	1.06638	0.0927279	0.680966
Q9Z2H5	erythrocyte membrane protein band 4.1 like 1(Epb41l1)	Epb41l1	7.42755	10	1.16086e+07	3.32201e+07	1.42218e+07	3.66237e+07	2.86094e+07	3.6713e+07	4.24104e+07	3.84076e+07	1.52748	0.611153	0.123196
P05622	platelet derived growth factor receptor, beta polypeptide(Pdgfrb)	Pdgfrb	7.42108	5	1.92281e+07	1.89711e+07	2.087e+07	1.66325e+07	1.78964e+07	1.74239e+07	1.94544e+07	1.67163e+07	0.94438	-0.0825612	0.353844
E9Q735	ubiquitination factor E4A(Ube4a)	Ube4a	7.41242	6	6.29931e+06	6.48087e+06	5.561e+06	8.68639e+06	5.99157e+06	7.06464e+06	8.35898e+06	6.50392e+06	1.03299	0.046821	0.800588
Q9CZG9	PDZ domain containing 11(Pdzd11)	Pdzd11	7.24368	4	1.41964e+07	1.20773e+07	1.32201e+07	1.14172e+07	1.13026e+07	1.56981e+07	1.98586e+07	1.28038e+07	1.17191	0.228863	0.311718
Q6P6M7	Sep (O-phosphoserine) tRNA:Sec (selenocysteine) tRNA synthase(Sepsecs)	Sepsecs	7.06485	8	7.07569e+07	7.25457e+07	5.26523e+07	5.42417e+07	6.46608e+07	6.63714e+07	7.97281e+07	7.52136e+07	1.143	0.192821	0.210646
Q9QZQ1	afadin, adherens junction formation factor(Afdn)	Afdn	7.04721	22	1.79574e+07	1.90116e+07	1.82838e+07	1.68687e+07	2.11783e+07	1.73007e+07	2.6923e+07	2.50738e+07	1.25449	0.327103	0.0804775
Q0P678	zinc finger CCCH-type containing 18(Zc3h18)	Zc3h18	6.9766	14	1.15391e+07	1.96192e+07	1.28881e+07	1.17061e+07	7.7521e+06	1.79057e+07	1.11739e+07	9.63148e+06	0.833384	-0.262947	0.45761
Q9CWZ3	RNA binding motif protein 8a(Rbm8a)	Rbm8a	6.64065	4	3.46979e+07	3.79414e+07	4.45325e+07	2.99258e+07	3.29542e+07	4.55135e+07	3.33723e+07	3.14733e+07	0.974273	-0.0376017	0.839402
Q9CZR8	Ts translation elongation factor, mitochondrial(Tsfm)	Tsfm	6.60773	6	4.61064e+07	4.50759e+07	3.86361e+07	4.70628e+07	6.34702e+07	4.79682e+07	5.43775e+07	4.63817e+07	1.19966	0.262627	0.0871191
Q8VE37	regulator of chromosome condensation 1(Rcc1)	Rcc1	6.56824	5	2.3025e+07	2.4343e+07	2.30984e+07	2.95427e+07	2.54651e+07	3.87062e+07	4.42795e+07	2.15121e+07	1.29951	0.377971	0.229479
Q9CQX8	mitochondrial ribosomal protein S36(Mrps36)	Mrps36	6.36928	3	4.07877e+07	3.38007e+07	3.80752e+07	4.03511e+07	2.69096e+07	3.84871e+07	2.80142e+07	3.32081e+07	0.827495	-0.273177	0.0775706
Q80Y14	glutaredoxin 5(Glrx5)	Glrx5	6.36148	4	2.73027e+08	2.35089e+08	2.5964e+08	2.46182e+08	2.01623e+08	2.33293e+08	2.40607e+08	1.78243e+08	0.842029	-0.248058	0.0528175
Q9EP72	ER membrane protein complex subunit 7(Emc7)	Emc7	6.33847	5	7.05603e+07	5.5997e+07	6.7179e+07	5.53373e+07	6.72501e+07	6.19094e+07	5.9738e+07	6.49502e+07	1.01917	0.0273915	0.786512
Q80X85	mitchondrial ribosomal protein S7(Mrps7)	Mrps7	6.30947	7	2.7377e+07	2.51594e+07	2.83038e+07	4.01212e+07	2.36175e+07	2.48445e+07	2.98867e+07	2.92825e+07	0.889798	-0.16845	0.403416
Q8VBT9	Tether containing UBX domain for GLUT4 (Aspscr1)	Aspscr1	6.29897	6	1.05385e+07	9.69968e+06	9.1706e+06	1.08822e+07	9.0907e+06	1.05287e+07	1.10425e+07	1.33063e+07	1.09127	0.126002	0.374314
Q9QWG7	sulfotransferase family 1B, member 1(Sult1b1)	Sult1b1	6.26545	7	1.23453e+07	1.3438e+07	1.45365e+07	1.45126e+07	2.17426e+07	2.19073e+07	2.11863e+07	1.86366e+07	1.52232	0.606276	0.000239082
Q924T2	mitochondrial ribosomal protein S2(Mrps2)	Mrps2	6.24018	5	2.47632e+07	2.16402e+07	2.93413e+07	2.571e+07	2.31923e+07	3.05753e+07	2.20068e+07	2.39786e+07	0.983227	-0.0244031	0.870047
Q78IK2	ATP synthase membrane subunit DAPIT(Atp5md)	Atp5mk	6.21858	5	1.31677e+08	1.20807e+08	1.03211e+08	1.0416e+08	1.19375e+08	1.21042e+08	1.05185e+08	1.15809e+08	1.00338	0.00487491	0.961578
Q9CQC7	NADH:ubiquinone oxidoreductase subunit B4(Ndufb4)	Ndufb4	6.19831	6	3.9526e+08	4.0279e+08	3.4491e+08	3.42178e+08	3.49908e+08	3.40933e+08	3.58358e+08	3.14332e+08	0.918118	-0.123249	0.155362
P01872	immunoglobulin heavy constant mu(Ighm)	Ighm	6.18883	8	7.07169e+06	6.73973e+06	1.53084e+07	1.47697e+07	1.15371e+07	8.1701e+06	1.99646e+07	1.40229e+07	1.22341	0.290904	0.500895
Q8VCF0	mitochondrial antiviral signaling protein(Mavs)	Mavs	6.17916	8	1.55413e+07	1.63776e+07	1.19835e+07	1.20097e+07	1.26058e+07	1.25456e+07	1.26095e+07	1.24035e+07	0.897204	-0.156492	0.26086
Q64726	alpha-2-glycoprotein 1, zinc(Azgp1)	Azgp1	6.17882	4	1.48435e+07	1.55945e+07	1.6287e+07	1.73372e+07	2.09391e+07	2.18548e+07	2.48726e+07	2.36792e+07	1.42589	0.51186	0.000578603
P62257	ubiquitin-conjugating enzyme E2H(Ube2h)	Ube2h	6.15954	5	1.82323e+07	1.69266e+07	1.94213e+07	1.4842e+07	1.50028e+07	1.21597e+07	1.66589e+07	1.43075e+07	0.837326	-0.256139	0.0819406
Q9Z0J0	NPC intracellular cholesterol transporter 2(Npc2)	Npc2	6.15637	6	1.15912e+08	1.14948e+08	1.1112e+08	1.09102e+08	1.44523e+08	1.17452e+08	1.49832e+08	1.42378e+08	1.22856	0.296974	0.0129411
Q91WU5	arsenite methyltransferase(As3mt)	As3mt	6.11512	9	2.34258e+07	2.14528e+07	2.11913e+07	2.20201e+07	1.59199e+07	1.36071e+07	2.22756e+07	1.92556e+07	0.806655	-0.309977	0.0731613
Q9EPQ7	StAR-related lipid transfer (START) domain containing 5(Stard5)	Stard5	6.08939	5	9.21921e+07	8.81588e+07	7.21692e+07	8.20027e+07	7.4909e+07	8.08115e+07	7.41755e+07	6.30717e+07	0.875778	-0.191362	0.119084
Q91VH2	sorting nexin 9(Snx9)	Snx9	6.08664	9	3.62671e+07	3.50285e+07	4.12133e+07	3.47571e+07	3.56784e+07	4.03934e+07	3.95798e+07	4.38363e+07	1.08299	0.115022	0.223246
P11862	growth arrest specific 2(Gas2)	Gas2	6.08177	9	2.2248e+07	2.24051e+07	2.30786e+07	2.62475e+07	2.47638e+07	2.26371e+07	3.56561e+07	3.76589e+07	1.28449	0.361201	0.137491
Q3TMH2	secernin 3(Scrn3)	Scrn3	6.07508	11	2.15362e+08	2.11285e+08	1.72928e+08	1.71802e+08	1.75208e+08	1.84096e+08	1.43648e+08	1.27867e+08	0.817783	-0.290211	0.0949462
Q9D8S9	bolA-like 1 (Bola1)	Bola1	6.04951	5	7.8437e+07	7.16479e+07	7.62041e+07	7.85462e+07	6.76834e+07	7.25518e+07	1.07136e+08	8.15775e+07	1.0791	0.109834	0.52484
P09813	apolipoprotein A-II(Apoa2)	Apoa2	6.03742	6	2.20801e+08	2.19949e+08	8.36225e+07	1.80512e+08	1.45368e+08	1.53099e+08	1.292e+08	8.78797e+07	0.731392	-0.451284	0.229558
Q8R059	galactose-4-epimerase, UDP(Gale)	Gale	6.02834	12	6.52545e+07	6.71649e+07	6.06124e+07	6.45467e+07	3.55962e+07	3.83679e+07	4.96872e+07	5.11514e+07	0.678638	-0.559285	0.00253202
Q9CR61	NADH:ubiquinone oxidoreductase subunit B7(Ndufb7)	Ndufb7	6.02639	6	1.82036e+08	1.73552e+08	1.29533e+08	2.33391e+08	1.41875e+08	1.52097e+08	1.53876e+08	1.50259e+08	0.832422	-0.264613	0.210308
B1AR13	CDGSH iron sulfur domain 3(Cisd3)	Cisd3	6.00151	3	8.89379e+07	7.85733e+07	6.97133e+07	7.33739e+07	7.61338e+07	7.68048e+07	8.69136e+07	8.57781e+07	1.0484	0.0681841	0.486213
Q8R3Q6	mitochondrial matrix import factor 23(Mix23)	Mix23	5.94003	9	7.96284e+07	7.55686e+07	9.12205e+07	8.79491e+07	7.08327e+07	6.65034e+07	7.25886e+07	8.19575e+07	0.872941	-0.196045	0.0719566
P28667	MARCKS-like 1(Marcksl1)	Marcksl1	5.89964	3	3.52921e+07	3.16267e+07	2.70898e+07	2.84281e+07	2.76003e+07	3.03249e+07	3.54954e+07	3.35205e+07	1.03679	0.052123	0.671282
Q8K2C7	amplified in osteosarcoma(Os9)	Os9	5.89391	7	2.16501e+06	2.2997e+06	1.70372e+06	2.16553e+06	2.13598e+06	1.9424e+06	2.43478e+06	1.3395e+06	0.942251	-0.0858172	0.666371
Q9CXW3	calcyclin binding protein(Cacybp)	Cacybp	5.89232	14	8.56708e+07	6.23268e+07	6.14772e+07	5.13847e+07	7.23191e+07	6.9474e+07	7.14902e+07	6.48665e+07	1.06628	0.0925885	0.582719
P01878	Ig alpha chain C region	#N/A	5.89178	4	3.32996e+07	3.07934e+07	2.16055e+07	2.47036e+07	3.11253e+07	2.89809e+07	3.56233e+07	3.83135e+07	1.21413	0.279928	0.135147
Q8BWW4	La ribonucleoprotein 4(Larp4)	Larp4	5.88104	5	1.02839e+08	8.90916e+07	1.1506e+08	1.16411e+08	1.23595e+08	1.31116e+08	5.53715e+07	5.07967e+07	0.852332	-0.230512	0.512102
Q9D892	inosine triphosphatase (nucleoside triphosphate pyrophosphatase)(Itpa)	Itpa	5.87163	5	2.97729e+07	3.07812e+07	2.3302e+07	2.40942e+07	3.2738e+07	3.53815e+07	3.3021e+07	3.22644e+07	1.2358	0.305446	0.0205615
O88851	retinoblastoma binding protein 9, serine hydrolase(Rbbp9)	Rbbp9	5.87148	7	5.12946e+07	4.95598e+07	4.43145e+07	3.82269e+07	4.4065e+07	4.42495e+07	4.51357e+07	4.5307e+07	0.974707	-0.0369595	0.708631
Q80WW9	DDRGK domain containing 1(Ddrgk1)	Ddrgk1	5.86485	4	7.51198e+06	7.44538e+06	5.41818e+06	4.74593e+06	7.46235e+06	6.32622e+06	6.98045e+06	6.59525e+06	1.08928	0.123373	0.481492
Q9CPQ8	ATP synthase, H+ transporting, mitochondrial F0 complex, subunit G(Atp5l)	Atp5mg	5.83864	3	4.5023e+08	3.07726e+08	6.68335e+08	4.56097e+08	3.85813e+08	5.124e+08	5.39406e+08	3.86363e+08	0.968972	-0.0454725	0.868856
P52912/P70318	Cytotoxic granule associated RNA binding protein TIA1/Nucleolysin TIAR	Tia1/Tial1	5.82344	8	2.12261e+07	1.53833e+07	1.81508e+07	2.18845e+07	1.97188e+07	1.6775e+07	1.95913e+07	2.14851e+07	1.01208	0.0173169	0.901248
Q62093	serine and arginine-rich splicing factor 2(Srsf2)	Srsf2	5.79966	8	1.44444e+08	1.43798e+08	1.18619e+08	1.06269e+08	1.39685e+08	1.35401e+08	1.24792e+08	1.26854e+08	1.02651	0.0377452	0.748253
Q9D773	mitochondrial ribosomal protein L2(Mrpl2)	Mrpl2	5.79335	4	1.74364e+07	1.61614e+07	2.52069e+07	1.02977e+07	1.35147e+07	1.09528e+07	2.5559e+07	1.32086e+07	0.915093	-0.128009	0.755782
Q9D8X1	cutC copper transporter(Cutc)	Cutc	5.77533	10	1.93704e+07	2.09555e+07	2.30327e+07	2.25275e+07	2.92657e+07	3.92075e+07	2.92423e+07	2.1476e+07	1.38779	0.472784	0.0668505
P82198	transforming growth factor, beta induced(Tgfbi)	Tgfbi	5.7474	7	9.73112e+06	8.49805e+06	5.85249e+06	9.40005e+06	1.04121e+07	1.49513e+07	1.63384e+07	1.46539e+07	1.68318	0.751187	0.0102785
Q9CQV7	DnaJ heat shock protein family (Hsp40) member C19(Dnajc19)	Dnajc19	5.72917	3	2.04709e+07	2.03904e+07	1.93873e+07	2.03818e+07	2.62183e+07	2.57833e+07	8.49375e+08	2.30533e+07	11.465	3.51917	0.345519
P51175	protoporphyrinogen oxidase(Ppox)	Ppox	5.71344	5	1.83913e+07	1.5938e+07	7.27706e+06	6.65979e+06	2.08413e+07	1.57983e+07	1.07158e+07	1.90588e+07	1.376	0.460479	0.268891
Q8R0J8	idnK gluconokinase homolog (Idnk)	Idnk	5.65418	9	2.60579e+07	2.58735e+07	2.79035e+07	2.80128e+07	2.49054e+07	2.86533e+07	2.8668e+07	2.68654e+07	1.01154	0.0165509	0.780081
P62073	translocase of inner mitochondrial membrane 10(Timm10)	Timm10	5.63126	7	3.01255e+07	3.78666e+07	4.46938e+07	3.97845e+07	2.88637e+07	2.77186e+07	4.0122e+07	2.81215e+07	0.818689	-0.288613	0.154939
Q8C1A5	thimet oligopeptidase 1(Thop1)	Thop1	5.61094	12	1.62511e+07	1.1174e+06	3.16879e+07	3.76778e+07	1.24125e+07	5.16361e+06	6.6563e+06	1.0777e+07	0.40364	-1.30886	0.173849
Q8R4U7	leucine zipper protein 1(Luzp1)	Luzp1	5.60183	10	1.01395e+08	1.01017e+08	8.13014e+07	7.72131e+07	1.09117e+08	1.06536e+08	9.38105e+07	1.06957e+08	1.15376	0.206339	0.105182
Q99LI8	HGF-regulated tyrosine kinase substrate(Hgs)	Hgs	5.59665	11	1.48059e+07	1.64754e+07	1.10865e+07	1.25303e+07	1.37338e+07	1.22015e+07	1.2121e+07	1.37592e+07	0.943849	-0.0833724	0.568952
P56812	programmed cell death 5(Pdcd5)	Pdcd5	5.58859	9	4.32914e+07	5.34246e+07	4.96093e+07	5.62715e+07	4.26237e+07	4.42563e+07	3.97608e+07	4.49777e+07	0.847094	-0.239406	0.043445
Q8BGC0	HIV TAT specific factor 1(Htatsf1)	Htatsf1	5.57555	10	2.49336e+07	7.312e+06	1.97856e+08	9.83536e+06	4.10691e+06	1.07759e+07	1.0017e+07	2.2447e+08	1.03931	0.0556322	0.974603
Q9QY76	vesicle-associated membrane protein, associated protein B and C(Vapb)	Vapb	5.56442	7	5.40437e+07	4.97021e+07	5.07946e+07	3.9011e+07	5.37835e+07	4.79468e+07	4.77883e+07	4.59677e+07	1.01	0.0143511	0.899567
Q9ERS2	NADH:ubiquinone oxidoreductase subunit A13(Ndufa13)	Ndufa13	5.55129	7	1.93923e+07	2.15492e+07	1.07689e+07	1.16456e+07	1.38257e+07	1.2435e+07	1.42866e+07	1.39118e+07	0.859575	-0.218305	0.448908
Q8CG72	ADP-ribosylserine hydrolase(Adprs)	Adprs	5.52942	8	1.09129e+07	8.06015e+06	1.41527e+07	1.16075e+07	1.15024e+07	1.11063e+07	1.51555e+07	8.43662e+06	1.03281	0.0465691	0.850503
P39039	mannose-binding lectin (protein A) 1(Mbl1)	Mbl1	5.5232	9	4.64723e+07	5.88753e+07	1.77175e+07	4.14894e+07	6.15292e+07	6.95303e+07	5.31596e+07	6.28176e+07	1.50124	0.586159	0.0673838
Q8C5W0	calmin(Clmn)	Clmn	5.51692	7	1.31433e+08	1.51121e+08	2.2543e+08	1.89138e+08	1.22092e+08	1.3741e+08	2.29609e+08	5.77693e+08	1.5303	0.613811	0.426485
Q6PGB6	N(alpha)-acetyltransferase 50, NatE catalytic subunit(Naa50)	Naa50	5.51389	5	5.93242e+07	3.56643e+07	6.66755e+07	4.36911e+07	6.28125e+07	6.26652e+07	4.79706e+07	4.03584e+07	1.04116	0.0581858	0.822657
Q8VE95	RIKEN cDNA C030006K11 gene(C030006K11Rik)	C030006K11Rik	5.50954	3	4.77626e+07	4.65952e+07	3.69371e+07	4.52479e+07	5.41569e+07	4.60168e+07	4.59578e+07	4.47696e+07	1.08133	0.112807	0.314567
Q64520	guanylate kinase 1(Guk1)	Guk1	5.50198	5	1.31214e+07	1.30173e+07	8.49142e+06	9.08652e+06	1.43954e+07	1.28291e+07	1.51291e+07	1.41543e+07	1.2926	0.370271	0.053136
Q9JKV1	adhesion regulating molecule 1 26S proteasome ubiquitin receptor(Adrm1)	Adrm1	5.49891	5	4.37333e+07	4.40374e+07	2.30232e+07	2.30072e+07	3.62731e+07	3.65429e+07	3.37867e+07	3.33109e+07	1.04568	0.064447	0.810009
Q8BGD8	cytochrome c oxidase assembly factor 6(Coa6)	Coa6	5.49586	4	5.693e+07	6.05055e+07	5.6123e+07	5.36258e+07	7.18204e+07	6.15258e+07	5.62716e+07	5.80025e+07	1.08995	0.124266	0.223141
Q8R2E9	endoplasmic reticulum oxidoreductase 1 beta(Ero1b)	Ero1b	5.49311	8	7.08991e+06	5.65203e+06	9.00392e+06	8.44704e+06	7.74281e+06	7.22725e+06	6.86689e+06	7.68008e+06	0.977615	-0.0326619	0.83501
Q9CPX8	ubiquinol-cytochrome c reductase, complex III subunit XI(Uqcr11)	Uqcr11	5.4914	4	5.60487e+07	5.96397e+07	6.69914e+07	5.95415e+07	6.30055e+07	5.71927e+07	5.17478e+07	3.37906e+07	0.849375	-0.235526	0.22357
Q9CXW2	mitochondrial ribosomal protein S22(Mrps22)	Mrps22	5.49129	5	2.36073e+07	2.18782e+07	2.07985e+07	2.19854e+07	1.93675e+07	1.77522e+07	1.88162e+07	2.03668e+07	0.86443	-0.210179	0.00939351
Q9CQ89	cutA divalent cation tolerance homolog(Cuta)	Cuta	5.48969	6	8.77444e+07	9.22237e+07	7.23449e+07	7.72033e+07	7.77021e+07	8.82495e+07	8.62487e+07	8.21149e+07	1.01456	0.0208591	0.823682
Q9CYR0	single-stranded DNA binding protein 1(Ssbp1)	Ssbp1	5.48705	6	8.69633e+06	1.2026e+07	1.0277e+07	1.05569e+07	1.03925e+07	1.05283e+07	1.35014e+07	1.27423e+07	1.13496	0.182637	0.22607
Q9CY57	chromatin target of PRMT1(Chtop)	Chtop	5.45907	6	6.43824e+06	6.66571e+06	5.3519e+06	5.73364e+06	5.99224e+06	7.43652e+06	7.86359e+06	6.38154e+06	1.14405	0.194146	0.154113
Q8VBW6	NEDD8 activating enzyme E1 subunit 1(Nae1)	Nae1	5.45841	8	1.07495e+07	1.10447e+07	1.20907e+07	1.35983e+07	1.10501e+07	1.27458e+07	1.22726e+07	1.22836e+07	1.0183	0.0261642	0.778702
Q9D0J8	parathymosin(Ptms)	Ptms	5.4497	6	1.59664e+09	1.12958e+09	1.08312e+09	1.21675e+09	1.37387e+09	1.53566e+09	1.17271e+09	1.23268e+09	1.05747	0.08061	0.629191
O35864	COP9 signalosome subunit 5(Cops5)	Cops5	5.44753	13	1.70956e+07	1.98269e+07	2.23561e+07	2.04586e+07	1.92452e+07	1.75589e+07	1.6554e+07	1.70953e+07	0.88357	-0.178583	0.108981
Q0VGB7	protein phosphatase 4, regulatory subunit 2(Ppp4r2)	Ppp4r2	5.43973	5	5.8845e+06	1.13105e+07	4.90803e+06	5.575e+06	1.08752e+07	7.92473e+06	9.91791e+06	6.82573e+06	1.28418	0.360843	0.301975
Q6PGC1	DEAH (Asp-Glu-Ala-His) box polypeptide 29(Dhx29)	Dhx29	5.43583	8	6.51576e+06	9.97397e+06	8.97389e+06	9.35639e+06	1.01971e+07	8.4197e+06	9.32205e+06	8.19662e+06	1.03778	0.0534977	0.72318
Q9JKL4	NADH:ubiquinone oxidoreductase complex assembly factor 3(Ndufaf3)	Ndufaf3	5.4341	3	1.38909e+07	1.6398e+07	1.40215e+07	1.50546e+07	869099	1.70325e+07	1.94861e+07	1.89317e+07	0.948696	-0.0759821	0.870418
P62307	small nuclear ribonucleoprotein polypeptide F(Snrpf)	Snrpf	5.43407	3	2.65384e+07	2.68207e+07	2.60571e+07	2.50965e+07	2.59633e+07	2.70613e+07	2.63994e+07	2.49626e+07	0.998793	-0.00174255	0.958432
P83917	chromobox 1(Cbx1)	Cbx1	5.40665	5	2.11372e+07	2.46891e+07	2.03181e+07	1.97275e+07	2.23872e+07	2.3305e+07	2.90479e+07	3.00346e+07	1.22013	0.287035	0.080094
Q91VW3	SH3 domain binding glutamic acid-rich protein-like 3(Sh3bgrl3)	Sh3bgrl3	5.40111	3	3.78076e+07	3.6413e+07	4.00149e+07	3.88474e+07	3.94645e+07	3.94917e+07	5.56416e+07	5.69074e+07	1.25099	0.323071	0.098499
Q59J78	NADH:ubiquinone oxidoreductase complex assembly factor 2(Ndufaf2)	Ndufaf2	5.39784	8	2.01272e+07	2.13974e+07	1.58717e+07	1.6865e+07	1.97578e+07	1.84582e+07	2.2327e+07	2.16011e+07	1.10615	0.145544	0.258175
Q9Z1K5	ariadne RBR E3 ubiquitin protein ligase 1(Arih1)	Arih1	5.39492	4	1.57051e+07	1.72689e+07	1.47874e+07	1.43558e+07	1.07983e+07	1.4772e+07	1.61528e+07	1.49945e+07	0.913074	-0.131196	0.350335
Q8VC31	coiled-coil domain containing 9(Ccdc9)	Ccdc9	5.39237	8	3.65038e+07	3.89557e+07	4.52632e+07	3.34455e+07	2.03345e+07	2.80053e+07	2.57608e+07	2.89665e+07	0.668536	-0.580922	0.0068339
Q8BP40	acid phosphatase 6, lysophosphatidic(Acp6)	Acp6	5.37431	4	1.51668e+07	2.01596e+07	2.34406e+07	1.76818e+07	1.55454e+07	1.80756e+07	1.6449e+07	2.71571e+07	1.01018	0.0146141	0.953492
Q921H9	cytochrome c oxidase assembly factor 7(Coa7)	Coa7	5.37151	8	3.67793e+07	7.17222e+07	3.38913e+07	3.86933e+07	4.8841e+07	9.51425e+07	6.13309e+07	1.19696e+08	1.79478	0.843809	0.0983082
Q9D880	translocase of inner mitochondrial membrane 50(Timm50)	Timm50	5.36152	8	1.38371e+07	3.30312e+07	1.20003e+07	1.29329e+07	1.33071e+07	8.54204e+06	1.01409e+08	1.01906e+07	1.85858	0.894204	0.532148
Q8CFA2	aminomethyltransferase(Amt)	Amt	5.3461	8	2.82244e+08	2.22775e+08	2.61269e+08	1.58152e+08	1.18355e+08	2.15528e+08	2.80063e+08	4.15275e+08	1.11335	0.154903	0.713242
Q9D2R0	acetoacetyl-CoA synthetase(Aacs)	Aacs	5.31994	25	3.46193e+07	3.50855e+07	2.89507e+07	2.86703e+07	1.59181e+07	1.2816e+07	2.10582e+07	1.54881e+07	0.512703	-0.963804	0.000731766
Q8BI72	CDKN2A interacting protein(Cdkn2aip)	Cdkn2aip	5.31791	7	1.33939e+07	9.6798e+06	1.33652e+07	1.66718e+07	9.88875e+06	1.59285e+07	1.89543e+07	1.5128e+07	1.12782	0.173542	0.499972
Q8CFJ7	solute carrier family 25, member 45(Slc25a45)	Slc25a45	5.31534	5	1.04103e+07	1.19238e+07	1.17615e+07	1.2319e+07	1.34061e+07	1.5466e+07	7.72028e+06	9.93421e+06	1.00241	0.00347845	0.987966
Q8R035	mitochondrial ribosomal protein L58(Mrpl58)	Mrpl58	5.3152	3	1.66208e+07	1.60142e+07	1.6335e+07	1.49461e+07	1.40834e+07	1.56383e+07	1.63974e+07	1.6055e+07	0.972747	-0.039864	0.514221
P47915	ribosomal protein L29(Rpl29)	Rpl29	5.29831	4	1.9421e+08	1.86074e+08	1.56705e+08	1.50819e+08	1.63694e+08	1.62715e+08	1.47569e+08	1.47354e+08	0.903351	-0.146641	0.202839
P56212	cAMP-regulated phosphoprotein 19(Arpp19)	Arpp19	5.23718	3	1.52278e+07	1.92191e+07	1.24733e+07	1.08289e+07	1.16491e+07	1.05976e+07	1.51254e+07	1.27222e+07	0.867448	-0.205151	0.391899
Q9EP71	retinoic acid induced 14(Rai14)	Rai14	5.23315	14	1.2106e+07	1.18709e+07	1.23424e+07	1.1472e+07	1.40155e+07	1.18099e+07	1.5336e+07	1.50873e+07	1.17697	0.235072	0.0426885
Q9R0T8	inhibitor of kappaB kinase epsilon(Ikbke)	Ikbke	5.19805	7	3.79258e+07	3.76438e+07	2.04901e+07	4.5131e+07	1.37179e+07	5.69364e+07	9.26124e+07	3.64123e+07	1.41425	0.500038	0.436492
P56380	nudix hydrolase 2(Nudt2)	Nudt2	5.19641	5	2.63224e+07	2.4669e+07	2.5191e+07	2.26602e+07	2.12501e+07	2.4187e+07	2.41378e+07	2.32728e+07	0.939349	-0.090267	0.195344
Q80YE7	death associated protein kinase 1(Dapk1)	Dapk1	5.14955	8	2.80899e+08	3.25318e+08	3.75478e+08	3.66836e+08	3.1159e+08	3.07123e+08	3.35778e+08	3.44578e+08	0.963322	-0.0539102	0.618311
Q9JKX6	nudix hydrolase 5(Nudt5)	Nudt5	5.14045	6	7.75656e+06	1.03907e+07	1.23457e+07	1.35594e+07	1.55345e+07	9.72974e+06	1.23473e+07	1.29311e+07	1.14733	0.198279	0.386689
Q8R5A3	amyloid beta (A4) precursor protein-binding, family B, member 1 interacting protein(Apbb1ip)	Apbb1ip	5.13905	5	1.35664e+08	3.45947e+07	2.19263e+06	3.97466e+07	3.81229e+07	5.55679e+07	8.43467e+06	3.6659e+06	0.498551	-1.00419	0.428001
P49718	minichromosome maintenance complex component 5(Mcm5)	Mcm5	5.13739	11	9.0404e+06	9.30133e+06	1.23079e+07	1.24472e+07	8.96972e+06	8.76831e+06	1.23761e+07	1.39378e+07	1.02216	0.031626	0.884814
Q62356	follistatin-like 1(Fstl1)	Fstl1	5.13424	6	6.22588e+07	4.3883e+07	3.20156e+07	3.49829e+07	2.78888e+07	2.74231e+07	4.83363e+07	6.25612e+07	0.95997	-0.058939	0.879093
Q9R0A0	peroxisomal biogenesis factor 14(Pex14)	Pex14	5.13088	3	1.2268e+07	1.12244e+07	6.90926e+06	7.74763e+06	9.85433e+06	9.95028e+06	9.42586e+06	9.37344e+06	1.01192	0.0170895	0.933816
Q9QY81	nucleoporin 210(Nup210)	Nup210	5.11067	4	2.73211e+07	2.64414e+07	2.73881e+07	2.78547e+07	2.85858e+07	2.51274e+07	2.35038e+07	2.42784e+07	0.931105	-0.102984	0.156364
Q91W86	VPS11, CORVET/HOPS core subunit(Vps11)	Vps11	5.10336	9	6.89276e+06	1.62367e+07	2.07097e+07	2.19378e+07	4.06377e+07	1.18753e+07	5.72443e+06	2.17638e+07	1.21625	0.282439	0.685369
Q6NVE9	PTC7 protein phosphatase homolog(Pptc7)	Pptc7	5.09178	3	8.11139e+06	1.22406e+07	2.33451e+06	8.53573e+06	4.24835e+06	4.67027e+06	1.37086e+07	3.19631e+06	0.827086	-0.27389	0.686251
P07607	thymidylate synthase(Tyms)	Tyms	5.08622	5	821218	1.7459e+06	5.93106e+06	6.67492e+06	1.34474e+06	2.85234e+06	9.7816e+06	9.67933e+06	1.55921	0.640813	0.456535
P62311	LSM3 homolog, U6 small nuclear RNA and mRNA degradation associated(Lsm3)	Lsm3	5.08551	6	1.83452e+08	1.85522e+08	1.64462e+08	1.57085e+08	1.69874e+08	1.77929e+08	1.6258e+08	1.61752e+08	0.973373	-0.0389357	0.585067
Q8R409	hexamethylene bis-acetamide inducible 1(Hexim1)	Hexim1	5.076	5	3.32686e+07	3.69208e+07	4.92046e+07	4.68165e+07	3.43659e+07	3.59383e+07	3.27504e+07	3.17251e+07	0.810898	-0.302408	0.0933709
Q8R2Q0	tripartite motif-containing 29(Trim29)	Trim29	5.06706	7	1.14146e+07	2.17551e+06	1.24128e+07	7.70573e+06	3.52844e+06	7.77693e+06	6.74048e+06	850963	0.560592	-0.834978	0.234508
Q61941	nicotinamide nucleotide transhydrogenase(Nnt)	Nnt	5.06495	9	1.14198e+08	1.08178e+08	9.22484e+07	2.4804e+07	3.65774e+06	1.11622e+07	1.9208e+08	1.81323e+08	1.14376	0.19378	0.834051
Q1HFZ0	NOL1/NOP2/Sun domain family member 2(Nsun2)	Nsun2	5.05154	10	4.07269e+08	3.15841e+08	2.89608e+08	2.59417e+08	4.68549e+08	4.71817e+08	8.75535e+08	9.92381e+08	2.20753	1.14244	0.0333194
Q68FF6	GIT ArfGAP 1(Git1)	Git1	5.04852	6	5.45305e+06	6.22241e+06	6.18954e+06	6.78166e+06	1.27572e+07	1.14747e+07	5.31734e+06	5.7131e+06	1.43071	0.516736	0.221216
Q6NVD0	Fras1 related extracellular matrix protein 2(Frem2)	Frem2	5.03536	13	9.87786e+06	7.6205e+06	3.16084e+06	6.08424e+06	1.09675e+07	1.61318e+07	6.92229e+06	1.10325e+07	1.68468	0.752473	0.0998839
P33174	kinesin family member 4(Kif4)	Kif4	5.01432	9	3.55307e+07	1.71133e+07	5.68673e+07	6.34404e+07	2.24232e+07	2.3143e+07	3.07352e+07	2.38459e+07	0.579048	-0.788246	0.140583
Q8R4G0	netrin G1(Ntng1)	Ntng1	5.01403	5	6.4987e+06	1.19726e+07	1.62378e+07	7.05262e+06	7.91745e+06	2.07087e+07	3.43999e+07	2.85667e+07	2.19322	1.13305	0.0899543
Q8K327	chromosome alignment maintaining phosphoprotein 1(Champ1)	Champ1	5.01134	5	1.42393e+07	3.77512e+06	6.95871e+06	8.42467e+06	6.72683e+06	4.5889e+06	7.09032e+06	8.09341e+06	0.793449	-0.33379	0.483702
Q9R0G6	cartilage oligomeric matrix protein(Comp)	Comp	5.00805	9	1.29335e+07	4.45904e+06	1.50404e+07	2.17878e+07	4.51391e+07	4.22788e+07	1.59069e+07	1.19545e+07	2.12611	1.08822	0.154118
P37913	ligase I, DNA, ATP-dependent(Lig1)	Lig1	5.0039	8	1.27987e+08	6.64396e+07	1.48713e+08	8.94062e+07	1.52385e+08	1.91284e+08	1.17536e+08	1.04357e+08	1.30752	0.386834	0.262512
Q9CQ39	mediator complex subunit 21(Med21)	Med21	5.00248	3	1.21938e+07	4.89113e+07	5.16894e+07	2.30732e+07	5.37744e+07	1.91438e+07	2.29109e+07	3.52026e+07	0.964406	-0.052287	0.925804
Q6KCD5	NIPBL cohesin loading factor(Nipbl)	Nipbl	5.00236	11	1.96269e+07	1.4548e+07	1.3192e+07	1.07401e+07	2.12573e+07	2.129e+07	1.71593e+07	1.67123e+07	1.31514	0.395219	0.088705
Q03249	galactose-1-phosphate uridyl transferase(Galt)	Galt	4.99311	9	2.72713e+07	2.59223e+07	2.89989e+07	2.7219e+07	2.11584e+07	2.13956e+07	2.76198e+07	2.40835e+07	0.861493	-0.215088	0.0594147
Q7TNG5	echinoderm microtubule associated protein like 2(Eml2)	Eml2	4.98768	6	4.87198e+07	6.98129e+07	3.53039e+07	3.65625e+07	2.96828e+07	2.93739e+07	3.93453e+07	6.76314e+08	4.0689	2.02464	0.399466
Q9D5V6	synapse associated protein 1(Syap1)	Syap1	4.97642	6	8.66941e+07	8.30523e+07	6.61403e+07	6.84846e+07	7.51962e+07	7.54164e+07	9.15767e+07	9.16783e+07	1.09691	0.133444	0.331248
Q91XU3	phosphatidylinositol-5-phosphate 4-kinase, type II, gamma(Pip4k2c)	Pip4k2c	4.96827	11	1.30798e+07	1.22782e+07	1.19536e+07	2.60819e+07	1.18826e+07	1.29481e+07	2.18466e+07	2.64242e+07	1.15314	0.205566	0.638337
P43406	integrin alpha V(Itgav)	Itgav	4.96679	8	3.17923e+07	2.57138e+07	2.83282e+07	2.47258e+07	2.11028e+07	2.31951e+07	2.52302e+07	2.52246e+07	0.857024	-0.222592	0.07797
P29594	caspase 2(Casp2)	Casp2	4.95963	3	1.28148e+07	1.56525e+06	2.07097e+06	829408	983148	341155	1.42046e+06	1.29866e+06	0.233989	-2.09549	0.290186
Q9CZX0	elongator acetyltransferase complex subunit 3(Elp3)	Elp3	4.95407	5	8.55105e+07	7.40366e+07	1.05263e+08	7.50842e+06	8.77148e+07	8.68091e+07	1.20673e+08	1.26318e+08	1.54788	0.630292	0.166055
Q8BSS9	Liprin-alpha-2 (Ppfia2)	Ppfia2	4.95147	11	3.1755e+08	3.10664e+08	1.12972e+08	1.54043e+08	4.36473e+08	5.83492e+08	2.44375e+08	2.22509e+08	1.66086	0.73193	0.191204
Q91WJ7	spermatogenesis associated, serine-rich 2-like(Spats2l)	Spats2l	4.9306	8	2.09429e+08	2.00621e+08	1.61494e+08	1.597e+08	1.71386e+08	1.64847e+08	2.03413e+08	1.99457e+08	1.01075	0.0154231	0.907488
O35691	pinin(Pnn)	Pnn	4.90931	17	9.53591e+06	1.01139e+07	8.74555e+06	9.85699e+06	9.58378e+06	1.25661e+07	1.23711e+07	1.00381e+07	1.16487	0.220171	0.105845
O88958	glucosamine-6-phosphate deaminase 1(Gnpda1)	Gnpda1	4.88755	6	2.66742e+07	1.60002e+07	3.56827e+07	3.38941e+07	2.82847e+07	5.35279e+07	1.66171e+07	2.00249e+07	1.05526	0.0776042	0.875168
Q7TQH0	ataxin 2-like(Atxn2l)	Atxn2l	4.88715	13	9.16591e+06	2.10436e+07	1.67403e+07	1.70898e+07	1.90105e+07	7.25433e+06	9.40379e+06	6.73731e+06	0.662182	-0.594701	0.203236
P58802	TBC1 domain family, member 10a(Tbc1d10a)	Tbc1d10a	4.88287	5	6.10207e+06	6.12904e+06	4.51831e+06	6.51891e+06	7.18171e+06	8.854e+06	7.54255e+06	8.14817e+06	1.3635	0.447317	0.0103727
Q6P1B1	X-prolyl aminopeptidase (aminopeptidase P) 1, soluble(Xpnpep1)	Xpnpep1	4.87855	12	4.72581e+06	5.61935e+06	8.83522e+06	5.83469e+06	5.27617e+06	4.80952e+06	8.23928e+06	7.78529e+06	1.04378	0.0618193	0.833252
P26883	FK506 binding protein 1a(Fkbp1a)	Fkbp1a	4.86349	4	8.68433e+07	6.5045e+07	8.18271e+07	8.5037e+07	6.7621e+07	8.21097e+07	7.22028e+07	8.12669e+07	0.95121	-0.0721647	0.548203
Q8C5W3	tubulin folding cofactor E-like(Tbcel)	Tbcel	4.85106	9	3.98988e+07	5.7457e+07	4.2713e+07	4.21549e+07	3.4155e+07	3.68804e+07	3.99497e+07	3.82839e+07	0.819152	-0.287798	0.0972674
Q9JM62	receptor accessory protein 6(Reep6)	Reep6	4.80131	5	3.87718e+08	2.92297e+08	2.35475e+08	2.26402e+08	3.68111e+08	3.45971e+08	2.68348e+08	2.86842e+08	1.11155	0.152576	0.496323
Q8BJ05	zinc finger CCCH type containing 14(Zc3h14)	Zc3h14	4.75783	7	9.25149e+06	4.76987e+06	7.25155e+06	4.67925e+06	7.61882e+06	1.04009e+07	1.11348e+07	5.69461e+06	1.34282	0.425267	0.231251
Q9D5W4	coiled-coil domain containing 81(Ccdc81)	Ccdc81	4.66621	12	3.22373e+07	3.20994e+07	3.43003e+07	3.42733e+07	3.79294e+07	3.86993e+07	4.97568e+07	4.86342e+07	1.31683	0.397064	0.0168808
Q9D187	cytosolic iron-sulfur assembly component 2B(Ciao2b)	Ciao2b	4.42709	3	1.30583e+07	1.71709e+07	1.7674e+07	1.57634e+07	1.38972e+07	1.23981e+07	1.93949e+07	8.68673e+06	0.85409	-0.227539	0.380014
P70445	eukaryotic translation initiation factor 4E binding protein 2(Eif4ebp2)	Eif4ebp2	3.4433	4	4.02564e+07	3.02167e+07	2.09756e+07	1.51067e+07	4.34085e+07	4.77373e+07	3.20866e+07	5.33949e+07	1.65761	0.729106	0.0490103
P33622	apolipoprotein C-III(Apoc3)	Apoc3	3.43957	4	2.02604e+08	1.85323e+08	1.47727e+08	1.30523e+08	1.61652e+08	1.5747e+08	1.55634e+08	6.64099e+07	0.812347	-0.299831	0.312658
Q8BYK6	YTH N6-methyladenosine RNA binding protein 3(Ythdf3)	Ythdf3	3.28371	5	1.74376e+07	1.65471e+07	1.51289e+07	1.76084e+07	2.00176e+07	1.89043e+07	2.10252e+07	1.47268e+07	1.11918	0.162439	0.231971
Q9D6S7	mitochondrial ribosome recycling factor(Mrrf)	Mrrf	3.27858	4	2.66456e+07	2.62447e+07	3.08991e+07	2.93083e+07	2.91348e+07	2.9961e+07	2.90055e+07	2.54623e+07	1.00412	0.0059318	0.940294
Q76LS9	MINDY lysine 48 deubiquitinase 1(Mindy1)	Mindy1	3.24386	4	1.23749e+07	1.16364e+07	8.90843e+06	1.01602e+07	1.29283e+07	1.28583e+07	1.36883e+07	1.14144e+07	1.18127	0.240343	0.0748087
Q8CEI1	bolA-like 3 (Bola3)	Bola3	3.24357	4	1.69326e+07	1.15537e+07	9.52631e+06	9.75216e+06	1.573e+07	9.89123e+06	1.15352e+07	1.39817e+07	1.07062	0.0984504	0.709073
E9Q5C9	nucleolar and coiled-body phosphoprotein 1(Nolc1)	Nolc1	3.23963	11	1.8784e+07	1.64476e+07	1.48008e+07	1.56618e+07	1.78957e+07	1.80899e+07	2.01069e+07	1.8968e+07	1.14257	0.192285	0.0564846
Q9D820	prolyl-tRNA synthetase domain containing 1(Prorsd1)	Prorsd1	3.23771	4	1.93003e+07	2.22441e+07	1.85055e+07	1.86809e+07	1.86533e+07	1.82701e+07	2.07275e+07	2.09986e+07	0.998965	-0.00149373	0.986043
Q7TNV0	DEK proto-oncogene (DNA binding)(Dek)	Dek	3.23096	8	3.25779e+07	2.44626e+07	3.20396e+07	2.24424e+07	2.82973e+07	2.78021e+07	2.53659e+07	2.90093e+07	0.990604	-0.0136199	0.926135
P61967	adaptor protein complex AP-1, sigma 1(Ap1s1)	Ap1s1	3.19974	7	1.58853e+07	1.26534e+07	1.42941e+07	1.45107e+07	1.62453e+07	1.71846e+07	1.30027e+07	1.40466e+07	1.05468	0.0768108	0.527779
Q9DCZ4	apolipoprotein O(Apoo)	Apoo	3.18351	6	5.23816e+07	5.27042e+07	3.96321e+07	4.17836e+07	4.06671e+07	4.80958e+07	3.79791e+07	4.43173e+07	0.917201	-0.12469	0.381472
Q99LB6	methionine adenosyltransferase II, beta(Mat2b)	Mat2b	3.1352	8	1.8278e+07	1.72294e+07	1.87997e+07	1.60512e+07	2.14728e+07	1.75661e+07	1.76198e+07	1.44781e+07	1.01107	0.0158782	0.904516
Q91XE8	transmembrane protein 205(Tmem205)	Tmem205	3.11493	3	1.07628e+08	9.96939e+07	6.84257e+07	6.50621e+07	8.53349e+07	7.54183e+07	6.8913e+07	6.88461e+07	0.875891	-0.191176	0.392504
Q9DBZ5	eukaryotic translation initiation factor 3, subunit K(Eif3k)	Eif3k	3.10829	6	2.21639e+07	2.48946e+07	2.50997e+07	2.85609e+07	2.60045e+07	2.81197e+07	2.59802e+07	2.75943e+07	1.0693	0.0966628	0.265451
P16254	signal recognition particle 14(Srp14)	Srp14	3.10476	3	6.40096e+07	6.12286e+07	6.50773e+07	5.01788e+07	5.07084e+07	3.12739e+07	5.79762e+07	5.93602e+07	0.828788	-0.270925	0.208974
Q9DAU1	canopy FGF signaling regulator 3(Cnpy3)	Cnpy3	3.10169	4	1.03983e+07	1.63878e+07	1.25668e+07	1.06526e+07	1.06252e+07	1.45956e+07	7.67554e+06	1.6019e+07	0.978199	-0.0318006	0.911422
O35309	N-myc (and STAT) interactor(Nmi)	Nmi	3.09831	7	3.25427e+07	2.28071e+07	2.3392e+07	1.91533e+07	2.43963e+07	2.01368e+07	1.79395e+07	2.39277e+07	0.882581	-0.1802	0.409547
Q7TPV4	MYB binding protein (P160) 1a(Mybbp1a)	Mybbp1a	3.09724	13	8.91086e+06	8.52372e+06	9.97189e+06	1.12787e+07	7.17965e+06	7.44359e+06	7.70283e+06	9.34132e+06	0.818593	-0.288782	0.0670431
Q9CQF9	prenylcysteine oxidase 1(Pcyox1)	Pcyox1	3.09701	6	2.73288e+07	2.36196e+07	2.17032e+07	2.1659e+07	2.0246e+07	2.91845e+07	1.44687e+07	2.15989e+07	0.906558	-0.141529	0.53011
Q8VEA4	coiled-coil-helix-coiled-coil-helix domain containing 4(Chchd4)	Chchd4	3.09415	3	2.35147e+07	2.69417e+07	1.90778e+07	1.57815e+07	3.86227e+07	2.98967e+07	2.89329e+07	2.41013e+07	1.42475	0.510709	0.0588468
O54782	mannosidase 2, alpha B2(Man2b2)	Man2b2	3.0914	6	2.27449e+07	2.27879e+07	2.26319e+07	2.15291e+07	3.86799e+07	4.00742e+07	1.98308e+07	2.10983e+07	1.33435	0.41614	0.22039
P56135	ATP synthase, H+ transporting, mitochondrial F0 complex, subunit F2(Atp5j2)	Atp5mf	3.08928	5	2.89336e+08	2.87838e+08	4.89642e+08	4.28299e+08	2.64633e+08	2.64985e+08	2.60123e+08	2.79168e+08	0.714935	-0.484116	0.0813281
Q9QZS5	serum/glucocorticoid regulated kinase 2(Sgk2)	Sgk2	3.08718	8	1.43429e+07	1.60598e+07	1.46e+07	1.5159e+07	1.83963e+07	1.72683e+07	1.77729e+07	1.54502e+07	1.14504	0.195401	0.0255796
P58137	acyl-CoA thioesterase 8(Acot8)	Acot8	3.08663	5	2.48634e+07	2.65538e+07	1.5679e+07	1.56104e+07	2.56461e+07	2.79738e+07	2.00377e+07	2.18982e+07	1.15536	0.208342	0.385307
P70194	C-type lectin domain family 4, member f(Clec4f)	Clec4f	3.08391	9	5.33271e+08	4.43136e+08	4.36324e+08	4.4953e+08	1.85833e+08	1.34606e+08	2.06726e+08	1.87016e+08	0.383502	-1.3827	4.49871e-05
Q8R5F7	interferon induced with helicase C domain 1(Ifih1)	Ifih1	3.08008	7	5.6432e+06	5.49907e+06	3.70934e+06	5.16814e+06	4.9953e+06	6.34545e+06	6.87441e+06	5.82963e+06	1.20105	0.2643	0.142932
P06537	nuclear receptor subfamily 3, group C, member 1(Nr3c1)	Nr3c1	3.07103	4	1.96101e+07	1.58651e+07	1.80709e+07	1.75132e+07	1.23766e+07	1.1096e+07	9.44451e+06	9.62936e+06	0.598746	-0.739984	0.000461558
Q9R099	transducin (beta)-like 2(Tbl2)	Tbl2	3.062	3	1.32035e+07	1.41759e+07	1.43977e+07	1.43257e+07	1.4771e+07	1.30076e+07	1.61518e+07	1.44348e+07	1.04033	0.0570372	0.451629
Q8WTY4	cytokine induced apoptosis inhibitor 1(Ciapin1)	Ciapin1	3.04922	5	7.39552e+06	7.36957e+06	4.01408e+06	7.21415e+06	5.91602e+06	6.8555e+06	8.31925e+06	8.34647e+06	1.13249	0.179501	0.430907
O35744	chitinase-like 3(Chil3)	Chil3	3.02888	5	1.24315e+07	1.27552e+07	1.41424e+07	9.27107e+06	1.50455e+07	1.23373e+07	1.22764e+07	1.24256e+07	1.0717	0.0998962	0.505641
Q9Z239	FXYD domain-containing ion transport regulator 1(Fxyd1)	Fxyd1	3.00067	3	2.75613e+07	2.80008e+07	1.68564e+07	1.72526e+07	3.12605e+07	3.11746e+07	2.58795e+07	2.68669e+07	1.28449	0.361195	0.110283
Q9JLV6	polynucleotide kinase 3'- phosphatase(Pnkp)	Pnkp	3.00067	4	8.72705e+06	6.9119e+06	9.22743e+06	1.46829e+07	7.11236e+06	1.4076e+07	1.05547e+07	1.08167e+07	1.07612	0.10584	0.743602
P46414	cyclin-dependent kinase inhibitor 1B(Cdkn1b)	Cdkn1b	2.99905	5	8.36494e+06	6.31888e+06	4.62709e+06	6.08537e+06	1.85925e+07	1.03779e+07	7.30244e+06	7.23574e+06	1.71318	0.77668	0.154801
Q3UFF7	lysophospholipase-like 1(Lyplal1)	Lyplal1	2.98746	6	1.62406e+07	4.15407e+07	1.78908e+07	1.80397e+07	2.0819e+07	2.71944e+07	2.32808e+07	1.8249e+07	0.955517	-0.065646	0.874907
Q99N89	mitochondrial ribosomal protein L43(Mrpl43)	Mrpl43	2.97896	4	2.2408e+07	2.56426e+07	3.07345e+07	2.84605e+07	2.87504e+07	2.93279e+07	2.81542e+07	3.16308e+07	1.099	0.136196	0.223112
P40630	transcription factor A, mitochondrial(Tfam)	Tfam	2.97826	8	3.43366e+07	2.90898e+07	2.44898e+07	4.31099e+07	2.9353e+07	2.3035e+07	3.06474e+07	4.16466e+07	0.951582	-0.0715998	0.785048
Q9JJL8	seryl-aminoacyl-tRNA synthetase 2(Sars2)	Sars2	2.9782	8	1.49756e+08	1.31356e+08	2.06549e+08	2.02311e+08	1.20188e+08	1.09394e+08	1.09137e+08	9.75245e+07	0.632262	-0.661405	0.017032
P59017	BCL2-like 13 (apoptosis facilitator)(Bcl2l13)	Bcl2l13	2.97561	5	1.87678e+07	1.85674e+07	1.76407e+07	5.4702e+07	1.65623e+07	1.60418e+07	6.27377e+07	5.91813e+07	1.40888	0.49455	0.504474
Q9ES97	reticulon 3(Rtn3)	Rtn3	2.97458	8	2.79224e+07	3.74953e+07	2.17918e+07	2.37959e+07	3.62423e+07	3.82725e+07	3.28477e+07	3.05237e+07	1.24216	0.312849	0.135124
Q9WTX2	protein kinase, interferon inducible double stranded RNA dependent activator(Prkra)	Prkra	2.97318	9	1.48329e+07	1.53827e+07	1.16459e+07	1.14716e+07	1.18465e+07	1.08579e+07	1.13424e+07	1.85635e+07	0.986444	-0.0196902	0.933819
Q9DBD0	inhibitor of carbonic anhydrase(Inhca)	Ica	2.96973	7	1.14479e+07	1.10206e+07	1.1412e+07	1.50798e+07	1.42146e+07	1.4293e+07	1.56096e+07	1.51504e+07	1.21052	0.275629	0.0434154
Q78IK4	apolipoprotein O-like(Apool)	Apool	2.96808	6	2.86605e+07	2.94755e+07	3.425e+07	3.32824e+07	2.50003e+07	2.63593e+07	3.09479e+07	2.90493e+07	0.886117	-0.174431	0.111733
Q9QXC1	fetuin beta(Fetub)	Fetub	2.96567	4	1.77175e+07	1.7404e+07	1.30626e+07	2.58637e+07	1.1674e+07	5.67482e+06	2.72051e+07	2.49609e+07	0.938782	-0.0911372	0.852523
Q8VDQ8	sirtuin 2(Sirt2)	Sirt2	2.96559	8	1.22312e+07	1.10081e+07	1.51252e+07	1.51587e+07	1.27282e+07	1.37564e+07	1.42718e+07	1.22197e+07	0.989778	-0.0148231	0.908976
Q9D2R6	cytochrome C oxidase assembly factor 3(Coa3)	Coa3	2.963	3	1.60832e+07	1.68247e+07	1.75857e+07	1.60543e+07	1.55439e+07	1.7431e+07	1.92496e+07	1.64017e+07	1.03123	0.0443637	0.574773
Q80YR4	zinc finger protein 598(Zfp598)	Znf598	2.95709	8	9.62671e+06	1.04385e+07	6.23545e+06	6.47114e+06	1.06065e+07	1.00221e+07	8.94811e+06	8.93718e+06	1.17521	0.232924	0.259461
P97352	S100 calcium binding protein A13(S100a13)	S100a13	2.95425	6	5.06092e+07	6.01622e+07	5.13847e+07	5.59176e+07	4.32543e+07	5.43844e+07	4.4139e+07	4.88054e+07	0.873939	-0.194396	0.0883966
P97865	peroxisomal biogenesis factor 7(Pex7)	Pex7	2.94891	6	1.80527e+07	1.85673e+07	1.4841e+07	1.54399e+07	1.53713e+07	1.58907e+07	1.545e+07	1.44764e+07	0.914613	-0.128767	0.193419
Q8QZR1	tyrosine aminotransferase(Tat)	Tat	2.94786	5	2.0706e+07	1.02024e+07	1.62972e+07	1.78234e+07	1.19782e+07	1.161e+07	1.67877e+07	1.85836e+07	0.906663	-0.141362	0.609641
Q505B7	zinc finger and BTB domain containing 8 opposite strand(Zbtb8os)	Zbtb8os	2.93612	6	3.17732e+07	3.08187e+07	3.74759e+07	3.58462e+07	3.59485e+07	3.8559e+07	3.32111e+07	3.38552e+07	1.04164	0.0588589	0.505927
B2RX88	centrosome and spindle pole associated protein 1(Cspp1)	Cspp1	2.92246	13	1.63548e+08	1.53335e+08	1.83613e+08	1.67309e+08	1.56885e+08	1.59711e+08	2.74201e+08	2.87954e+08	1.31588	0.39603	0.194478
Q810J8	zinc finger, FYVE domain containing 1(Zfyve1)	Zfyve1	2.92046	8	2.62279e+08	2.52447e+08	2.46533e+08	2.56315e+08	3.13729e+08	3.10479e+08	3.21215e+08	3.29164e+08	1.25257	0.324896	1.95506e-05
Q99KP3	crystallin, lambda 1(Cryl1)	Cryl1	2.92045	9	2.90832e+07	2.46282e+07	2.37502e+07	2.44142e+07	3.11791e+07	3.16079e+07	2.80202e+07	3.18956e+07	1.20444	0.268359	0.0138081
O09110	mitogen-activated protein kinase kinase 3(Map2k3)	Map2k3	2.92023	9	3.14339e+07	3.42683e+07	2.03883e+07	1.92761e+07	1.5027e+07	1.74865e+07	2.42839e+07	2.62359e+07	0.78804	-0.343658	0.275642
Q9D1E6	tubulin folding cofactor B(Tbcb)	Tbcb	2.91998	6	1.5093e+07	1.60484e+07	1.42506e+07	1.46764e+07	1.61855e+07	1.63806e+07	1.70329e+07	1.61034e+07	1.09379	0.129342	0.0182828
Q14CH1	molybdenum cofactor sulfurase(Mocos)	Mocos	2.9197	12	5.08892e+06	5.31867e+06	5.62137e+06	4.83831e+06	9.88472e+06	5.82453e+06	3.73983e+06	4.97561e+06	1.17048	0.227099	0.531735
Q9CYH2	peroxiredoxin like 2A(Prxl2a)	Prxl2a	2.91946	8	1.64073e+07	1.56073e+07	1.6404e+07	1.85125e+07	1.07211e+07	1.21356e+07	1.37805e+07	1.19026e+07	0.72522	-0.46351	0.0020296
P28650	adenylosuccinate synthetase like 1(Adssl1)	Adssl1	2.91817	9	5.82955e+06	5.52214e+06	4.97569e+06	5.30417e+06	5.04137e+06	5.03125e+06	6.58549e+06	2.74318e+06	0.896897	-0.156985	0.517847
Q8VDP4	cell cycle activator and apoptosis regulator 2(Ccar2)	Ccar2	2.91813	3	8.69515e+06	9.45862e+06	8.43721e+06	1.19109e+07	9.26244e+06	9.03508e+06	1.50079e+07	1.165e+07	1.16762	0.223569	0.351803
Q8BGR9	ubiquitin-like domain containing CTD phosphatase 1(Ublcp1)	Ublcp1	2.91207	10	1.36291e+07	1.69303e+07	9.25361e+06	1.04247e+07	1.0736e+07	1.0271e+07	1.09642e+07	1.1898e+07	0.873231	-0.195565	0.400332
Q9DB34	charged multivesicular body protein 2A(Chmp2a)	Chmp2a	2.91203	5	1.69217e+07	1.74275e+07	1.55975e+07	5.99034e+07	1.7812e+07	1.96783e+07	1.7409e+07	1.51765e+07	0.637922	-0.648547	0.395174
Q924T7	ring finger protein 31(Rnf31)	Rnf31	2.8739	10	9.32302e+07	8.69753e+07	6.88679e+07	6.99494e+07	1.50053e+08	1.55709e+08	7.1745e+07	1.13559e+08	1.53928	0.622259	0.0789056
Q9JJK2	LanC (bacterial lantibiotic synthetase component C)-like 2(Lancl2)	Lancl2	2.8582	4	8.71463e+06	1.27464e+07	6.76489e+06	8.02008e+06	7.94546e+06	7.73069e+06	7.68799e+06	6.98723e+06	0.837371	-0.256061	0.303422
Q7TT45/Q99K70	Ras-related GTP-binding protein D/Ras-related GTP-binding protein C	Rragd/Rragc	2.76604	4	1.63111e+08	1.86024e+08	1.47644e+08	1.74583e+08	1.54183e+08	1.41125e+08	1.64504e+08	2.15705e+08	1.00619	0.0089025	0.956494
Q9CXV1	succinate dehydrogenase complex, subunit D, integral membrane protein(Sdhd)	Sdhd	2.75811	3	6.81359e+07	8.13641e+07	6.0267e+07	5.26588e+07	5.60874e+07	6.5584e+07	7.16562e+07	6.48305e+07	0.983738	-0.0236543	0.882472
P56389	cytidine deaminase(Cda)	Cda	2.74136	3	1.62086e+07	1.7249e+07	1.54981e+07	1.32476e+07	1.23139e+07	1.04179e+07	1.66021e+07	1.47845e+07	0.870027	-0.200868	0.253921
Q8VEH6	Zn regulated GTPase metalloprotein activator 1(Zng1)	Zng1	2.72959	5	1.9395e+07	1.89451e+07	3.37714e+07	2.96455e+07	2.10196e+07	1.94048e+07	2.24251e+07	2.06124e+07	0.820208	-0.285939	0.270546
Q9EQJ9	membrane associated guanylate kinase, WW and PDZ domain containing 3(Magi3)	Magi3	2.6681	9	1.20721e+09	1.17873e+09	1.07419e+09	9.99443e+08	1.53887e+09	1.6777e+09	1.64731e+09	1.56891e+09	1.44247	0.528542	0.000143857
Q99LD9	eukaryotic translation initiation factor 2B, subunit 2 beta(Eif2b2)	Eif2b2	2.65137	5	2.67388e+07	3.77267e+07	1.53226e+07	5.8466e+07	3.11785e+07	3.16901e+07	4.74497e+07	8.44795e+07	1.40898	0.494655	0.397536
A2AGH6	mediator complex subunit 12(Med12)	Med12	2.62089	11	8.7318e+07	1.3932e+08	3.29326e+08	2.9904e+08	1.41416e+08	1.39816e+09	2.40914e+08	2.99595e+08	2.43283	1.28264	0.34733
Q6P6L0	filamin A interacting protein 1-like(Filip1l)	Filip1l	2.59957	10	6.82472e+06	3.3341e+07	4.11188e+07	7.75786e+06	2.18941e+07	1.46015e+07	1.69587e+07	9.12931e+06	0.702852	-0.508707	0.498294
E9Q555	ring finger protein 213(Rnf213)	Rnf213	2.59858	20	7.70396e+06	5.0147e+06	2.018e+09	3.16125e+08	1.49507e+09	5.34794e+06	7.0743e+06	5.14422e+06	0.644538	-0.633662	0.743913
Q3U487	HECT domain E3 ubiquitin protein ligase 3(Hectd3)	Hectd3	2.59563	7	1.62822e+08	1.71614e+08	1.59694e+08	1.60289e+08	1.77292e+08	1.55732e+08	1.95814e+08	2.00344e+08	1.11425	0.156068	0.126197
Q6NWW9	fibronectin type III domain containing 3B(Fndc3b)	Fndc3b	2.58978	3	7.34163e+06	6.60553e+06	2.2205e+07	1.85478e+06	4.112e+07	2.87061e+07	3.79202e+07	4.63061e+06	2.95675	1.56401	0.0940302
Q8K4L3	supervillin(Svil)	Svil	2.58784	12	2.12666e+07	2.0789e+07	2.63064e+07	1.76349e+07	9.92276e+06	1.79539e+07	1.87224e+07	1.31967e+07	0.695325	-0.52424	0.0540895
P21180	complement component 2 (within H-2S)(C2)	C2	2.58688	7	6.20297e+07	5.51718e+07	5.81503e+07	4.47793e+07	5.15848e+07	5.01513e+07	7.16766e+07	7.33747e+07	1.12109	0.164905	0.395066
Q80TZ9	arginine glutamic acid dipeptide (RE) repeats(Rere)	Rere	2.58305	8	3.46175e+06	4.86377e+06	6.24158e+06	4.7129e+06	3.26292e+06	3.49463e+06	5.58476e+06	3.08615e+06	0.800232	-0.32151	0.28136
D3Z6P0	protein disulfide isomerase associated 2(Pdia2)	Pdia2	2.56713	5	7.62696e+06	6.95007e+06	5.62777e+06	5.96508e+06	6.5795e+06	8.29285e+06	6.01428e+06	8.96775e+06	1.14079	0.190036	0.311647
Q9D8X2	coiled-coil domain containing 124(Ccdc124)	Ccdc124	2.56438	11	1.54538e+07	1.72886e+07	2.03127e+07	1.75623e+07	1.57123e+07	1.61692e+07	1.79374e+07	1.68828e+07	0.94455	-0.0823006	0.413035
E9Q414	apolipoprotein B(Apob)	APOB	2.55894	33	1.74751e+08	1.72451e+08	2.10311e+08	2.20188e+08	1.48911e+08	1.6424e+08	9.92501e+07	1.01986e+08	0.661418	-0.596365	0.0183065
P22682	Casitas B-lineage lymphoma(Cbl)	Cbl	2.55894	11	1.47107e+08	1.37886e+08	1.8173e+08	1.73708e+08	1.89954e+08	1.97624e+08	2.01311e+08	2.00819e+08	1.23309	0.302278	0.0135031
Q9QZW9	motor neuron and pancreas homeobox 1(Mnx1)	Mnx1	2.55624	5	1.16922e+07	1.2897e+07	2.24361e+06	7.29836e+06	2.5332e+06	3.05939e+06	1.14023e+07	7.35324e+06	0.71337	-0.487277	0.471725
Q64729	transforming growth factor, beta receptor I(Tgfbr1)	Tgfbr1	2.55445	3	1.21713e+08	1.12776e+08	4.56792e+07	4.38689e+07	1.4813e+08	9.41544e+07	1.16367e+08	1.48469e+08	1.565	0.646164	0.114731
Q9Z0H8	CAP-GLY domain containing linker protein 2(Clip2)	Clip2	2.55267	7	1.70537e+07	1.75897e+07	1.49935e+07	1.24894e+07	1.73962e+07	1.58629e+07	2.15503e+07	1.68027e+07	1.15269	0.205	0.214479
O35206	collagen, type XV, alpha 1(Col15a1)	Col15a1	2.55178	7	2.69029e+07	4.99035e+07	2.29771e+07	2.21837e+07	2.53141e+07	2.3101e+07	3.05594e+07	3.19907e+07	0.909794	-0.136388	0.703304
Q0VGT4	zinc finger, GRF-type containing 1(Zgrf1)	Zgrf1	2.54737	8	6.5594e+07	5.98244e+07	5.76091e+07	1.01266e+07	1.27825e+07	9.24761e+07	6.67708e+07	1.02114e+08	1.4193	0.505179	0.427259
Q8R0J1	pleckstrin homology domain containing, family G (with RhoGef domain) member 6(Plekhg6)	Plekhg6	2.53781	8	7.41912e+07	6.16173e+07	8.73915e+07	6.85544e+07	6.22904e+07	7.02247e+07	7.54149e+07	9.23183e+07	1.02911	0.0414015	0.808373
P13864	DNA methyltransferase (cytosine-5) 1(Dnmt1)	Dnmt1	2.53353	15	1.21647e+08	1.21571e+08	1.01459e+08	1.18497e+08	1.45143e+08	1.47767e+08	1.38711e+08	1.45339e+08	1.24567	0.316916	0.00156926
Q9D273	Corrinoid adenosyltransferase (Mmab)	Mmab	2.53099	5	1.33601e+08	1.15875e+08	6.58132e+07	6.62616e+07	1.6004e+08	1.68921e+08	9.80587e+07	9.17862e+07	1.35973	0.44332	0.244778
Q9CWX9	DEAD box helicase 47(Ddx47)	Ddx47	2.52511	4	2.02626e+07	3.7922e+06	3.59845e+06	1.17796e+07	5.04516e+06	5.84804e+06	4.0477e+06	3.11581e+06	0.457911	-1.12686	0.230154
Q60949	TBC1 domain family, member 1(Tbc1d1)	Tbc1d1	2.52427	8	1.87998e+07	3.62321e+07	1.63871e+07	1.92166e+07	4.80856e+06	3.55813e+06	980408	8.17919e+06	0.193371	-2.37055	0.00893538
Q9JJC6	Rab interacting lysosomal protein-like 1(Rilpl1)	Rilpl1	2.52261	7	2.32725e+08	2.6819e+08	4.80455e+08	4.93783e+08	1.91579e+08	2.06905e+08	3.29148e+08	3.38419e+08	0.722671	-0.468589	0.243304
Q99K46	ubiquitin specific peptidase 11(Usp11)	Usp11	2.52261	7	308924	1.62752e+07	387987	1.56211e+06	477251	643616	5.97806e+06	337939	0.401249	-1.31743	0.526425
Q9DBA9	general transcription factor II H, polypeptide 1(Gtf2h1)	Gtf2h1	2.52095	7	1.6505e+09	1.30169e+08	7.92703e+06	8.91554e+06	8.88797e+06	1.78956e+07	6.89776e+09	7.9369e+06	3.8567	1.94737	0.495051
Q8BPM0	dishevelled associated activator of morphogenesis 1(Daam1)	Daam1	2.51115	14	3.3853e+07	4.03356e+07	3.32416e+07	3.79783e+07	3.50773e+07	3.20115e+07	2.16829e+07	1.90452e+07	0.741476	-0.431528	0.0688207
Q8R4R6	nucleoporin 35(Nup35)	Nup35	2.50393	5	6.64655e+06	5.7939e+06	5.09634e+06	1.42877e+07	4.55842e+06	5.68254e+06	5.99356e+06	6.13486e+06	0.702899	-0.508611	0.316581
A2AGL3	ryanodine receptor 3(Ryr3)	Ryr3	2.49919	24	1.68403e+08	1.73937e+08	1.24559e+08	1.26369e+08	1.46127e+08	1.48733e+08	1.24834e+08	1.33885e+08	0.933099	-0.0998974	0.515597
Q99MU3	adenosine deaminase, RNA-specific(Adar)	Adar	2.49762	8	4.28378e+07	4.5215e+07	5.86404e+07	1.91891e+07	2.22846e+07	2.73864e+07	1.81229e+07	4.43025e+07	0.675758	-0.565421	0.227941
Q8CCF0	pre-mRNA processing factor 31(Prpf31)	Prpf31	2.49762	6	9.48286e+07	3.56107e+07	6.10651e+07	5.25581e+07	3.75501e+07	3.63752e+07	3.2618e+07	3.56979e+07	0.582806	-0.778912	0.0877826
P70419	polypeptide N-acetylgalactosaminyltransferase 3(Galnt3)	Galnt3	2.49684	5	2.0097e+08	1.85313e+08	1.77094e+08	1.33883e+06	1.42059e+08	1.42147e+08	1.39698e+08	1.35773e+08	0.991076	-0.0129319	0.979441
P70206	plexin A1(Plxna1)	Plxna1	2.49528	9	8.50833e+06	981616	1.34154e+06	3.18389e+06	2.50851e+06	1.12495e+07	1.3138e+06	940136	1.14245	0.192135	0.873058
P60469	Liprin-alpha-3 (Ppfia3)	Ppfia3	2.49063	7	5.72498e+07	6.0737e+07	1.16417e+08	8.81255e+07	6.16354e+07	6.71653e+07	1.73114e+08	1.69161e+08	1.46057	0.54653	0.313784
Q99P72	reticulon 4(Rtn4)	Rtn4	2.48986	8	2.00531e+07	1.96048e+07	1.21157e+07	1.14564e+07	2.09971e+07	1.9816e+07	1.87011e+07	1.95068e+07	1.24974	0.321625	0.14763
Q9JJF3	ribosomal oxygenase 1(Riox1)	Riox1	2.48832	5	2.64786e+07	3.09645e+07	2.88554e+07	2.70318e+07	3.76248e+07	3.82361e+07	6.29613e+07	7.2955e+07	1.86867	0.902014	0.0334777
Q61136	pre-mRNA processing factor 4B(Prpf4b)	Prpf4b	2.48679	12	6.30063e+07	6.2713e+07	8.47696e+07	8.93883e+07	5.75361e+07	6.28425e+07	7.91638e+07	7.93254e+07	0.92994	-0.10479	0.581223
A2A9C3	SZT2 subunit of KICSTOR complex(Szt2)	Szt2	2.48679	10	1.20396e+07	3.00369e+07	1.17662e+07	2.07513e+07	5.00501e+07	4.47995e+07	1.8507e+07	1.18039e+07	1.67789	0.746649	0.270608
Q3UHU5	microtubule crosslinking factor 1(Mtcl1)	Mtcl1	2.47997	14	7.0997e+08	4.8418e+07	6.18682e+08	5.42037e+08	6.06264e+08	4.6412e+08	2.22656e+08	9.00593e+08	1.14305	0.192887	0.748829
Q60876	eukaryotic translation initiation factor 4E binding protein 1(Eif4ebp1)	Eif4ebp1	2.47847	5	1.29882e+07	1.3125e+07	1.10432e+07	1.12059e+07	1.11777e+07	1.02708e+07	1.32445e+07	1.30388e+07	0.986962	-0.0189336	0.868785
Q61704	inter-alpha trypsin inhibitor, heavy chain 3(Itih3)	Itih3	2.47697	4	3.95271e+07	4.03027e+07	3.74121e+07	2.4886e+07	5.09574e+07	4.83135e+07	3.68732e+07	3.55207e+07	1.20782	0.272406	0.215047
Q8BXA1	golgi integral membrane protein 4(Golim4)	Golim4	2.47622	8	1.84029e+07	1.75923e+07	1.40746e+07	8.18069e+07	2.33727e+07	1.76687e+07	8.664e+07	8.45854e+07	1.60958	0.686688	0.450568
Q9D2I5	armadillo repeat containing 9(Armc9)	Armc9	2.47622	5	9.19649e+07	9.68982e+07	1.29098e+08	1.21402e+08	9.6145e+07	9.8909e+07	1.30602e+08	1.37734e+08	1.05469	0.076815	0.68357
Q8R5L3	VPS39 HOPS complex subunit(Vps39)	Vps39	2.47474	6	4.76014e+08	6.01791e+07	2.44026e+08	4.34015e+08	4.0979e+07	4.20694e+08	4.04433e+08	5.01759e+08	1.12653	0.171879	0.793264
Q3UHZ5	Leiomodin-2 (Lmod2)	Lmod2	2.4703	6	4.72742e+07	4.98832e+07	3.40494e+07	4.5614e+07	1.06979e+07	1.0408e+08	1.07332e+08	7.59242e+07	1.68551	0.753186	0.229945
Q3UMY5	echinoderm microtubule associated protein like 4(Eml4)	Eml4	2.4681	13	3.23887e+08	3.4535e+08	3.30339e+08	3.19724e+08	2.14677e+08	2.35883e+08	2.878e+08	2.89911e+08	0.779405	-0.359554	0.0101233
Q6EDY6	capping protein regulator and myosin 1 linker 1(Carmil1)	Carmil1	2.46084	9	3.8564e+08	3.60867e+08	2.78612e+08	2.95805e+08	3.27807e+08	3.28544e+08	3.03236e+08	2.86175e+08	0.943099	-0.0845191	0.521015
Q8VHH7	adenylate cyclase 3(Adcy3)	Adcy3	2.46012	5	1.60175e+07	1.65454e+07	2.09919e+07	2.43884e+07	2.80439e+07	2.23798e+07	1.90752e+07	1.62424e+07	1.10005	0.137567	0.566549
P97314	cysteine and glycine-rich protein 2(Csrp2)	Csrp2	2.4594	8	1.57395e+07	5.80924e+06	1.52943e+07	1.54376e+07	1.38836e+07	1.12378e+07	1.45555e+07	1.34638e+07	1.01645	0.0235376	0.934953
Q9WU40	LEM domain containing 3(Lemd3)	Lemd3	2.45654	9	1.93548e+07	1.3491e+07	5.70923e+06	1.85324e+07	1.11548e+07	2.87303e+07	9.09773e+06	1.6726e+07	1.15102	0.202914	0.703997
P63254	cysteine-rich protein 1 (intestinal)(Crip1)	Crip1	2.45512	3	1.69609e+07	1.55636e+07	1.60025e+07	2.31724e+07	1.62707e+07	2.30492e+07	5.66516e+07	3.33749e+07	1.80401	0.851208	0.160864
Q9CUX1	THAP domain containing 12(Thap12)	Thap12	2.45229	4	1.26551e+07	1.29902e+07	9.62902e+06	9.28191e+06	1.59833e+07	1.54771e+07	1.38169e+07	1.25736e+07	1.29838	0.376712	0.0376891
Q99M74	keratin 82(Krt82)	Krt82	2.44948	8	3.81891e+07	3.80934e+07	3.45481e+07	3.31302e+07	4.139e+07	4.18743e+07	6.07536e+07	6.57424e+07	1.45706	0.543064	0.0434833
Q61083	mitogen-activated protein kinase kinase kinase 2(Map3k2)	Map3k2	2.44807	3	2.86912e+07	6.59431e+07	3.36579e+07	3.32795e+07	6.51978e+07	6.7704e+07	4.80396e+07	4.07375e+07	1.37202	0.456298	0.213878
Q8VCY6	UTP6 small subunit processome component(Utp6)	Utp6	2.44598	10	1.21967e+07	1.19256e+07	1.11888e+07	1.16738e+08	1.36302e+07	1.44405e+08	1.8131e+07	1.11233e+08	1.89018	0.918522	0.453069
Q9JLQ2	GIT ArfGAP 2(Git2)	Git2	2.44459	5	4.75125e+07	5.01601e+07	4.01125e+07	4.10926e+07	4.31682e+07	4.42388e+07	4.26826e+07	3.43776e+07	0.919439	-0.121174	0.321754
P54276	mutS homolog 6(Msh6)	Msh6	2.43977	7	1.00442e+09	1.14741e+09	1.09189e+09	1.0238e+09	4.29526e+08	4.24149e+08	9.03192e+08	9.06318e+08	0.624059	-0.680246	0.030017
P51829	adenylate cyclase 7(Adcy7)	Adcy7	2.43977	6	1.81536e+08	1.77286e+08	9.15182e+07	8.41155e+07	1.11758e+08	9.31908e+07	1.10304e+08	1.28694e+08	0.830651	-0.267686	0.441656
Q3UIU2	NADH:ubiquinone oxidoreductase subunit B6(Ndufb6)	Ndufb6	2.40078	3	2.72051e+07	2.65229e+07	2.48737e+07	2.21338e+07	1.78382e+07	1.80116e+07	2.21754e+07	2.35547e+07	0.809843	-0.304287	0.0405557
Q61419	cytidine monophospho-N-acetylneuraminic acid hydroxylase(Cmah)	Cmah	2.40074	9	1.44531e+07	1.80984e+07	1.70385e+07	1.83147e+07	1.20838e+07	1.20532e+07	1.33754e+07	1.38363e+07	0.756186	-0.403187	0.00595823
Q5SGK3	aldehyde oxidase 2(Aox2)	Aox2	2.40041	10	2.30904e+08	4.77621e+08	2.43916e+08	4.50994e+08	3.33387e+07	3.12419e+08	2.89598e+08	2.92242e+08	0.660948	-0.59739	0.250139
P11031	SUB1 homolog, transcriptional regulator(Sub1)	Sub1	2.40038	8	5.06034e+07	4.6675e+07	4.01349e+07	4.16919e+07	4.24938e+07	4.2196e+07	5.32806e+07	5.91103e+07	1.10036	0.137979	0.386107
P56379	ATP synthase membrane subunit 6.8PL(Atp5mpl)	Atp5mpl	2.4003	5	1.24175e+08	1.12577e+08	2.52695e+08	2.26798e+08	1.15482e+08	1.05924e+08	1.37697e+08	1.05901e+08	0.649224	-0.623213	0.134248
Q8CFV9	riboflavin kinase(Rfk)	Rfk	2.40023	6	1.19219e+07	9.76145e+06	1.37913e+07	1.0435e+07	9.80923e+06	1.1359e+07	1.07431e+07	1.31773e+07	0.982118	-0.0260318	0.863246
Q925N0	sideroflexin 5(Sfxn5)	Sfxn5	2.40009	4	1.54271e+07	1.62336e+07	1.66454e+07	9.29215e+06	1.64332e+07	1.70665e+07	7.24223e+07	5.86073e+07	2.8565	1.51425	0.113995
P97864	caspase 7(Casp7)	Casp7	2.40005	11	1.9405e+07	2.67372e+07	2.1045e+07	2.82882e+07	2.63471e+07	1.93009e+07	2.51458e+07	2.48181e+07	1.00143	0.00206338	0.990186
Q61586	glycerol-3-phosphate acyltransferase, mitochondrial(Gpam)	Gpam	2.39994	18	2.7574e+07	3.06841e+07	2.72364e+07	3.03699e+07	2.09108e+07	2.6263e+07	2.89129e+07	1.97169e+07	0.82686	-0.274285	0.0779979
Q91WK1	SPRY domain containing 4(Spryd4)	Spryd4	2.39701	4	1.38914e+07	1.64541e+07	1.80894e+07	1.50268e+07	1.46178e+07	1.97523e+07	2.16978e+07	2.27351e+07	1.24174	0.312363	0.106257
Q10470	mannoside acetylglucosaminyltransferase 3(Mgat3)	Mgat3	2.39295	5	3.84704e+07	3.06319e+07	3.63124e+07	3.28171e+07	3.8468e+07	3.2725e+07	5.00516e+07	4.89183e+07	1.231	0.299827	0.128885
P97792	coxsackie virus and adenovirus receptor(Cxadr)	Cxadr	2.39249	3	1.29858e+07	1.51137e+07	1.65059e+07	1.76977e+07	1.64644e+07	1.64191e+07	1.38724e+07	1.8414e+07	1.04601	0.064901	0.620911
Q61268	apolipoprotein C-IV(Apoc4)	Apoc4	2.39195	3	2.67904e+07	3.62456e+07	2.4983e+07	3.24815e+07	1.81653e+07	2.71615e+07	3.05618e+07	2.03712e+07	0.798833	-0.324034	0.169505
Q99N87	mitochondrial ribosomal protein S5(Mrps5)	Mrps5	2.39	4	1.13698e+07	1.23969e+07	1.59304e+07	1.52256e+07	1.20217e+07	1.08313e+07	1.21262e+07	1.27196e+07	0.868469	-0.203454	0.172252
Q3TDN0	dispatched RND transporter family member 1(Disp1)	Disp1	2.38534	8	1.14822e+08	1.26028e+08	1.04185e+08	8.60381e+07	1.98626e+08	2.3422e+08	1.64383e+08	1.76217e+08	1.79423	0.843367	0.00277993
Q99JZ7	ERBB receptor feedback inhibitor 1(Errfi1)	Errfi1	2.37019	3	1.22457e+07	1.19322e+07	1.23217e+07	9.69243e+06	1.57034e+07	1.40377e+07	1.23445e+07	1.43412e+07	1.22157	0.288736	0.0333046
P40237	CD82 antigen(Cd82)	Cd82	2.31883	3	7.61585e+06	1.49361e+07	5.00139e+06	1.1933e+07	1.68949e+07	1.64259e+07	8.59501e+06	6.21638e+06	1.21896	0.285648	0.55994
P51960	myeloblastosis oncogene-like 1(Mybl1)	Mybl1	2.12682	5	7.22212e+07	5.43698e+07	2.85418e+07	8.81729e+07	7.51562e+07	7.88886e+07	6.33095e+07	6.06213e+07	1.1425	0.192188	0.545645
B7ZCC9	adhesion G protein-coupled receptor G4(Adgrg4)	Adgrg4	2.12621	7	7.39317e+07	7.23159e+07	3.44639e+07	3.41592e+07	8.50645e+07	8.90881e+07	6.60202e+07	6.56985e+07	1.42351	0.509456	0.125834
Q80UG6	ALK and LTK ligand 2(Alkal2)	Alkal2	2.11766	3	8.39338e+08	9.93236e+08	6.83654e+08	5.89805e+08	1.08387e+09	1.14616e+09	7.07759e+08	6.89877e+08	1.16794	0.223968	0.417823
