# Supplementary material for: Hepatic SREBP signaling requires SPRING to govern systemic lipid metabolism in mice and humans
Source: Nat Commun. 2023 Aug 25;14:5181. doi: 10.1038/s41467-023-40943-1 (PMC10457316; doi:10.1038/s41467-023-40943-1)
Supplement: Supplementary file 6 — Hendrix et al Supplementary Data 3 [file 41467_2023_40943_MOESM6_ESM.xls]

## Sheet: IPA
Supplemental Table 6. Ingenuity pathway analysis of proteomics from ctrl vs SPRING LKO livers
Ingenuity Canonical Pathways	-log(p-value)	Ratio	z-score	Proteins
LXR/RXR Activation	6.35	0.106	2.53	ACACA,AMBP,APOB,C3,CLU,ECHS1,FASN,HPX,PON1,PON3,SERPINA1,TF,VTN
CDC42 Signaling	0	0.0104	2.449	ARPC1A,ARPC1B,CFL1,IQGAP1,MYL12A,MYL6
Sirtuin Signaling Pathway	19.7	0.127	2.268	ACADL,ACLY,ACSS2,ATP5F1A,ATP5F1B,ATP5F1C,ATP5F1D,ATP5PB,ATP5PF,CPT1A,H1-0,H1f4,HMGCS2,IDH2,NDUFA10,NDUFA11,NDUFA12,NDUFA2,NDUFA6,NDUFA7,NDUFA8,NDUFB4,NDUFB5,NDUFB6,NDUFB9,NDUFS1,NDUFS3,NDUFS8,NDUFV2,PCK1,PDHA1,SDHA,SDHB,TIMM13,TUBA8,UQCRC2,VDAC2
Regulation of Actin-based Motility by Rho	1.69	0.0517	2.236	ARHGDIA,ARPC1A,ARPC1B,CFL1,MYL12A,MYL6
CXCR4 Signaling	0.699	0.0296	2.236	GNAI2,ITPR3,MYL12A,MYL6,PXN
Acute Phase Response Signaling	3.18	0.0595	2.121	AMBP,C3,CP,FN1,HP,HPX,ITIH2,NR3C1,PLG,SERPINA1,TF
Signaling by Rho Family GTPases	1.57	0.0373	2.121	ARPC1A,ARPC1B,CFL1,GNAI2,IQGAP1,MSN,MYL12A,MYL6,PTK2B,VIM
fMLP Signaling in Neutrophils	0.656	0.0305	2	ARPC1A,ARPC1B,GNAI2,ITPR3
ILK Signaling	0.513	0.025	2	CFL1,FN1,MYL6,PXN,VIM
Oxytocin Signaling Pathway	0	0.0142	2	CTH,GNAI2,ITPR3,MYL6
FAK Signaling	0	0.00384	2	ARPC1A,ARPC1B,FYN,PXN
Actin Cytoskeleton Signaling	1.81	0.0408	1.667	ARPC1A,ARPC1B,CFL1,FN1,IQGAP1,MSN,MYL12A,MYL6,PXN,TTN
NRF2-mediated Oxidative Stress Response	4.45	0.0633	1.633	AKR1A1,AOX1,CAT,Cyp2c54 (includes others),Cyp2d9 (includes others),DNAJC3,EPHX1,GSTA3,GSTM1,GSTM2,Gstm6,GSTT2/GSTT2B,NQO2,PPIB,TXNRD1
Ephrin Receptor Signaling	0.767	0.0296	1.633	ARPC1A,ARPC1B,CFL1,FYN,GNAI2,PXN
Integrin Signaling	0.701	0.0282	1.633	ARPC1A,ARPC1B,FYN,MYL12A,PXN,TTN
RHOA Signaling	2.68	0.0645	1.414	ARPC1A,ARPC1B,CFL1,MSN,MYL12A,MYL6,PTK2B,TTN
Phagosome Formation	0.298	0.0188	1.387	AP1G1,ARPC1A,ARPC1B,C3,CFL1,FN1,FYN,ITPR3,MYL12A,MYL6,PTK2B,TTN,VTN
Nicotine Degradation II	2.14	0.0758	1.342	AOX1,Aox3,FMO5,INMT,POR
RAC Signaling	0.955	0.0362	1.342	ARPC1A,ARPC1B,CFL1,IQGAP1,PTK2B
Production of Nitric Oxide and Reactive Oxygen Species in Macrophages	0.561	0.0262	1.342	APOB,CAT,CLU,PON1,SERPINA1
Leukocyte Extravasation Signaling	0.55	0.0259	1.342	GNAI2,MSN,MYL6,PTK2B,PXN
CLEAR Signaling Pathway	0	0.0175	1.342	GUSB,ITPR3,LAMP1,PSAP,YWHAZ
Epithelial Adherens Junction Signaling	1.58	0.0446	1.134	ARPC1A,ARPC1B,CFL1,FYN,IQGAP1,MYL12A,YWHAZ
Hepatic Fibrosis Signaling Pathway	0.292	0.019	1.134	GNAI2,LRP1,MYL12A,MYL6,SDHA,SDHB,TF,TTN
G-Protein Coupled Receptor Signaling	0	0.00996	1.134	FYN,GNAI2,MYL12A,MYL6,PTK2B,PXN,TTN
PAK Signaling	1.18	0.0424	1	CFL1,MYL12A,MYL6,PTK2B,PXN
Apelin Cardiomyocyte Signaling Pathway	0.963	0.0404	1	CAT,GNAI2,MYL12A,MYL6
Gα12/13 Signaling	0.64	0.0301	1	MYL12A,MYL6,PTK2B,PXN
GNRH Signaling	0.327	0.0208	1	GNAI2,ITPR3,PTK2B,PXN
IL-8 Signaling	0.268	0.019	1	GNAI2,IQGAP1,LASP1,PTK2B
Pulmonary Fibrosis Idiopathic Signaling Pathway	0	0.0123	1	FN1,PLG,PTK2B,VIM
CD28 Signaling in T Helper Cells	0	0.00774	1	ARPC1A,ARPC1B,FYN,ITPR3
Synaptogenesis Signaling Pathway	0.277	0.0189	0.816	AP2A1,ARPC1A,ARPC1B,CFL1,FYN,LRP1
PXR/RXR Activation	2.16	0.0769	0.447	CPT1A,GSTM1,GSTM2,HMGCS2,NR3C1
Serotonin Degradation	2.01	0.0704	0.447	ADH1C,AKR1A1,ALDH1B1,SULT1B1,Sult1d1
Fcγ Receptor-mediated Phagocytosis in Macrophages and Monocytes	1.53	0.0532	0.447	ARPC1A,ARPC1B,FYN,PTK2B,PXN
AMPK Signaling	1.43	0.0369	0.447	ACACA,AK2,AK4,CPT1A,FASN,GNAI2,GYS2,PFKFB1,TBC1D1
HER-2 Signaling in Breast Cancer	0.393	0.022	0.447	COX4I1,COX5A,COX6B1,CYB5A,FYN
Opioid Signaling Pathway	0	0.0179	0.447	AP2A1,CLTB,FYN,GNAI2,ITPR3
Dopamine Degradation	2.57	0.125	0	ALDH1B1,COMT,SULT1B1,Sult1d1
Noradrenaline and Adrenaline Degradation	2.34	0.108	0	ADH1C,AKR1A1,ALDH1B1,COMT
Insulin Secretion Signaling Pathway	1.19	0.0331	0	DLD,EIF4A3,FYN,GCK,ITPR3,PDHA1,PDHB,SEC11A,SEC61A1
Reelin Signaling in Neurons	0.597	0.0288	0	ARPC1A,ARPC1B,CFL1,FYN
Semaphorin Neuronal Repulsive Signaling Pathway	0.521	0.0265	0	CFL1,FYN,MYL12A,MYL6
Ethanol Degradation II	3.44	0.147	-0.447	ACSL1,ACSS2,ADH1C,AKR1A1,ALDH1B1
Apelin Adipocyte Signaling Pathway	2.18	0.0659	-0.447	CAT,GNAI2,Gsta4,GSTM1,GSTM2,GSTT2/GSTT2B
Natural Killer Cell Signaling	0.519	0.0251	-0.447	CFL1,FYN,HSPA5,PTK2B,PXN
Senescence Pathway	0	0.0168	-0.447	CAT,DLD,ITPR3,PDHA1,PDHB
Xenobiotic Metabolism CAR Signaling Pathway	2.55	0.0526	-0.632	ALDH1B1,ALDH1L1,FMO5,GSTA3,GSTM1,GSTM2,Gstm6,GSTT2/GSTT2B,SULT1B1,Sult1d1
RHOGDI Signaling	1.74	0.0419	-0.707	ARHGDIA,ARHGDIB,ARPC1A,ARPC1B,CFL1,GNAI2,MSN,MYL12A,MYL6
Glutathione-mediated Detoxification	5.37	0.189	-0.816	GSTA3,Gsta4,GSTM1,GSTM2,Gstm6,GSTT2/GSTT2B,Gstt3
HIF1α Signaling	0.733	0.0288	-0.816	ELOC,GCK,GPI,HSPA5,TF,VIM
Protein Kinase A Signaling	1.7	0.0342	-0.905	DUSP3,GNAI2,GYS2,H1-0,H1f4,ITPR3,MYL12A,MYL6,Ppp1cc,PTK2B,PXN,PYGL,TTN,YWHAZ
Citrulline Biosynthesis	4.88	0.444	-1	ARG1,GLS2,OAT,PRODH2
Xenobiotic Metabolism AHR Signaling Pathway	4.5	0.103	-1	ALDH1B1,ALDH1L1,GSTA3,GSTM1,GSTM2,Gstm6,GSTT2/GSTT2B,NQO2,PON1
Superpathway of Citrulline Metabolism	3.89	0.267	-1	ARG1,GLS2,OAT,PRODH2
Ethanol Degradation IV	3.05	0.167	-1	ACSL1,ACSS2,ALDH1B1,CAT
Heparan Sulfate Biosynthesis (Late Stages)	2.48	0.0759	-1	Ces1e,Ces1f,Ces1g,Ces2a,SULT1B1,Sult1d1
Heparan Sulfate Biosynthesis	2.29	0.0698	-1	Ces1e,Ces1f,Ces1g,Ces2a,SULT1B1,Sult1d1
Estrogen Receptor Signaling	8.56	0.0686	-1.265	ATP5F1A,ATP5F1B,ATP5F1C,ATP5F1D,ATP5PB,CFL1,GNAI2,MYL12A,MYL6,NDUFA10,NDUFA11,NDUFA12,NDUFA2,NDUFA6,NDUFA7,NDUFA8,NDUFB4,NDUFB5,NDUFB6,NDUFB9,NDUFS1,NDUFS3,NDUFS8,NDUFV2,NR3C1,SDHA,SDHB,UQCRC2
Valine Degradation I	7.2	0.333	-1.342	BCKDHB,DLD,ECHDC3,ECHS1,HADHA,HADHB,TUBA8
Superpathway of Methionine Degradation	3.21	0.132	-1.342	CTH,DLD,MAT1A,MMUT,PCCA
PPARα/RXRα Activation	0.539	0.0256	-1.342	ACADL,ACOX1,Cyp2c54 (includes others),FASN,GPD1
Xenobiotic Metabolism PXR Signaling Pathway	4.84	0.0725	-1.604	ALDH1B1,ALDH1L1,CAT,CES1,Ces1e,Ces1g,GSTA3,GSTM1,GSTM2,Gstm6,GSTT2/GSTT2B,Ppp1cc,SULT1B1,Sult1d1
Xenobiotic Metabolism General Signaling Pathway	1.31	0.042	-1.633	GSTA3,GSTM1,GSTM2,Gstm6,GSTT2/GSTT2B,NQO2
NAD Signaling Pathway	1.22	0.0397	-1.633	ACADL,AIFM1,H1-0,H1f4,HMGCS2,IDH2
Isoleucine Degradation I	6.24	0.333	-2	DLD,ECHDC3,ECHS1,HADHA,HADHB,TUBA8
Gluconeogenesis I	2.91	0.154	-2	ALDOB,ENO1,GPI,ME1
tRNA Charging	2.25	0.103	-2	FARSB,IARS1,SARS2,TARS1
Stearate Biosynthesis I (Animals)	2.22	0.0794	-2	ACSL1,ACSL5,ASPG,Ces1e,FASN
Insulin Receptor Signaling	0.59	0.0286	-2	ACLY,FYN,GYS2,Ppp1cc
Ketogenesis	6.06	0.455	-2.236	BDH1,HADHA,HADHB,HMGCS1,HMGCS2
Mevalonate Pathway I	5.45	0.357	-2.236	HADHA,HADHB,HMGCS1,HMGCS2,IDI1
Glycolysis I	3.93	0.185	-2.236	ALDOB,ENO1,GPI,PKLR,TPI1
Superpathway of Geranylgeranyldiphosphate Biosynthesis I (via Mevalonate)	6.24	0.333	-2.449	FDPS,HADHA,HADHB,HMGCS1,HMGCS2,IDI1
TCA Cycle II (Eukaryotic)	5.54	0.261	-2.449	ACO2,CS,DLD,SDHA,SDHB,SUCLA2
Superpathway of Cholesterol Biosynthesis	4.91	0.207	-2.449	FDPS,HADHA,HADHB,HMGCS1,HMGCS2,IDI1
Ferroptosis Signaling Pathway	1.95	0.053	-2.449	ACACA,CTH,GLS2,GSS,TF,TXNRD1,VDAC2
Fatty Acid β-oxidation I	9.18	0.278	-2.828	Acaa1b,ACSL1,ACSL5,ECHDC3,ECHS1,ECI1,HADHA,HADHB,SCP2,TUBA8
EIF2 Signaling	7.42	0.0848	-3.051	EIF3G,EIF3I,EIF4A3,HSPA5,Ppp1cc,RPL10A,RPL13,RPL13A,RPL15,RPL17,RPL18A,RPL24,RPL30,Rpl36a,RPL5,RPL7,RPS18,RPS29,RPS8
Oxidative Phosphorylation	31.5	0.306	-5.396	Atp5e,ATP5F1A,ATP5F1B,ATP5F1C,ATP5F1D,ATP5PB,ATP5PF,ATP5PO,COX4I1,COX5A,COX6B1,CYB5A,CYB5B,NDUFA10,NDUFA11,NDUFA12,NDUFA2,NDUFA6,NDUFA7,NDUFA8,NDUFB4,NDUFB5,NDUFB6,NDUFB9,NDUFS1,NDUFS3,NDUFS8,NDUFV2,SDHA,SDHB,UQCR10,UQCRB,UQCRC1,UQCRC2
