# Supplementary material for: Hepatic SREBP signaling requires SPRING to govern systemic lipid metabolism in mice and humans
Source: Nat Commun. 2023 Aug 25;14:5181. doi: 10.1038/s41467-023-40943-1 (PMC10457316; doi:10.1038/s41467-023-40943-1)
Supplement: Supplementary file 7 — Hendrix et al Supplementary Data 4 [file 41467_2023_40943_MOESM7_ESM.xlsx]

## Sheet: Supp table 6
Supplementary Table 7. Association of rs1050727 with parameters measured in the UK Biobank
SNP	Beta	Std_err	pval	Trait	Group	n
rs1050727-C	4.149e-02	5.154e-03	8.272e-16	Apolipoprotein A	lipids - lipoproteins	420088
rs1050727-C	-7.891e-03	5.113e-03	1.228e-01	Apolipoprotein B	lipids - lipoproteins	459181
rs1050727-C	-2.466e-03	4.953e-03	6.185e-01	Cholesterol	lipids - lipoproteins	461507
rs1050727-C	3.053e-02	5.229e-03	5.252e-09	HDL cholesterol	lipids - lipoproteins	422405
rs1050727-C	-1.035e-02	4.921e-03	3.548e-02	LDL direct	lipids - lipoproteins	460650
rs1050727-C	3.310e-03	5.760e-03	5.655e-01	Lipoprotein A	lipids - lipoproteins	369165
rs1050727-C	-1.040e-02	5.105e-03	4.170e-02	Triglycerides	lipids - lipoproteins	461140
rs1050727-C	-4.955e-03	5.021e-03	3.237e-01	Glucose	glycemic markers	422106
rs1050727-C	3.748e-03	2.915e-03	1.987e-01	Glycated haemoglobin (HbA1c)	glycemic markers	460080
rs1050727-C	1.061e-02	4.695e-03	2.387e-02	Alanine aminotransferase	liver markers	461326
rs1050727-C	-8.512e-05	5.312e-03	9.872e-01	Alkaline phosphatase	liver markers	461525
rs1050727-C	8.187e-03	4.924e-03	9.640e-02	Aspartate aminotransferase	liver markers	459799
rs1050727-C	-3.150e-03	4.932e-03	5.231e-01	Gamma glutamyltransferase	liver markers	461270
rs1050727-C	8.050e-03	5.153e-03	1.182e-01	Albumin	circulating biomarkers	422605
rs1050727-C	-2.576e-02	5.208e-03	7.567e-07	C-reactive protein	circulating biomarkers	460502
rs1050727-C	-9.728e-03	5.174e-03	6.011e-02	Calcium	circulating biomarkers	422461
rs1050727-C	-1.191e-02	4.219e-03	4.754e-03	Creatinine	circulating biomarkers	461280
rs1050727-C	-1.728e-02	4.994e-03	5.403e-04	Cystatin C	circulating biomarkers	461481
rs1050727-C	1.742e-02	5.515e-03	1.586e-03	Direct bilirubin	circulating biomarkers	391906
rs1050727-C	-2.379e-02	5.142e-03	3.733e-06	IGF-1	circulating biomarkers	459000
rs1050727-C	1.359e-02	9.554e-03	1.548e-01	Oestradiol	circulating biomarkers	75290
rs1050727-C	7.032e-03	5.081e-03	1.664e-01	Phosphate	circulating biomarkers	421793
rs1050727-C	3.597e-02	1.535e-02	1.911e-02	Rheumatoid factor	circulating biomarkers	40596
rs1050727-C	-2.331e-03	4.948e-03	6.376e-01	SHBG	circulating biomarkers	418540
rs1050727-C	-4.462e-03	2.826e-03	1.144e-01	Testosterone	circulating biomarkers	417996
rs1050727-C	1.147e-02	5.254e-03	2.899e-02	Total bilirubin	circulating biomarkers	459567
rs1050727-C	-2.215e-02	5.259e-03	2.527e-05	Total protein	circulating biomarkers	422149
rs1050727-C	-1.224e-02	4.507e-03	6.617e-03	Urate	circulating biomarkers	460950
rs1050727-C	-1.577e-02	4.777e-03	9.649e-04	Urea	circulating biomarkers	461200
rs1050727-C	2.114e-03	4.965e-03	6.703e-01	Vitamin D	circulating biomarkers	440651
