# Supplementary material for: Hepatic SREBP signaling requires SPRING to govern systemic lipid metabolism in mice and humans
Source: Nat Commun. 2023 Aug 25;14:5181. doi: 10.1038/s41467-023-40943-1 (PMC10457316; doi:10.1038/s41467-023-40943-1)
Supplement: Supplementary file 9 — Source Data [file 41467_2023_40943_MOESM9_ESM.zip]

Archive with 3 entries (2 files):
- NCOMMS-23-17280B Source Data/
- NCOMMS-23-17280B Source Data/NCOMMS-23-17280B Blots.pdf
- NCOMMS-23-17280B Source Data/SourceData.xlsx
