# Supplementary material for: Hepatic SREBP signaling requires SPRING to govern systemic lipid metabolism in mice and humans
Source: Nat Commun. 2023 Aug 25;14:5181. doi: 10.1038/s41467-023-40943-1 (PMC10457316; doi:10.1038/s41467-023-40943-1)
Supplement: Supplementary file 9 — Source Data [file 41467_2023_40943_MOESM9_ESM.zip › NCOMMS-23-17280B Source Data/SourceData.xlsx]

## Sheet: Figure 1
Figure 1A
Tissue	Ctrl						SPRING LKO
	Replicates				Mean	SD	Replicates					Mean	SD
LIver	1.135	0.75	1.02	1.095	1	0.173349	0.045	0.045	0.04	0.035	0.03	0.0375	0.00645497
Spleen	0.99	1.06	1.05	0.895	0.99875	0.07576	0.89	0.885	0.97	0.865	0.85	0.8925	0.053619
Lung	0.955	0.97	0.95	1.125	1	0.0837655	1.13	1.085	1.35	0.92	1.195	1.1375	0.181223
Figure 1B
Week	Ctrl										SPRING LKO
	Individual Mice								Mean	SD	Individual Mice								Mean	SD
0	31.6	29.1	28.8	29.2	30.6	25.8	29.4	25.7	28.775	2.08035	30.4	29	30.3	30.1	29.5	30.4	30.4	28.2	29.7875	0.82017
2	33.8	32.1	26.2	30.1	32.7	34.2	32.4	26.8	31.0375	3.06172	32.3	31.9	30.8	30.6	32.8	34.9	27.2	31.4	31.4875	2.19899
4	34.9	33.2	32.7	31.4	33.6	36.6	34	28.1	33.0625	2.52413	32.7	33.5	31.2	31.9	34	35.7	28.4	31.8	32.4	2.16465
5	33.9	33.1	32.1	31.4	33	36.5	34.3	28.2	32.8125	2.41687	32.4	32.6	32	31.9	33.5	36.4	28.3	32.3	32.425	2.21923
6	33.7	32.8	32.8	31.7	33.3	35.4	35.8	28.5	33	2.27408	32.4	32.7	32.6	32	33.7	36	28.7	32.1	32.525	2.02114
7	33.9	33.2	33	31.8	34.5	38.1	35.8	28.8	33.6375	2.74587	33.2	34	33.2	31.9	36.7	38.5	30.1	32.4	33.75	2.68594
8	35.1	34.5	33.6	32	35.7	38.6	35.9	29.9	34.4125	2.63842	34.5	35.4	34.4	32.8	37.6	39.6	30.6	33.3	34.775	2.8126
10	34.1	33.6	34.1	31.9	36.3	39.5	37	31	34.6875	2.78641	34.3	34.9	35.8	32.8	38.2	40.4	31.2	34	35.2	2.93987
Figure 1C
	Ctrl										SPRING LKO
	Individual Mice								Mean	SD	Individual Mice								Mean	SD
Liver/BW ratio	0.047	0.048	0.047	0.041	0.041	0.041	0.038	0.042	0.043125	0.00368152	0.044	0.037	0.042	0.043	0.037	0.037	0.042	0.038	0.04	0.00302372
Figure 1D
	Ctrl										SPRING LKO
	Individual Mice								Mean	SD	Individual Mice								Mean	SD
AST	129.18	181.91	81.91	134.64	108.27	143.73	136.45	157.36	134.181	30.0963	136.45	141.91	149.18	121	138.27	113.73	118.27	119.18	129.749	13.1995
ALT	62.92	39.58	28.75	27.92	30.42	40.42	42.92	43.75	39.585	11.409	47.08	41.25	95.42	64.58	87.08	80.42	33.75	23.75	59.1662	26.5704
Figure 1G
Gene	Ctrl											SPRING LKO
	Individual Mice									Mean	SD	Individual Mice								Mean	SD
Hmgcr	1.5	1.27	0.71	0.52	0.74	0.56	0.84	1.34	1.52	1	0.404691	0.45	0.44	0.56	0.75	0.22	0.28	0.57	0.53	0.475	0.168946
Ldlr	1.45	1.4	0.53	0.62	0.77	0.85	0.97	1.45	0.96	1	0.355	0.63	0.64	0.17	0.41	0.51	0.35	0.53	0.51	0.46875	0.155512
Sqs	1.5	1.25	0.61	0.65	0.61	0.94	0.82	1.33	1.31	1.00222	0.350028	0.52	0.33	0.58	0.5	0.26	0.34	0.5	0.57	0.45	0.121773
Dhrc24	1.37	1.24	0.74	0.65	1.09	1.41	0.8	0.88	0.82	1	0.284517	0.51	0.62	0.62	0.46	0.79	0.44	0.65	0.63	0.59	0.11514
Fasn	1.01	1.21	0.73	1.05	0.78	0.73	0.71	1.69	1.08	0.998889	0.317704	0.32	0.61	0.44	0.82	0.22	0.16	0.29	0.32	0.3975	0.219399
Hmgcs1	1.36	1.15	1.12	0.36	0.91	1.2	0.6	1.41	0.88	0.998889	0.347615	0.37	0.46	1.36	0.71	0.22	0.23	0.51	0.47	0.54125	0.366623
Sqle	1.3	1.08	1.01	0.62	0.79	1	0.81	1.03	1.37	1.00111	0.239502	0.22	0.39	1	0.42	0.07	0.1	0.25	0.23	0.335	0.295054
Scd1	1.79	0.94	0.88	0.39	0.56	1.24	1.59	0.87	0.74	1	0.460706	0.13	0.16	0.5*	0.07	0.04	0.07	0.08	0.08	0.09	0.0408248
Acac	1.24	0.96	0.89	0.91	1.32	0.94	0.8	1.04	0.89	0.998889	0.172876	0.48	0.77	0.87	0.53	0.59	0.46	0.4	0.6	0.5875	0.160156
Srebpf1c	1.9	1.07	0.41	0.62	0.39	0.87	1	1.23	1.51	1	0.501174	0.12	0.15	0.26	0.19	0.09	0.09	0.07	0.09	0.1325	0.0647523
Srebpf2	1.31	1.34	0.78	0.57	0.95	1.44	0.67	1.03	0.9	0.998889	0.308401	0.39	0.41	0.62	0.33	0.76	0.52	0.58	0.56	0.52125	0.14035
Spring1	0.81	1.46	1.09	0.64	1.02	1.28	0.87	0.83	1	1	0.252488	0.07	0.06	0.04	0.03	0.13	0.05	0.07	0.08	0.06625	0.0306769
																			* identified as outlier by ROUT analysis

## Sheet: Figure 2
Figure 2E
Gene	Ctrl							SPRING LKO
	Biological replicates					Mean	SD	Biological Replicates					Mean	SD
Spring	0.76	1.5	0.92	1.39	0.97	1.108	0.31964	0.01	0.09	0.05	0.05	0.02	0.044	0.031305
Hmgcr	1.05	1.37	1.09	0.98	0.76	1.05	0.219659	0.41	0.57	0.51	0.65	0.7	0.568	0.114543
Ldlr	1.04	1.77	1.24	0.61	0.39	1.01	0.542172	0.31	0.62	0.54	0.6	0.34	0.482	0.146697
Sqle	1.13	1.45	1.09	0.93	0.7	1.06	0.275862	0.18	0.14	0.13	0.12	0.21	0.156	0.0378153
Acac	1.29	0.91	1.22	0.84	0.69	0.99	0.255832	0.8	0.46	0.86	0.59	0.94	0.73	0.198997
Scd1	1.38	1.76	1.38	0.72	0.44	1.136	0.539889	0.03	0.33	0.1	0.06	0.02	0.108	0.127945

## Sheet: Figure 3
Figure 3A
	Ctrl										SPRING LKO
	Individual Mice								Mean	SD	Individual Mice								Mean	SD
Plasma Cholesterol	143.08	152.36	126.06	100.54	92.03	146.17	131.86	105.96	124.758	22.7382	39.44	29.39	37.12	30.16	27.84	35.19	30.16	32.48	32.7225	4.11769
Figure 3B
	Ctrl								SPRING LKO
	Individual Mice						Mean	SD	Individual Mice						Mean	SD
Plasma Cholesterol	79.66	71.15	57.62	53.36	62.65	44.47	61.485	12.614	4.25	13.53	13.15	0.39	7.35	1.16	6.63833	5.74737
Figure 3D
	Ctrl										SPRING LKO
	Individual Mice								Mean	SD	Individual Mice								Mean	SD
Plasma Triglycerides	46.94	63.77	58.46	29.23	67.31	30.11	61.11	61.11	52.255	15.1345	38.97	52.26	58.46	58.46	48.71	42.51	32.77	70.86	50.375	12.2973
Figure 3E
	Ctrl								SPRING LKO
	Individual Mice						Mean	SD	Individual Mice						Mean	SD
Plasma Triglycerides	17.71	21.26	36.31	37.2	38.09	31.89	30.41	8.79886	60.23	38.09	58.46	30.11	16.83	19.49	37.2017	18.7724
Figure 3C										Figure 3F
Minutes	FPLC Intensity Cholesterol									Minutes	FPLC Intensity Triglylcerides
	Ctrl Pool 1	Ctrl Pool 2	Ctrl Pool 3	Ctrl Pool 4	Spring LKO Pool 1	Spring LKO Pool 2	Spring LKO Pool 3	Spring LKO Pool 4			Ctrl Pool 1	Ctrl Pool 2	Ctrl Pool 3	Ctrl Pool 4	Spring LKO Pool 1	Spring LKO Pool 2	Spring LKO Pool 3	Spring LKO Pool 4
0	0	0	0	0	0	0	0	0		0	0	0	0	0	0	0	0	0
0.00166667	11	5	-18	11	0	0	5	0		0.00166667	-12	-31	25	32	6	5	-6	6
0.00333333	29	0	-6	29	-11	12	6	23		0.00333333	25	-30	37	19	-6	-26	-45	-13
0.005	5	12	-36	17	-17	18	36	41		0.005	56	-49	76	-13	-18	-39	-65	-32
0.00666667	-30	12	-36	29	19	18	54	6		0.00666667	76	-29	76	-44	-25	-77	-84	-25
0.00833333	-12	-12	-42	48	25	11	48	6		0.00833333	82	-48	70	-13	-25	-96	-70	-39
0.01	-6	-5	-46	29	32	12	48	24		0.01	95	-35	89	5	-25	-64	-50	-52
0.0116667	11	6	-28	23	26	42	60	0		0.0116667	108	-41	76	-12	-38	-58	-30	-13
0.0133333	24	36	-34	47	39	36	73	17		0.0133333	96	-36	70	-6	-58	-37	-11	-25
0.015	30	0	-34	17	26	36	110	0		0.015	64	-54	83	-7	-83	-57	-10	-12
0.0166667	36	-5	-40	29	26	54	97	-30		0.0166667	90	-73	58	5	-70	-115	-4	-51
0.0183333	11	0	-52	10	39	72	109	-48		0.0183333	109	-79	39	-1	-96	-103	-30	-25
0.02	72	49	-77	-13	51	67	91	-36		0.02	122	-60	26	-39	-128	-142	-23	-63
0.0216667	78	36	-83	-19	32	42	54	-24		0.0216667	128	-92	26	-33	-129	-136	-43	-63
0.0233333	65	29	-94	-19	38	31	48	-19		0.0233333	110	-74	7	-33	-135	-168	-30	-89
0.025	65	84	-100	22	57	18	73	-25		0.025	129	-86	13	-1	-129	-181	-37	-70
0.0266667	29	72	-113	22	15	6	61	-31		0.0266667	117	-99	-5	-21	-143	-174	-63	-77
0.0283333	23	85	-100	-13	3	6	73	-67		0.0283333	98	-73	13	-46	-136	-148	-63	-57
0.03	18	78	-124	-18	21	18	97	-85		0.03	98	-92	-11	-13	-91	-142	-50	-57
0.0316667	55	78	-118	-1	14	6	61	-91		0.0316667	67	-99	-30	-33	-79	-130	-69	-25
0.0333333	61	78	-119	4	14	0	55	-91		0.0333333	73	-92	-43	4	-91	-104	-56	-36
0.035	48	115	-143	-31	-15	18	72	-91		0.035	60	-100	-36	-20	-117	-123	-62	-81
0.0366667	54	114	-138	11	-39	24	48	-122		0.0366667	48	-106	-56	-33	-129	-156	-88	-88
0.0383333	36	120	-150	10	-51	18	54	-79		0.0383333	67	-106	-68	-33	-130	-162	-121	-75
0.04	55	108	-132	17	-51	24	48	-85		0.04	73	-138	-35	-65	-116	-162	-115	-63
0.0416667	36	101	-132	60	-64	-5	29	-61		0.0416667	92	-138	-30	-65	-103	-136	-128	-70
0.0433333	-5	114	-161	42	-64	-11	41	-43		0.0433333	85	-138	1	-77	-109	-104	-116	-70
0.045	0	126	-168	35	-83	-17	35	-43		0.045	53	-131	-30	-84	-116	-136	-83	-83
0.0466667	-30	96	-167	54	-83	-30	36	-49		0.0466667	60	-130	-11	-64	-84	-103	-116	-90
0.0483333	-42	96	-155	42	-65	-24	48	-61		0.0483333	99	-149	-36	-71	-84	-84	-109	-102
0.05	-55	102	-143	67	-89	-1	60	-49		0.05	79	-148	-11	-71	-45	-59	-116	-102
0.0516667	-73	71	-156	61	-95	10	54	-25		0.0516667	86	-97	-17	-116	-71	-59	-115	-109
0.0533333	-98	70	-174	61	-77	-1	72	-13		0.0533333	79	-103	20	-109	-64	-46	-90	-76
0.055	-122	64	-186	97	-89	16	48	23		0.055	85	-115	-11	-77	-71	-72	-102	-96
0.0566667	-123	64	-156	61	-114	-19	48	23		0.0566667	34	-115	-4	-116	-90	-58	-109	-71
0.0583333	-135	58	-150	67	-90	-7	72	23		0.0583333	15	-71	-17	-97	-97	-64	-96	-70
0.06	-117	34	-156	49	-60	-1	60	29		0.06	-3	-84	1	-84	-78	-77	-84	-83
0.0616667	-105	16	-162	92	-41	0	55	41		0.0616667	9	-77	1	-71	-85	-39	-52	-39
0.0633333	-91	-20	-163	80	-54	0	55	17		0.0633333	34	-96	2	-64	-66	-19	-32	-19
0.065	-92	-50	-187	80	-54	-7	31	5		0.065	21	-96	21	-38	-59	-12	-45	-45
0.0666667	-104	-56	-181	74	-60	-25	12	-12		0.0666667	34	-96	-4	-38	-65	-44	-45	-109
0.0683333	-92	-37	-223	56	-48	22	49	-24		0.0683333	34	-90	-4	-57	-71	-45	-12	-122
0.07	-86	-67	-206	56	-54	4	43	0		0.07	47	-97	-49	-19	-78	-45	-31	-90
0.0716667	-61	-67	-169	68	-59	40	73	6		0.0716667	59	-79	-17	-38	-71	-45	-38	-115
0.0733333	-61	-37	-188	19	-29	52	84	18		0.0733333	53	-79	-36	-38	-91	-57	-12	-128
0.075	-36	-49	-194	18	-35	41	55	30		0.075	8	-86	-4	-77	-116	-76	-6	-154
0.0766667	12	-37	-176	24	-23	59	61	25		0.0766667	46	-67	-36	-58	-135	-89	0	-148
0.0783333	11	-31	-163	48	-10	78	43	25		0.0783333	34	-99	-43	-71	-128	-76	-6	-148
0.08	54	-42	-145	43	-16	126	60	25		0.08	40	-113	-49	-83	-128	-56	-12	-200
0.0816667	67	-61	-122	36	-5	120	54	1		0.0816667	65	-101	-36	-83	-134	-17	19	-199
0.0833333	43	-54	-127	79	49	120	49	24		0.0833333	104	-63	-67	-57	-153	-49	38	-180
0.085	42	-42	-140	73	25	138	37	48		0.085	143	-88	-80	-70	-146	-69	64	-219
0.0866667	48	-6	-121	91	7	151	31	60		0.0866667	168	-75	-107	-90	-159	-76	64	-199
0.0883333	54	-11	-108	66	30	150	43	29		0.0883333	167	-88	-107	-96	-152	-102	51	-192
0.09	41	56	-108	84	24	145	24	66		0.09	147	-88	-62	-115	-140	-108	25	-205
0.0916667	53	80	-95	85	18	151	55	71		0.0916667	128	-89	-82	-161	-172	-134	38	-192
0.0933333	72	92	-132	66	25	163	85	71		0.0933333	115	-89	-102	-141	-134	-96	51	-167
0.095	59	97	-96	85	6	127	55	77		0.095	141	-108	-75	-110	-128	-88	51	-134
0.0966667	59	109	-96	103	0	152	49	16		0.0966667	134	-95	-56	-130	-96	-88	76	-193
0.0983333	59	84	-89	115	12	103	38	16		0.0983333	153	-81	-56	-123	-91	-102	76	-154
0.1	34	43	-90	116	-11	91	38	11		0.1	159	-69	-50	-104	-96	-89	51	-142
0.101667	34	67	-113	134	6	122	86	16		0.101667	191	-82	-69	-84	-65	-89	50	-116
0.103333	16	67	-114	128	6	121	80	10		0.103333	165	-113	-56	-77	-84	-88	50	-135
0.105	22	61	-102	104	0	116	74	-1		0.105	185	-102	-63	-51	-90	-95	70	-148
0.106667	-26	98	-114	104	17	115	62	-2		0.106667	166	-108	-50	-45	-110	-127	51	-97
0.108333	15	121	-101	98	18	115	51	-8		0.108333	153	-114	-50	-45	-103	-146	57	-90
0.11	9	121	-114	98	-6	140	56	-44		0.11	159	-101	-20	-45	-53	-127	57	-123
0.111667	3	115	-96	79	-24	128	56	-62		0.111667	133	-114	11	-64	-33	-109	57	-122
0.113333	-1	115	-78	110	-48	98	86	-74		0.113333	127	-108	43	-71	-20	-89	38	-90
0.115	-31	126	-102	91	-72	79	81	-86		0.115	102	-120	43	-65	-33	-90	18	-103
0.116667	-13	101	-102	80	-36	91	81	-68		0.116667	115	-120	11	-53	-58	-83	31	-96
0.118333	-7	76	-102	68	-18	66	68	-62		0.118333	141	-126	11	-7	-26	-76	44	-116
0.12	-19	52	-102	68	-36	68	99	-62		0.12	147	-106	37	25	-45	-108	30	-84
0.121667	-37	58	-144	74	-17	50	117	-43		0.121667	128	-99	24	5	-51	-135	12	-110
0.123333	-43	83	-156	62	-5	25	99	-37		0.123333	103	-93	-1	0	-90	-129	0	-83
0.125	-49	83	-168	43	13	49	80	-7		0.125	116	-118	12	12	-90	-141	12	-83
0.126667	-55	58	-150	61	-5	55	74	-25		0.126667	77	-125	12	6	-64	-154	0	-50
0.128333	-38	64	-126	49	-16	36	56	-43		0.128333	77	-125	44	12	-64	-187	18	-76
0.13	-50	64	-131	79	-17	31	62	-49		0.13	96	-112	50	-7	-51	-168	-6	-50
0.131667	-56	40	-119	97	-34	18	56	-32		0.131667	108	-124	38	-14	-13	-156	-13	-56
0.133333	-32	3	-126	97	-11	-10	32	-26		0.133333	121	-117	56	-21	25	-156	-1	-50
0.135	-38	-7	-101	91	-10	-10	43	-14		0.135	134	-123	63	-46	12	-162	5	-69
0.136667	-13	4	-95	91	-10	-5	38	-38		0.136667	103	-154	64	-33	-5	-162	0	-69
0.138333	-19	-8	-113	116	-4	-35	19	-62		0.138333	122	-180	58	10	-50	-162	-26	-50
0.14	-31	-8	-137	73	37	-16	-9	-68		0.14	122	-161	65	4	-64	-175	-13	-63
0.141667	4	-32	-137	73	25	-17	-15	-38		0.141667	135	-149	58	-13	-70	-149	-12	-50
0.143333	-13	-25	-137	48	31	-5	-4	-56		0.143333	142	-149	33	-33	-31	-149	-19	-37
0.145	-44	-1	-94	66	31	13	-22	-68		0.145	116	-162	46	-40	-51	-117	-32	-24
0.146667	-55	-7	-101	72	67	13	-52	-93		0.146667	115	-182	59	-59	-51	-98	-32	-50
0.148333	-31	-8	-83	78	55	43	-94	-105		0.148333	129	-175	52	-52	-44	-72	-19	-37
0.15	-25	-20	-47	84	36	49	-76	-99		0.15	110	-176	51	-58	-31	-72	-12	-51
0.151667	-43	-8	-65	84	36	43	-52	-93		0.151667	96	-163	51	-46	-43	-53	-5	-64
0.153333	-13	16	-77	72	43	19	-58	-111		0.153333	90	-175	31	-65	-56	-41	-25	-64
0.155	-30	-7	-101	84	36	19	-52	-116		0.155	90	-169	24	-84	-50	-27	-51	-51
0.156667	-42	10	-107	48	6	12	-53	-104		0.156667	65	-157	44	-78	-88	-40	-25	-32
0.158333	-42	34	-137	36	24	-5	-28	-146		0.158333	46	-150	57	-78	-94	-73	-44	-25
0.16	-23	52	-137	59	18	6	-17	-164		0.16	46	-144	6	-40	-133	-86	-76	-44
0.161667	-23	59	-168	72	0	30	-23	-164		0.161667	33	-151	0	4	-126	-68	-57	-37
0.163333	-48	41	-168	66	0	17	-16	-170		0.163333	33	-189	0	-8	-95	-93	-70	-37
0.165	-54	35	-168	47	-24	11	19	-146		0.165	52	-176	-7	-33	-95	-93	-44	-25
0.166667	-36	36	-180	72	-24	5	25	-139		0.166667	45	-177	11	-20	-95	-112	-64	-44
0.168333	-42	42	-161	84	-30	-12	30	-169		0.168333	71	-195	-1	-1	-75	-137	-51	-51
0.17	-24	48	-167	84	-24	-55	24	-157		0.17	64	-150	24	-6	-75	-143	-44	-64
0.171667	-48	30	-192	79	-35	-30	31	-151		0.171667	96	-145	17	-20	-81	-175	-25	-70
0.173333	-6	48	-192	48	-35	-31	24	-133		0.173333	109	-144	23	-78	-61	-175	-38	-32
0.175	-13	49	-203	42	-59	-6	29	-133		0.175	77	-145	11	-77	-49	-136	-58	-45
0.176667	17	49	-246	30	-59	-12	48	-157		0.176667	121	-151	18	-90	-49	-149	-77	-38
0.178333	29	37	-240	55	-77	17	42	-181		0.178333	115	-119	-19	-122	-68	-162	-97	-31
0.18	16	24	-221	49	-84	18	11	-151		0.18	148	-113	-26	-84	-36	-194	-71	-51
0.181667	16	49	-221	42	-66	48	-6	-140		0.181667	161	-119	-6	-32	-35	-156	-71	-51
0.183333	-2	49	-228	54	-60	55	5	-152		0.183333	167	-126	-32	-51	-29	-156	-97	-77
0.185	-2	49	-222	60	-71	74	0	-134		0.185	154	-120	-45	-32	-55	-161	-72	-70
0.186667	-50	30	-246	30	-53	37	0	-79		0.186667	129	-114	-58	-38	8	-123	-65	-70
0.188333	-63	30	-252	18	-65	6	17	-98		0.188333	141	-76	-64	-44	33	-116	-78	-51
0.19	-39	42	-282	6	-59	26	0	-79		0.19	155	-25	-116	-38	14	-90	-71	-25
0.191667	-57	48	-258	36	-41	31	-19	-116		0.191667	136	-26	-96	-50	27	-78	-85	-50
0.193333	-45	11	-252	-5	-53	62	-36	-67		0.193333	142	-19	-102	-89	27	-85	-39	-31
0.195	-64	23	-283	-6	-53	68	-30	-61		0.195	123	-1	-96	-89	1	-65	-52	-24
0.196667	-70	35	-288	12	-23	110	-54	-67		0.196667	110	-20	-77	-76	14	-66	-40	-5
0.198333	-46	54	-259	-12	-41	92	-48	-79		0.198333	97	-19	-51	-57	1	-66	-46	-38
0.2	-58	59	-264	6	-53	80	-36	-79		0.2	78	-20	-57	-38	-5	-73	-40	-103
0.201667	-33	53	-259	30	-48	91	-17	-61		0.201667	91	0	-44	-51	-18	-99	-39	-63
0.203333	-46	72	-252	35	-48	97	-30	-61		0.203333	78	0	-31	-32	25	-86	-26	-77
0.205	-45	102	-227	23	-72	91	-23	-55		0.205	91	-1	7	-45	58	-66	-14	-95
0.206667	-3	108	-246	11	-72	78	-23	-49		0.206667	47	11	33	-70	25	-28	11	-89
0.208333	8	114	-216	-12	-89	89	-17	-67		0.208333	34	11	27	-83	31	-72	0	-88
0.21	45	90	-229	-23	-107	113	-41	-61		0.21	21	5	27	-77	37	-72	31	-82
0.211667	46	83	-193	-23	-71	114	-29	-85		0.211667	-4	31	27	-96	44	-47	38	-75
0.213333	70	77	-193	-24	-82	138	-23	-127		0.213333	8	25	65	-110	-7	-53	51	-69
0.215	58	71	-163	0	-70	125	-16	-121		0.215	-4	12	66	-123	-7	-72	39	-82
0.216667	64	59	-157	-12	-58	155	-5	-116		0.216667	7	18	98	-123	-33	-91	64	-108
0.218333	95	59	-157	-24	-46	167	37	-79		0.218333	-4	51	79	-85	-77	-130	58	-102
0.22	77	102	-187	-18	-45	131	73	-104		0.22	-17	58	59	-40	-71	-130	65	-64
0.221667	95	102	-151	-55	-15	161	98	-98		0.221667	-17	39	27	-40	-39	-136	46	-103
0.223333	83	90	-134	-43	-27	143	110	-116		0.223333	-10	39	-24	-46	-91	-142	26	-116
0.225	102	65	-182	-18	2	161	98	-104		0.225	-16	45	-37	-39	-79	-148	-5	-96
0.226667	91	47	-182	-37	-15	155	97	-104		0.226667	-16	59	-50	-40	-71	-148	14	-57
0.228333	78	16	-182	-79	-9	113	85	-135		0.228333	-29	58	-62	5	-84	-128	0	-50
0.23	66	16	-183	-73	8	150	121	-116		0.23	-22	89	-50	0	-77	-160	33	-49
0.231667	96	34	-183	-85	8	143	127	-123		0.231667	-48	77	-50	36	-77	-174	26	-37
0.233333	60	3	-176	-79	20	174	145	-111		0.233333	-23	52	-38	42	-65	-173	14	-43
0.235	91	9	-182	-61	32	139	157	-87		0.235	-10	59	-44	49	-84	-142	33	-56
0.236667	102	52	-176	-55	62	127	163	-69		0.236667	20	90	-57	49	-71	-142	20	-64
0.238333	102	28	-170	-68	32	115	127	-69		0.238333	52	72	-18	75	-77	-129	-37	-64
0.24	108	58	-164	-67	56	97	127	-82		0.24	59	111	-19	76	-51	-104	-24	-71
0.241667	133	101	-181	-67	86	103	108	-88		0.241667	71	111	0	101	-64	-104	-19	-70
0.243333	151	107	-194	-73	98	97	84	-87		0.243333	46	98	18	69	-57	-98	-70	-77
0.245	158	120	-194	-79	74	92	78	-111		0.245	33	98	30	43	-32	-84	-63	-95
0.246667	140	95	-158	-92	86	104	60	-105		0.246667	39	73	50	50	-58	-53	-90	-140
0.248333	158	65	-176	-42	43	55	54	-87		0.248333	34	118	63	56	-77	-53	-38	-109
0.25	128	76	-175	-37	25	61	53	-87		0.25	34	124	101	82	-70	-33	-38	-102
0.251667	128	82	-139	-73	13	31	41	-130		0.251667	26	137	102	75	-57	-27	-6	-96
0.253333	133	125	-114	-61	-4	37	72	-123		0.253333	20	124	114	75	-76	-27	12	-83
0.255	145	168	-102	-24	7	49	78	-124		0.255	20	92	114	29	-63	-47	38	-70
0.256667	127	132	-120	-11	13	19	35	-136		0.256667	-5	54	121	61	-82	-53	51	-110
0.258333	103	101	-120	-5	7	19	5	-136		0.258333	-37	54	108	3	-101	-34	71	-97
0.26	103	119	-132	-17	7	13	6	-172		0.26	-18	54	89	-21	-120	-21	45	-90
0.261667	73	108	-126	-11	-10	18	30	-159		0.261667	-24	54	57	-15	-88	-26	45	-45
0.263333	37	77	-126	-17	-10	30	36	-183		0.263333	-30	-3	96	-9	-101	-52	45	-25
0.265	37	126	-120	-16	-10	30	48	-166		0.265	-24	2	89	-28	-108	-51	71	0
0.266667	31	132	-125	-11	1	48	60	-134		0.266667	-31	-29	58	-22	-101	-77	64	13
0.268333	25	102	-144	-11	-28	49	90	-122		0.268333	-31	-61	39	-41	-107	-70	39	6
0.27	0	78	-131	-23	-53	61	90	-110		0.27	-25	-62	39	-22	-88	-77	71	58
0.271667	18	89	-137	7	-96	79	78	-135		0.271667	-19	-68	20	-42	-94	-71	70	90
0.273333	11	83	-149	37	-65	61	84	-147		0.273333	0	-62	-18	-67	-75	-90	58	110
0.275	18	95	-148	43	-41	104	90	-160		0.275	0	-119	-11	-87	-55	-115	45	90
0.276667	30	120	-154	31	-35	98	96	-148		0.276667	0	-125	7	-100	-49	-135	58	129
0.278333	11	138	-191	25	-41	97	78	-141		0.278333	-5	-145	32	-113	-62	-97	26	110
0.28	24	83	-184	13	-29	140	53	-135		0.28	6	-139	13	-99	-50	-97	26	77
0.281667	-25	83	-154	-17	-29	134	29	-129		0.281667	12	-113	52	-86	-70	-103	-11	64
0.283333	-6	120	-148	-5	-59	116	23	-93		0.283333	12	-112	65	-79	-76	-110	-51	51
0.285	4	144	-154	-17	-53	115	47	-117		0.285	76	-137	58	-72	-89	-123	-97	51
0.286667	-13	113	-173	6	-53	116	47	-117		0.286667	64	-105	64	-72	-51	-156	-84	84
0.288333	-26	119	-191	25	-60	121	5	-141		0.288333	57	-98	121	-53	-70	-175	-84	45
0.29	15	144	-197	30	-48	97	-12	-123		0.29	31	-80	102	-92	-57	-188	-84	25
0.291667	9	119	-209	43	-60	62	-5	-92		0.291667	25	-60	95	-86	-38	-188	-90	25
0.293333	21	107	-191	30	-66	79	-17	-105		0.293333	45	-80	121	-86	-57	-187	-110	-13
0.295	9	137	-185	12	-60	49	-36	-104		0.295	38	-60	127	-73	-25	-175	-117	0
0.296667	15	137	-173	-11	-95	49	-42	-147		0.296667	26	-104	121	-33	-33	-175	-116	-6
0.298333	-14	131	-186	-41	-65	24	-42	-110		0.298333	27	-98	159	-33	-45	-162	-154	-64
0.3	10	150	-180	-53	-107	6	-96	-117		0.3	33	-98	178	-26	-45	-162	-135	-77
0.301667	-8	138	-162	-96	-119	17	-126	-104		0.301667	27	-36	197	11	-33	-143	-135	-71
0.303333	22	126	-156	-83	-138	23	-138	-116		0.303333	26	-54	153	31	-7	-143	-135	-77
0.305	22	83	-137	-83	-108	42	-102	-128		0.305	38	-41	120	38	0	-181	-128	-31
0.306667	53	108	-144	-71	-96	5	-114	-129		0.306667	44	-41	127	37	5	-174	-141	-31
0.308333	90	126	-168	-35	-95	17	-72	-117		0.308333	32	-54	107	4	-7	-187	-102	-31
0.31	96	84	-168	-28	-102	35	-72	-154		0.31	13	-10	69	-2	-7	-155	-69	6
0.311667	78	78	-168	-16	-65	5	-78	-154		0.311667	-43	-17	69	11	-14	-149	-63	13
0.313333	72	115	-168	-41	-71	17	-78	-129		0.313333	-49	-30	56	10	-65	-117	-56	-12
0.315	78	90	-174	-29	-52	11	-47	-140		0.315	-62	-17	11	4	-72	-104	-75	7
0.316667	60	71	-186	-16	-40	34	-28	-141		0.316667	-62	-36	12	49	-39	-98	-95	7
0.318333	41	78	-192	1	-34	16	-29	-189		0.318333	-61	-54	-25	74	-85	-111	-63	-19
0.32	35	72	-198	2	-39	16	-22	-200		0.32	-86	-66	-38	68	-78	-91	-43	-5
0.321667	16	47	-180	20	-39	28	-58	-188		0.321667	-92	-66	-45	43	-110	-123	-30	-31
0.323333	29	65	-210	38	2	9	-46	-176		0.323333	-86	-79	-45	49	-91	-103	-24	-50
0.325	29	59	-179	81	8	9	-22	-176		0.325	-87	-85	-64	74	-85	-96	19	-18
0.326667	17	35	-161	81	14	28	13	-145		0.326667	-80	-66	-26	55	-84	-96	0	-18
0.328333	17	10	-179	81	38	-1	7	-140		0.328333	-106	-85	-39	49	-77	-122	19	-37
0.33	-12	-1	-174	80	32	0	2	-122		0.33	-119	-66	-32	23	-97	-116	-6	-70
0.331667	-24	28	-229	99	2	4	-9	-123		0.331667	-138	-91	-45	23	-103	-116	-6	-95
0.333333	-30	23	-210	68	-15	29	44	-134		0.333333	-144	-78	-32	-8	-102	-129	-13	-89
0.335	-85	28	-210	69	8	4	39	-140		0.335	-125	-90	-32	10	-76	-110	-19	-82
0.336667	-85	41	-222	68	20	10	20	-145		0.336667	-94	-115	-25	4	-77	-129	-19	-88
0.338333	-85	41	-167	62	-15	-1	-2	-139		0.338333	-49	-103	-51	10	-51	-128	12	-88
0.34	-66	35	-155	80	-27	23	15	-169		0.34	1	-108	-51	5	-38	-147	19	-101
0.341667	-48	48	-179	44	-51	28	26	-158		0.341667	7	-89	-57	-20	-38	-108	38	-107
0.343333	-54	66	-136	49	-76	16	26	-176		0.343333	7	-45	-26	-71	-50	-95	64	-139
0.345	-59	42	-125	24	-69	29	45	-152		0.345	-5	-45	0	-77	-25	-89	57	-100
0.346667	-29	78	-143	30	-101	5	39	-128		0.346667	-5	-1	0	-71	-44	-77	18	-107
0.348333	-29	91	-143	36	-76	29	75	-141		0.348333	13	-27	0	-45	-31	-64	50	-94
0.35	-17	91	-119	36	-94	47	69	-123		0.35	-12	-27	6	-76	-32	-65	70	-87
0.351667	-12	66	-137	42	-82	47	50	-165		0.351667	-12	-33	-18	-96	-13	-72	64	-87
0.353333	-5	90	-160	36	-45	59	50	-171		0.353333	-18	-65	-63	-77	-13	-46	39	-81
0.355	12	109	-154	30	-57	65	62	-194		0.355	19	-77	-50	-71	-51	-27	33	-88
0.356667	30	134	-154	54	-63	17	80	-242		0.356667	38	-77	-25	-65	-32	-8	33	-68
0.358333	48	121	-117	36	-40	-6	99	-241		0.358333	71	-90	-38	-77	-51	4	40	-75
0.36	54	139	-118	78	-21	30	69	-248		0.36	83	-77	-57	-45	-58	17	72	-43
0.361667	115	151	-94	72	-52	37	75	-260		0.361667	70	-71	-57	-40	-45	23	71	-89
0.363333	115	144	-100	36	-52	55	99	-273		0.363333	77	-72	-45	-46	-39	23	39	-108
0.365	109	175	-118	36	-22	66	99	-243		0.365	51	-65	-38	-27	-20	24	20	-102
0.366667	115	192	-137	36	-4	43	92	-201		0.366667	-5	-79	-44	-28	5	49	26	-96
0.368333	109	174	-131	36	13	49	87	-194		0.368333	7	-124	-39	3	5	36	13	-77
0.37	115	144	-161	18	13	31	80	-194		0.37	13	-162	-57	35	5	4	14	-63
0.371667	145	186	-137	36	7	19	79	-218		0.371667	25	-162	-89	41	24	17	13	-76
0.373333	145	155	-131	36	20	37	79	-224		0.373333	32	-168	-65	54	50	-15	14	-70
0.375	127	131	-143	42	-16	61	85	-229		0.375	-5	-168	-83	40	49	-8	-4	-103
0.376667	128	125	-149	18	-16	31	104	-217		0.376667	45	-163	-83	73	57	-8	-18	-110
0.378333	133	143	-161	6	-10	49	99	-193		0.378333	52	-188	-83	67	63	-26	14	-97
0.38	121	131	-174	30	-41	37	104	-187		0.38	39	-149	-83	73	57	-20	7	-64
0.381667	79	149	-174	48	-35	62	104	-199		0.381667	26	-143	-83	61	77	-32	-18	-64
0.383333	66	137	-168	66	-41	80	122	-158		0.383333	39	-119	-134	61	58	-19	-12	-77
0.385	55	131	-174	66	-23	80	116	-157		0.385	20	-106	-96	67	64	-13	-12	-58
0.386667	36	137	-192	54	-47	67	104	-121		0.386667	-11	-100	-76	41	98	-26	-44	-58
0.388333	11	113	-211	23	-35	79	104	-96		0.388333	-11	-107	-83	43	103	-45	-44	-83
0.39	5	100	-229	41	-65	73	73	-54		0.39	-10	-132	-114	49	84	-45	-37	-89
0.391667	-12	22	-228	47	-72	67	80	-72		0.391667	27	-106	-88	23	78	-52	-24	-83
0.393333	-18	9	-210	30	-72	73	61	-84		0.393333	33	-119	-120	36	65	-72	-31	-122
0.395	-30	15	-198	30	-54	85	25	-90		0.395	52	-93	-114	30	77	-78	-38	-167
0.396667	-49	-2	-174	30	-54	98	18	-61		0.396667	78	-87	-120	11	65	-85	-25	-155
0.398333	-74	-19	-204	24	-48	111	19	-60		0.398333	71	-100	-121	11	90	-78	0	-129
0.4	-98	-50	-222	36	-42	99	1	-54		0.4	78	-107	-127	-27	64	-52	33	-135
0.401667	-80	-37	-192	30	-47	87	-17	-49		0.401667	109	-132	-114	-33	65	-52	14	-109
0.403333	-91	-56	-192	42	-29	111	-11	-73		0.403333	72	-100	-95	-98	45	-39	8	-95
0.405	-109	-61	-204	24	-53	93	-41	-86		0.405	59	-99	-89	-85	19	-51	-5	-108
0.406667	-91	-68	-186	43	-35	93	-71	-86		0.406667	72	-87	-95	-72	6	-51	33	-128
0.408333	-60	-87	-180	18	-59	105	-77	-73		0.408333	78	-106	-88	-73	0	-58	34	-122
0.41	-42	-80	-168	-35	-41	117	-96	-85		0.41	59	-144	-83	-40	12	-65	40	-134
0.411667	-30	-74	-156	7	-58	130	-95	-92		0.411667	52	-138	-114	-60	18	-84	34	-173
0.413333	-24	-86	-144	30	-58	112	-95	-110		0.413333	45	-157	-108	-41	18	-103	72	-167
0.415	-18	-74	-150	61	-40	69	-89	-128		0.415	84	-157	-109	-60	0	-90	47	-129
0.416667	35	-79	-137	60	8	45	-59	-122		0.416667	52	-163	-77	-47	-14	-71	46	-129
0.418333	42	-37	-107	78	40	69	-59	-122		0.418333	45	-169	-83	-47	-33	-64	33	-109
0.42	30	-49	-126	78	34	45	-70	-110		0.42	32	-176	-57	-67	-65	-64	7	-89
0.421667	41	-7	-156	60	46	45	-34	-86		0.421667	-5	-201	-76	-60	-78	-103	53	-102
0.423333	35	22	-156	72	22	38	-40	-127		0.423333	1	-175	-57	-61	-104	-96	33	-108
0.425	48	34	-162	48	15	32	-34	-134		0.425	1	-188	-5	-68	-148	-128	40	-114
0.426667	78	52	-149	23	39	37	1	-115		0.426667	27	-182	0	-74	-148	-122	33	-128
0.428333	109	76	-113	23	45	36	-22	-128		0.428333	2	-176	32	-74	-193	-122	33	-161
0.43	144	57	-124	10	8	24	-40	-110		0.43	14	-202	19	-29	-218	-109	45	-173
0.431667	150	51	-88	16	20	25	-11	-91		0.431667	39	-189	39	-28	-218	-103	19	-180
0.433333	126	64	-118	10	38	37	7	-109		0.433333	40	-209	33	-28	-218	-103	31	-180
0.435	107	76	-101	34	68	-11	-10	-104		0.435	27	-215	20	-2	-218	-110	31	-154
0.436667	89	58	-83	46	75	-11	-22	-73		0.436667	8	-190	72	-21	-225	-90	31	-148
0.438333	95	40	-101	34	49	-31	19	-49		0.438333	8	-222	90	-7	-244	-83	43	-135
0.44	59	46	-119	29	61	23	18	-31		0.44	21	-241	103	-7	-250	-83	12	-109
0.441667	34	51	-119	5	37	23	30	-32		0.441667	21	-241	91	18	-257	-71	57	-128
0.443333	-2	63	-126	-12	37	35	31	-62		0.443333	20	-247	98	-8	-243	-102	90	-114
0.445	-14	57	-132	-42	12	34	49	-92		0.445	1	-247	110	-1	-256	-109	96	-134
0.446667	16	58	-101	-17	49	46	61	-86		0.446667	7	-241	71	11	-250	-89	135	-115
0.448333	-1	35	-95	-36	43	53	55	-104		0.448333	13	-229	90	10	-243	-63	103	-115
0.45	29	35	-77	-30	25	70	55	-93		0.45	-5	-235	45	-1	-223	-89	116	-109
0.451667	41	11	-96	-18	19	71	49	-99		0.451667	0	-254	7	5	-230	-64	103	-109
0.453333	22	0	-96	-18	-22	65	31	-99		0.453333	-25	-216	1	11	-211	-115	77	-109
0.455	16	-12	-157	12	-40	54	31	-99		0.455	-38	-190	-30	-7	-165	-121	123	-115
0.456667	-6	30	-145	36	-3	72	55	-104		0.456667	-18	-158	-43	5	-127	-141	116	-83
0.458333	4	54	-139	36	8	90	44	-99		0.458333	-44	-158	-43	18	-140	-129	168	-51
0.46	17	53	-120	0	-3	102	67	-105		0.46	-32	-119	-30	4	-134	-128	137	-63
0.461667	23	41	-132	-17	-27	151	85	-93		0.461667	6	-118	-30	10	-134	-108	130	-90
0.463333	29	41	-162	-17	-9	133	85	-117		0.463333	31	-119	-36	4	-127	-141	124	-96
0.465	5	23	-151	-11	33	139	43	-129		0.465	76	-99	-74	16	-115	-148	111	-96
0.466667	11	29	-156	-30	21	103	37	-135		0.466667	96	-67	-74	-14	-140	-141	137	-109
0.468333	18	42	-126	0	32	114	44	-141		0.468333	84	-67	-62	-14	-134	-154	105	-103
0.47	6	17	-120	23	20	102	20	-123		0.47	97	-48	-74	0	-115	-148	91	-123
0.471667	30	53	-144	47	20	96	-10	-105		0.471667	129	-48	-80	-12	-121	-122	96	-96
0.473333	48	47	-162	35	-22	97	1	-69		0.473333	129	-28	-30	31	-114	-135	103	-96
0.475	47	40	-131	59	-10	72	-9	-69		0.475	162	-15	-17	25	-127	-129	83	-70
0.476667	23	57	-125	53	50	60	-10	-74		0.476667	168	9	40	6	-134	-97	103	-96
0.478333	16	57	-112	72	50	77	1	-57		0.478333	173	41	65	5	-126	-77	109	-63
0.48	-7	50	-94	78	74	102	-4	-32		0.48	161	35	52	18	-159	-71	96	-57
0.481667	-44	51	-70	42	92	108	19	-38		0.481667	181	9	78	11	-153	-64	77	-51
0.483333	-62	57	-112	29	80	102	7	-32		0.483333	161	-3	90	-1	-185	-65	64	-70
0.485	-68	39	-107	24	92	103	7	-26		0.485	161	10	85	11	-184	-58	57	-90
0.486667	-37	70	-113	72	98	90	19	-37		0.486667	187	-15	85	37	-191	-65	63	-96
0.488333	-55	83	-118	109	110	78	2	-19		0.488333	149	9	78	18	-223	-97	44	-70
0.49	-56	95	-100	127	86	96	20	-13		0.49	130	-3	59	37	-204	-78	51	-57
0.491667	-31	107	-113	115	86	96	32	10		0.491667	78	2	103	11	-216	-46	44	-64
0.493333	-44	89	-83	127	92	102	14	-6		0.493333	71	-9	103	56	-211	-33	31	-63
0.495	-32	107	-113	84	110	48	1	6		0.495	64	-10	104	62	-197	-53	12	-82
0.496667	-51	107	-95	97	117	73	-10	-6		0.496667	32	-29	110	30	-197	-46	-13	-83
0.498333	-50	59	-94	67	116	90	-4	-12		0.498333	13	-30	117	17	-198	-72	-31	-96
0.5	-50	65	-94	84	104	103	1	-13		0.5	20	-55	59	-14	-185	-78	-44	-135
0.501667	-49	47	-137	97	110	121	7	-25		0.501667	12	-61	52	-2	-198	-97	-51	-128
0.503333	-50	4	-156	102	67	123	13	-25		0.503333	0	-99	33	11	-224	-110	-77	-108
0.505	-43	-7	-138	48	55	135	13	-7		0.505	-12	-112	2	17	-225	-104	-57	-128
0.506667	-44	0	-168	23	48	105	7	-37		0.506667	-25	-124	1	30	-237	-85	-64	-115
0.508333	-7	-18	-156	41	30	117	1	-61		0.508333	-25	-111	-17	51	-250	-79	-64	-63
0.51	5	-55	-137	17	48	129	19	-30		0.51	-6	-105	-11	44	-230	-79	-51	-57
0.511667	0	-36	-137	0	18	159	25	-37		0.511667	12	-111	-30	12	-191	-85	-38	-75
0.513333	-25	-54	-155	-19	6	159	25	-43		0.513333	-25	-143	-17	18	-172	-98	-56	-69
0.515	-19	-31	-149	-31	-24	159	18	-91		0.515	-6	-143	-24	-7	-179	-85	-50	-102
0.516667	-31	-43	-156	-18	-30	153	-4	-104		0.516667	38	-143	-4	-19	-166	-72	-76	-114
0.518333	-62	-49	-162	-36	-18	165	13	-98		0.518333	31	-149	-69	0	-191	-97	-63	-121
0.52	-67	-36	-156	-24	-6	183	19	-80		0.52	44	-123	-56	-19	-197	-97	-70	-108
0.521667	-42	-18	-187	6	-18	225	30	-93		0.521667	64	-123	-63	-20	-198	-97	-44	-89
0.523333	-12	-13	-193	-42	-6	224	42	-62		0.523333	64	-117	-57	-7	-179	-85	-44	-63
0.525	-42	4	-156	-24	-19	206	36	-50		0.525	57	-85	-70	0	-185	-104	-50	-37
0.526667	-61	-1	-132	-53	0	200	24	-93		0.526667	57	-78	-31	6	-172	-79	-89	-31
0.528333	-73	-1	-121	-66	-7	187	24	-105		0.528333	39	-98	-11	13	-153	-53	-50	-76
0.53	-60	22	-108	-53	11	204	30	-93		0.53	20	-92	-43	-19	-108	-85	-24	-89
0.531667	-49	40	-132	-35	24	187	18	-87		0.531667	52	-105	-5	-6	-95	-117	-37	-76
0.533333	-25	71	-102	-16	18	192	19	-81		0.533333	51	-93	26	-26	-76	-111	-50	-102
0.535	-54	89	-121	-29	49	162	13	-58		0.535	58	-124	13	-32	-64	-123	-70	-154
0.536667	-49	101	-109	-11	43	161	-4	-69		0.536667	65	-106	-17	-26	-64	-155	-89	-147
0.538333	-55	76	-121	-23	73	143	-4	-58		0.538333	71	-94	-18	-14	-71	-175	-102	-134
0.54	-62	64	-96	-28	37	88	-34	-27		0.54	65	-93	-11	-78	-65	-136	-109	-122
0.541667	-62	28	-84	-35	49	89	-10	2		0.541667	84	-81	-17	-78	-39	-104	-69	-102
0.543333	-56	28	-96	-53	56	76	1	15		0.543333	84	-56	-36	-71	-38	-111	-50	-89
0.545	-26	9	-78	-48	14	76	-17	-8		0.545	91	-62	-10	-117	-13	-112	-37	-89
0.546667	-7	40	-102	-66	7	88	-59	-9		0.546667	91	-81	-30	-136	-6	-125	-49	-128
0.548333	-1	-9	-96	-60	13	100	-53	2		0.548333	104	-113	-17	-155	-6	-118	-49	-129
0.55	-1	3	-90	-42	2	101	-53	-21		0.55	117	-100	-30	-162	-38	-111	-37	-123
0.551667	-1	-14	-121	-54	20	114	-47	-15		0.551667	143	-106	-5	-163	-19	-84	-43	-136
0.553333	-1	3	-144	-54	8	108	-35	-2		0.553333	156	-93	-31	-188	6	-110	-30	-123
0.555	4	22	-144	-60	-9	90	-35	-20		0.555	181	-118	-44	-201	6	-129	-43	-91
0.556667	-19	21	-132	-73	-4	108	-58	-33		0.556667	181	-137	-18	-176	-25	-136	-56	-97
0.558333	-37	21	-132	-54	-10	96	-41	-15		0.558333	162	-105	-37	-175	-31	-99	-63	-104
0.56	-24	-21	-144	-49	-28	102	-28	-26		0.56	189	-93	-69	-207	-19	-85	-44	-91
0.561667	-24	-39	-132	-30	-47	109	-40	-26		0.561667	150	-80	-75	-213	-32	-98	-31	-118
0.563333	-36	-40	-150	-30	-46	121	-34	-44		0.563333	112	-68	-50	-207	-45	-91	-24	-118
0.565	-48	-21	-163	-6	-58	92	-41	-62		0.565	105	-99	-37	-175	-57	-97	26	-112
0.566667	-29	-2	-169	5	-28	141	-28	-62		0.566667	105	-87	-50	-150	-51	-97	33	-145
0.568333	-59	50	-175	-12	-22	158	-34	-50		0.568333	111	-74	-63	-162	-70	-123	-18	-131
0.57	-47	68	-206	-12	-4	176	-52	-69		0.57	91	-100	-44	-156	-102	-141	13	-158
0.571667	-60	68	-205	-18	7	171	-52	-38		0.571667	84	-106	-32	-156	-115	-115	6	-151
0.573333	-65	74	-211	-12	13	159	-21	-56		0.573333	97	-61	-44	-130	-115	-134	19	-157
0.575	-90	81	-206	-37	-9	135	-33	-49		0.575	78	-74	-31	-98	-90	-129	5	-158
0.576667	-85	81	-218	-43	-4	123	-33	-61		0.576667	90	-68	-31	-71	-83	-135	-7	-138
0.578333	-79	57	-236	-7	14	92	-51	-62		0.578333	84	-74	-50	-65	-115	-155	18	-151
0.58	-90	33	-206	-25	21	92	-27	-63		0.58	71	-74	-24	-46	-103	-129	32	-164
0.581667	-72	51	-200	-19	33	97	-21	-57		0.581667	39	-36	-37	4	-102	-129	19	-163
0.583333	-60	45	-217	-7	15	73	-15	-38		0.583333	14	-4	-50	31	-116	-103	13	-170
0.585	-48	64	-235	-19	20	79	-27	-44		0.585	39	-30	-56	31	-122	-115	-5	-157
0.586667	-85	95	-242	-12	38	103	-27	-62		0.586667	20	-17	-18	44	-128	-116	1	-137
0.588333	-86	131	-248	-25	32	85	-9	-61		0.588333	77	-10	0	44	-141	-90	20	-91
0.59	-87	138	-211	-19	56	72	-9	-44		0.59	110	-29	-13	38	-153	-77	46	-110
0.591667	-49	114	-230	-1	56	78	-9	-32		0.591667	91	-22	-26	0	-159	-76	21	-96
0.593333	-31	83	-236	-7	74	41	-22	-38		0.593333	91	-9	0	-32	-185	-102	8	-90
0.595	-25	71	-223	-8	62	24	13	-50		0.595	72	-22	12	-7	-159	-70	21	-116
0.596667	17	41	-180	4	38	-5	1	-38		0.596667	53	-16	-6	-7	-165	-71	14	-97
0.598333	30	42	-204	17	49	-18	13	-56		0.598333	47	2	-1	5	-153	-97	21	-110
0.6	5	29	-186	5	62	-30	25	-38		0.6	34	-29	12	5	-127	-71	8	-84
0.601667	-6	23	-174	11	73	-24	31	-63		0.601667	21	15	11	-19	-179	-25	15	-90
0.603333	-24	47	-173	0	43	-12	30	-51		0.603333	22	-3	11	-39	-179	-45	27	-115
0.605	0	59	-186	-24	37	18	61	-56		0.605	40	-35	0	-51	-165	-58	47	-90
0.606667	0	53	-211	-42	36	36	72	-62		0.606667	40	-16	-20	-45	-191	-110	59	-77
0.608333	-18	18	-198	-49	61	36	66	-32		0.608333	66	-35	17	-109	-204	-128	111	-58
0.61	-31	11	-187	-43	67	42	72	-32		0.61	85	-22	37	-129	-191	-147	131	-58
0.611667	-19	-6	-210	-43	86	42	79	-50		0.611667	91	-15	50	-155	-140	-185	156	-38
0.613333	0	5	-204	-25	86	30	72	-26		0.613333	91	-2	31	-117	-179	-192	169	-51
0.615	48	24	-174	-18	62	43	97	3		0.615	91	-3	5	-130	-166	-206	142	-58
0.616667	67	5	-192	-37	50	79	115	4		0.616667	77	-3	24	-123	-179	-219	103	-71
0.618333	30	-6	-174	-61	43	98	152	-49		0.618333	51	-10	31	-65	-199	-213	103	-104
0.62	29	-19	-156	-55	19	116	146	-85		0.62	83	-23	18	-39	-148	-220	70	-84
0.621667	47	-37	-150	-55	31	110	129	-80		0.621667	84	-3	18	-26	-154	-239	77	-71
0.623333	23	-49	-181	-80	43	128	128	-116		0.623333	70	35	44	-26	-135	-233	71	-84
0.625	47	-37	-145	-92	37	128	128	-122		0.625	51	28	57	-19	-148	-213	70	-58
0.626667	35	-49	-120	-110	26	128	104	-146		0.626667	38	53	76	-12	-174	-213	103	-19
0.628333	35	-26	-138	-98	14	152	74	-115		0.628333	51	20	51	-13	-154	-252	84	-32
0.63	53	-80	-126	-92	44	158	80	-97		0.63	64	58	70	-12	-135	-239	90	6
0.631667	41	-75	-114	-85	38	170	49	-74		0.631667	58	78	76	-12	-155	-246	83	-12
0.633333	65	-62	-101	-73	20	139	0	-73		0.633333	51	90	90	-6	-123	-201	83	0
0.635	77	-38	-137	-54	14	157	12	-80		0.635	64	77	71	-13	-117	-188	38	0
0.636667	71	-20	-125	-78	-15	140	6	-68		0.636667	20	58	57	-32	-143	-195	57	0
0.638333	78	-19	-100	-90	-21	134	42	-50		0.638333	-17	52	63	-13	-175	-176	31	-13
0.64	90	-56	-106	-126	-27	127	36	-31		0.64	-23	38	58	-12	-142	-168	18	-39
0.641667	41	-81	-88	-120	15	109	30	-50		0.641667	-56	51	72	-18	-142	-168	25	-32
0.643333	47	-57	-106	-138	27	96	-5	-50		0.643333	-49	84	78	-32	-116	-163	25	-32
0.645	28	-20	-94	-120	46	90	-29	-8		0.645	-17	97	77	-58	-129	-162	19	-19
0.646667	35	-8	-118	-126	58	96	-36	45		0.646667	-30	97	77	-77	-162	-149	25	0
0.648333	12	22	-142	-101	46	83	-66	46		0.648333	-16	71	58	-77	-148	-136	44	0
0.65	18	15	-125	-70	3	89	-42	76		0.65	9	39	46	-71	-168	-175	64	-6
0.651667	6	22	-119	-76	9	95	-36	76		0.651667	15	20	27	-71	-161	-187	25	0
0.653333	30	28	-149	-64	15	114	-6	112		0.653333	16	21	26	-59	-154	-201	12	-45
0.655	49	23	-131	-70	15	90	18	93		0.655	8	14	58	-72	-174	-200	12	-38
0.656667	7	54	-156	-88	-21	78	5	76		0.656667	-30	14	45	-53	-187	-207	0	-50
0.658333	19	85	-125	-76	-26	53	30	70		0.658333	-24	-23	77	-85	-193	-175	6	-63
0.66	25	97	-132	-82	-27	90	31	70		0.66	-4	-36	59	-90	-205	-194	-26	-95
0.661667	37	72	-90	-39	-21	78	1	58		0.661667	-5	-36	78	-77	-224	-194	-39	-134
0.663333	62	72	-103	-9	2	78	-11	45		0.663333	33	-49	97	-77	-205	-136	-38	-121
0.665	43	71	-115	-3	14	78	-35	39		0.665	65	-56	65	-97	-198	-168	-45	-102
0.666667	24	90	-128	27	8	72	-23	2		0.666667	84	-74	96	-103	-212	-162	-45	-82
0.668333	61	97	-152	15	-28	54	-28	-15		0.668333	91	-87	57	-72	-179	-123	-51	-76
0.67	43	91	-133	44	-23	42	-29	-38		0.67	72	-112	83	-77	-198	-155	-64	-83
0.671667	98	103	-157	44	-54	54	-23	-62		0.671667	65	-132	77	-84	-173	-148	-65	-76
0.673333	85	116	-157	49	-54	55	7	-74		0.673333	20	-138	83	-65	-179	-167	-58	-82
0.675	48	91	-139	25	-60	49	43	-50		0.675	7	-144	109	-90	-230	-180	-90	-76
0.676667	55	104	-163	6	-59	55	24	-57		0.676667	7	-171	128	-103	-216	-181	-84	-69
0.678333	48	103	-205	17	-29	61	85	-44		0.678333	-5	-189	141	-83	-223	-188	-90	-69
0.68	66	121	-218	35	-53	66	73	-26		0.68	-6	-170	121	-115	-230	-195	-84	-56
0.681667	72	85	-212	48	-53	72	60	-14		0.681667	0	-157	103	-115	-249	-194	-129	-82
0.683333	96	84	-181	60	-35	79	54	-8		0.683333	33	-164	115	-128	-217	-213	-149	-70
0.685	66	34	-211	36	-29	85	78	-26		0.685	20	-132	90	-70	-217	-214	-148	-63
0.686667	72	58	-168	47	-35	90	90	9		0.686667	-5	-132	108	-51	-204	-188	-129	-31
0.688333	60	65	-180	35	-29	102	102	21		0.688333	-12	-119	114	-37	-237	-201	-167	-11
0.69	59	65	-174	17	-23	90	127	40		0.69	-25	-138	108	-69	-204	-213	-161	-18
0.691667	43	83	-168	-13	0	102	132	28		0.691667	-38	-125	115	-44	-204	-195	-142	-24
0.693333	24	89	-161	-14	-24	115	114	52		0.693333	-70	-100	77	-44	-197	-208	-162	-17
0.695	12	64	-148	-14	-5	120	107	52		0.695	-70	-100	116	-63	-210	-240	-136	-17
0.696667	12	65	-154	-38	-11	132	125	88		0.696667	-51	-75	77	-51	-191	-253	-148	-24
0.698333	-30	41	-160	-44	-23	113	156	94		0.698333	-57	-68	64	-31	-172	-272	-142	-24
0.7	-12	10	-172	-44	-34	95	150	100		0.7	-64	-68	76	-44	-171	-260	-142	-11
0.701667	17	22	-172	-37	-64	113	131	64		0.701667	-57	-68	44	12	-179	-253	-116	-18
0.703333	11	28	-160	-13	-40	95	162	33		0.703333	-45	-35	25	38	-186	-240	-103	-24
0.705	23	35	-148	-54	-57	89	107	15		0.705	0	-36	-12	44	-166	-200	-91	-44
0.706667	5	47	-142	-85	-39	53	107	21		0.706667	6	-67	-32	70	-153	-194	-96	-43
0.708333	-7	78	-154	-91	-33	28	101	-14		0.708333	-12	-55	-32	70	-147	-187	-71	-37
0.71	-19	59	-155	-98	-33	16	126	9		0.71	-31	-87	-63	69	-172	-174	-32	-63
0.711667	-31	66	-179	-79	-33	4	90	15		0.711667	-37	-68	-89	51	-166	-180	-13	-57
0.713333	-42	66	-197	-86	-69	-19	72	-15		0.713333	-31	-55	-101	50	-204	-180	31	-57
0.715	-55	79	-222	-116	-75	-48	102	-9		0.715	-17	-23	-120	62	-192	-180	64	-37
0.716667	-67	60	-210	-104	-99	-60	120	-15		0.716667	-36	-29	-114	94	-224	-187	32	-31
0.718333	-62	54	-210	-91	-129	-60	145	-27		0.718333	-42	-16	-89	75	-218	-168	25	-24
0.72	-55	54	-186	-96	-135	-72	146	-45		0.72	-4	2	-77	50	-256	-142	57	-18
0.721667	-80	42	-199	-115	-136	-84	146	-26		0.721667	8	-16	-70	49	-269	-129	12	-18
0.723333	-68	90	-168	-126	-111	-54	134	-20		0.723333	14	-23	-64	56	-289	-83	38	-24
0.725	-37	66	-132	-119	-93	-48	104	-57		0.725	40	-3	-51	30	-276	-83	38	-18
0.726667	-43	73	-102	-125	-82	-47	79	-63		0.726667	53	-3	-82	36	-256	-83	44	-50
0.728333	-42	60	-120	-107	-71	-65	73	-63		0.728333	53	-16	-56	24	-211	-83	6	-57
0.73	-67	30	-107	-138	-71	-71	49	-44		0.73	59	-36	-69	11	-223	-65	6	-37
0.731667	-66	42	-102	-108	-71	-77	68	-57		0.731667	22	-48	-30	5	-255	-84	26	-31
0.733333	-66	24	-95	-90	-102	-76	67	-62		0.733333	22	-55	-17	-1	-236	-78	32	-76
0.735	-60	5	-84	-78	-102	-65	92	-32		0.735	34	-86	-36	17	-236	-46	65	-64
0.736667	-48	17	-71	-60	-120	-41	55	-44		0.736667	40	-60	-56	4	-224	-73	71	-57
0.738333	-49	41	-35	-54	-126	-11	61	-38		0.738333	14	-98	-18	-15	-230	-73	78	-64
0.74	-31	35	-28	-30	-90	-29	68	-61		0.74	34	-124	0	-40	-230	-92	33	-57
0.741667	-19	29	-40	-11	-84	-35	61	-68		0.741667	20	-105	-5	-66	-204	-48	26	-64
0.743333	-13	30	-52	-5	-84	0	37	-68		0.743333	64	-118	-31	-92	-197	-47	46	-84
0.745	-13	30	-65	24	-84	-24	37	-56		0.745	78	-131	-43	-53	-223	-60	52	-129
0.746667	36	35	-90	-6	-84	-11	31	-44		0.746667	52	-150	-62	-40	-185	-78	53	-142
0.748333	24	41	-107	5	-95	-11	13	-50		0.748333	40	-163	-63	-53	-204	-110	72	-142
0.75	29	-12	-107	42	-132	-60	7	-44		0.75	14	-189	-44	-27	-211	-110	66	-149
0.751667	23	17	-125	23	-120	-66	25	-32		0.751667	-11	-215	-50	-27	-230	-124	60	-149
0.753333	17	40	-150	60	-132	-78	25	-26		0.753333	1	-202	-38	-27	-262	-99	66	-163
0.755	0	77	-101	66	-125	-37	13	-14		0.755	0	-177	-38	-46	-281	-98	73	-169
0.756667	-6	77	-108	66	-125	-1	7	-27		0.756667	7	-177	-19	-65	-301	-85	59	-175
0.758333	11	53	-83	59	-113	4	7	-14		0.758333	1	-170	-38	-103	-269	-97	46	-214
0.76	0	60	-90	78	-77	22	-22	-3		0.76	1	-151	-51	-103	-276	-98	40	-169
0.761667	-18	72	-102	84	-89	35	-40	-8		0.761667	7	-157	-13	-96	-302	-143	-11	-163
0.763333	-12	103	-115	66	-77	16	-40	-9		0.763333	7	-145	-7	-76	-258	-135	-31	-157
0.765	0	85	-120	54	-59	23	-41	3		0.765	33	-151	-7	-64	-271	-148	-56	-157
0.766667	-24	97	-127	18	-42	35	-47	50		0.766667	20	-150	-52	-57	-264	-161	-82	-195
0.768333	-48	90	-90	12	-36	54	-40	45		0.768333	27	-194	-65	-32	-244	-180	-82	-189
0.77	-60	97	-102	-5	-6	23	-28	27		0.77	-17	-194	-78	-18	-270	-206	-82	-169
0.771667	-72	61	-102	-11	-12	23	-52	39		0.771667	-10	-226	-71	-5	-244	-212	-37	-163
0.773333	-98	61	-58	18	-6	5	-16	15		0.773333	-4	-246	-39	-11	-237	-206	-76	-151
0.775	-73	73	-65	12	5	23	-23	21		0.775	34	-227	-77	20	-212	-193	-56	-156
0.776667	-79	109	-77	-5	0	59	-4	33		0.776667	40	-246	-89	-5	-206	-200	-31	-149
0.778333	-110	109	-65	5	-24	60	-10	93		0.778333	27	-239	-70	14	-212	-174	-30	-129
0.78	-128	97	-40	-42	-13	60	-10	81		0.78	21	-252	-63	13	-194	-193	-56	-117
0.781667	-129	79	-65	-48	-31	12	7	70		0.781667	8	-278	-76	33	-168	-213	-56	-72
0.783333	-110	55	-101	-60	-13	17	0	87		0.783333	46	-278	-102	-6	-130	-232	-76	-85
0.785	-129	67	-101	-35	-36	23	13	87		0.785	59	-259	-115	19	-155	-226	-63	-86
0.786667	-147	67	-77	-29	-42	23	6	81		0.786667	40	-265	-102	25	-129	-227	-76	-86
0.788333	-135	73	-58	-47	-24	5	12	118		0.788333	47	-252	-101	12	-134	-233	-76	-105
0.79	-117	85	-76	-53	-48	17	18	82		0.79	46	-271	-108	5	-185	-194	-63	-98
0.791667	-135	91	-58	-29	-78	29	30	76		0.791667	26	-265	-108	18	-185	-188	-83	-110
0.793333	-110	86	-57	-16	-107	29	55	27		0.793333	46	-258	-63	5	-166	-168	-83	-85
0.795	-86	103	-45	-16	-126	41	43	15		0.795	52	-251	-57	12	-199	-116	-83	-91
0.796667	-85	116	-40	-17	-132	29	25	-2		0.796667	65	-257	-37	25	-173	-110	-103	-104
0.798333	-68	133	-46	-29	-138	71	24	3		0.798333	33	-225	-44	-7	-186	-123	-102	-78
0.8	-110	152	-58	-23	-119	102	0	9		0.8	14	-213	-89	24	-206	-129	-109	-84
0.801667	-79	152	-52	-17	-120	114	31	9		0.801667	1	-226	-76	-7	-212	-155	-122	-85
0.803333	-109	152	-59	-28	-82	102	25	-14		0.803333	-4	-168	-88	0	-198	-181	-154	-72
0.805	-103	134	-77	-16	-82	78	13	-51		0.805	-23	-155	-108	-20	-198	-187	-142	-104
0.806667	-91	139	-71	-10	-76	121	25	-45		0.806667	-22	-161	-102	-12	-237	-162	-116	-103
0.808333	-78	103	-46	1	-77	127	38	-39		0.808333	-23	-104	-102	-18	-236	-155	-116	-128
0.81	-97	145	-33	13	-76	103	62	-26		0.81	-87	-117	-108	13	-262	-167	-110	-128
0.811667	-78	170	-70	-4	-71	60	-4	-39		0.811667	-94	-135	-108	25	-268	-154	-109	-108
0.813333	-72	163	-64	-10	-53	55	25	-21		0.813333	-49	-142	-114	12	-274	-114	-90	-127
0.815	-54	157	-70	-40	-52	13	31	-45		0.815	-55	-161	-127	32	-275	-127	-83	-107
0.816667	-77	84	-76	-28	-28	13	25	-3		0.816667	-94	-154	-127	38	-256	-133	-77	-127
0.818333	-78	102	-100	-52	1	-16	6	-10		0.818333	-62	-161	-134	32	-294	-152	-83	-146
0.82	-97	120	-100	-64	-11	-46	-5	27		0.82	-100	-162	-147	6	-320	-153	-70	-134
0.821667	-109	102	-131	-71	1	-76	-17	57		0.821667	-88	-130	-133	-12	-314	-204	-58	-134
0.823333	-110	96	-106	-82	-22	-39	-11	58		0.823333	-100	-118	-146	0	-346	-192	-70	-147
0.825	-79	90	-82	-82	-23	-51	-12	63		0.825	-82	-98	-159	12	-339	-186	-89	-153
0.826667	-48	72	-64	-107	-29	-76	12	70		0.826667	-81	-124	-120	-19	-345	-192	-70	-165
0.828333	-97	84	-64	-100	-23	-89	0	94		0.828333	-75	-105	-120	-26	-377	-147	-63	-172
0.83	-55	47	-57	-82	-65	-77	-18	106		0.83	-62	-143	-140	-20	-416	-154	-18	-179
0.831667	-6	40	-58	-113	-28	-72	-11	124		0.831667	-50	-143	-88	-32	-429	-167	-25	-179
0.833333	-12	47	-46	-94	-40	-102	-23	119		0.833333	-44	-156	-94	-21	-428	-153	-12	-179
0.835	-18	59	-77	-88	-21	-78	-24	125		0.835	-50	-187	-56	-21	-441	-147	6	-147
0.836667	-24	28	-71	-94	-15	-42	-30	101		0.836667	-37	-181	-30	-47	-467	-128	-6	-167
0.838333	-30	-2	-47	-89	-27	-29	24	89		0.838333	-30	-156	-56	-34	-467	-129	-6	-180
0.84	-24	-19	-59	-107	-33	5	37	101		0.84	-49	-144	-37	-34	-505	-174	-6	-193
0.841667	-55	-7	-71	-59	-33	53	24	119		0.841667	-88	-137	-43	-47	-493	-174	-6	-186
0.843333	-24	46	-47	-59	-39	59	31	101		0.843333	-62	-113	-4	-53	-511	-180	0	-141
0.845	-12	16	-30	-35	-39	52	61	102		0.845	-49	-125	-10	-46	-486	-181	19	-109
0.846667	-12	-2	-24	13	-20	71	79	89		0.846667	-42	-144	-17	-7	-473	-193	31	-115
0.848333	-18	9	-18	6	-27	125	67	65		0.848333	-43	-150	2	-7	-473	-200	38	-121
0.85	-12	15	-37	30	8	118	44	95		0.85	-49	-150	2	-26	-453	-212	50	-121
0.851667	-66	21	-67	85	26	107	105	101		0.851667	-49	-195	1	-58	-479	-212	57	-135
0.853333	-61	15	-91	91	45	119	80	107		0.853333	-50	-163	7	-27	-454	-219	18	-109
0.855	-54	3	-79	91	45	114	93	131		0.855	-13	-182	-11	0	-416	-219	24	-115
0.856667	-42	34	-79	115	32	113	86	126		0.856667	-14	-183	7	0	-383	-232	11	-82
0.858333	-60	53	-67	115	25	120	86	149		0.858333	-13	-189	-5	-1	-345	-225	-7	-76
0.86	-54	71	-103	108	67	126	104	174		0.86	-39	-177	6	-26	-339	-231	-1	-75
0.861667	-42	94	-85	89	73	138	87	161		0.861667	-7	-177	7	-14	-326	-244	0	-50
0.863333	-42	95	-97	60	67	120	69	179		0.863333	-13	-152	-11	5	-288	-238	57	-30
0.865	-24	108	-85	54	55	108	51	179		0.865	-40	-152	26	19	-301	-256	76	-30
0.866667	-36	89	-67	60	67	97	63	149		0.866667	-15	-151	51	6	-301	-250	63	-4
0.868333	-11	83	-49	25	79	73	75	138		0.868333	-8	-145	32	25	-275	-193	82	2
0.87	-36	59	-60	25	79	85	57	125		0.87	-39	-170	-31	38	-281	-206	43	-30
0.871667	-35	82	-60	7	85	116	63	149		0.871667	-59	-151	-25	24	-301	-162	30	-24
0.873333	-41	77	-78	-10	109	139	20	149		0.873333	-53	-138	-31	-7	-307	-195	17	-29
0.875	-35	59	-78	-10	109	133	57	185		0.875	-46	-131	-57	5	-314	-175	24	-10
0.876667	-41	65	-89	-4	133	133	39	149		0.876667	-33	-163	-44	5	-301	-175	-8	-17
0.878333	-29	59	-65	-29	103	145	-9	149		0.878333	-33	-137	-19	5	-295	-161	5	8
0.88	-35	108	-59	-23	90	157	-9	119		0.88	-33	-137	-6	-26	-275	-174	5	-23
0.881667	-29	90	-64	-10	90	175	-21	101		0.881667	-64	-131	19	-26	-295	-194	-7	14
0.883333	-59	71	-65	-17	121	188	15	95		0.883333	-83	-150	6	-33	-353	-188	-20	8
0.885	-59	53	-77	-22	110	194	-3	70		0.885	-51	-124	12	-13	-366	-188	-6	-11
0.886667	-59	35	-58	-4	80	194	2	52		0.886667	-44	-149	-25	18	-372	-207	-13	1
0.888333	-66	29	-71	19	74	182	32	52		0.888333	-69	-149	-44	18	-378	-195	-32	-30
0.89	-29	41	-76	13	85	157	14	58		0.89	-44	-143	-51	5	-397	-182	-52	-56
0.891667	-53	53	-89	31	80	157	27	46		0.891667	0	-162	-31	-27	-389	-207	-65	-50
0.893333	-71	60	-100	48	105	157	26	46		0.893333	-5	-174	-37	-40	-371	-207	-77	-50
0.895	-95	84	-113	55	99	138	26	40		0.895	13	-174	-19	-46	-397	-232	-84	-49
0.896667	-83	84	-137	37	105	139	8	53		0.896667	64	-154	-12	-53	-410	-251	-64	-50
0.898333	-72	66	-161	43	112	115	8	35		0.898333	77	-167	-12	-72	-416	-270	-39	-70
0.9	-84	47	-143	19	106	78	14	41		0.9	70	-155	6	-72	-390	-238	-12	-76
0.901667	-66	71	-150	26	76	60	-15	35		0.901667	83	-167	19	-65	-390	-232	-19	-56
0.903333	-72	60	-132	31	34	73	19	35		0.903333	57	-148	13	-40	-404	-225	-32	-70
0.905	-60	29	-144	19	76	48	13	35		0.905	70	-174	25	4	-429	-238	-45	-101
0.906667	-66	11	-168	25	71	42	1	47		0.906667	90	-174	-25	23	-448	-201	-51	-107
0.908333	-72	18	-205	25	77	42	-34	34		0.908333	97	-180	-32	37	-442	-181	-38	-114
0.91	-66	60	-223	31	65	18	-47	10		0.91	116	-161	-12	30	-428	-181	-44	-114
0.911667	-72	84	-242	49	76	11	-35	-13		0.911667	110	-168	-13	30	-441	-175	-44	-108
0.913333	-60	121	-254	43	58	-12	-47	-6		0.913333	142	-168	5	24	-442	-189	-64	-101
0.915	-72	126	-229	25	46	0	-60	17		0.915	97	-124	31	11	-442	-201	-64	-101
0.916667	-115	90	-259	12	3	48	-65	17		0.916667	91	-150	56	11	-449	-246	-77	-88
0.918333	-91	66	-271	18	9	66	-96	40		0.918333	46	-131	18	31	-456	-207	-51	-100
0.92	-91	83	-259	25	-15	67	-78	64		0.92	79	-126	0	69	-463	-195	-90	-114
0.921667	-86	89	-265	78	-40	55	-89	70		0.921667	66	-101	-12	63	-443	-220	-109	-115
0.923333	-110	83	-271	108	-51	55	-71	46		0.923333	40	-76	6	95	-450	-240	-103	-101
0.925	-97	96	-252	108	-82	60	-83	57		0.925	40	-63	6	102	-476	-241	-115	-95
0.926667	-97	108	-246	102	-94	73	-58	45		0.926667	40	-89	-13	82	-520	-259	-129	-95
0.928333	-103	59	-258	71	-95	73	-47	45		0.928333	40	-95	-13	69	-559	-246	-122	-88
0.93	-91	89	-264	65	-76	48	-59	57		0.93	27	-89	-25	57	-546	-278	-97	-88
0.931667	-79	83	-276	65	-95	55	-40	63		0.931667	14	-76	-37	12	-527	-284	-91	-89
0.933333	-73	89	-258	53	-107	55	-29	63		0.933333	1	-45	0	19	-520	-310	-110	-69
0.935	-61	71	-234	28	-143	67	7	70		0.935	7	-51	-19	25	-546	-303	-110	-82
0.936667	-49	78	-210	16	-131	73	13	105		0.936667	13	-51	-12	18	-540	-284	-66	-102
0.938333	-61	53	-197	10	-118	98	20	142		0.938333	0	-63	-5	18	-514	-328	-78	-141
0.94	-44	16	-186	10	-105	103	7	124		0.94	-17	-31	0	0	-532	-315	-52	-173
0.941667	-19	17	-197	10	-76	128	25	99		0.941667	14	-75	-19	-14	-545	-341	-52	-135
0.943333	16	36	-173	53	-39	91	25	87		0.943333	58	-87	-25	-7	-545	-315	-65	-109
0.945	10	43	-155	53	-51	85	49	81		0.945	84	-75	-13	4	-533	-329	-58	-96
0.946667	22	30	-161	22	-44	54	55	57		0.946667	77	-74	0	-14	-558	-361	-32	-109
0.948333	65	12	-161	-31	-44	97	61	58		0.948333	83	-125	38	-1	-551	-322	0	-95
0.95	71	0	-161	-61	-62	66	30	58		0.95	77	-157	64	-21	-539	-303	-19	-127
0.951667	53	-11	-167	-55	-38	78	36	52		0.951667	90	-137	58	-27	-519	-289	-6	-108
0.953333	77	-23	-173	-36	-45	90	24	76		0.953333	90	-143	78	17	-494	-289	13	-115
0.955	41	-5	-173	-6	-51	90	24	57		0.955	128	-137	90	29	-486	-334	-5	-127
0.956667	41	-24	-186	-13	-45	78	48	58		0.956667	135	-138	84	5	-518	-322	7	-140
0.958333	35	-17	-180	-19	-15	72	29	26		0.958333	122	-112	110	11	-550	-315	7	-147
0.96	29	-18	-192	-32	2	78	29	-21		0.96	116	-143	96	11	-557	-315	13	-153
0.961667	53	-11	-204	-7	44	47	28	-27		0.961667	96	-143	121	-7	-557	-309	26	-121
0.963333	29	-18	-198	16	37	53	40	-57		0.963333	83	-168	102	-14	-563	-315	2	-147
0.965	30	-6	-199	4	19	66	34	-69		0.965	77	-136	108	5	-577	-302	40	-114
0.966667	48	-30	-193	28	1	78	40	-69		0.966667	52	-168	89	0	-571	-290	20	-101
0.968333	5	-6	-205	34	-22	59	41	-81		0.968333	77	-156	114	5	-558	-258	39	-127
0.97	25	-12	-211	4	-35	77	53	-75		0.97	77	-144	127	-1	-558	-232	33	-146
0.971667	18	5	-230	-1	-47	77	35	-87		0.971667	64	-169	108	-26	-551	-212	32	-160
0.973333	31	29	-230	17	-41	90	41	-93		0.973333	33	-137	107	-12	-520	-174	38	-127
0.975	0	24	-199	41	-23	53	24	-81		0.975	77	-117	94	-13	-532	-168	19	-153
0.976667	-11	24	-199	29	-12	84	42	-94		0.976667	84	-80	94	-38	-526	-142	32	-147
0.978333	1	49	-169	23	36	83	48	-93		0.978333	58	-99	106	-6	-545	-136	19	-134
0.98	-11	74	-193	17	24	90	66	-99		0.98	39	-48	87	-45	-538	-130	32	-121
0.981667	-5	80	-212	29	43	109	72	-74		0.981667	14	-23	93	-38	-519	-92	50	-128
0.983333	-11	63	-187	-5	18	115	109	-73		0.983333	1	-36	87	-14	-493	-85	18	-108
0.985	-11	93	-205	6	-5	121	91	-55		0.985	52	-35	61	0	-493	-86	44	-89
0.986667	-30	62	-193	30	-29	127	98	-25		0.986667	59	-23	68	-40	-493	-105	76	-95
0.988333	-48	68	-193	24	-41	139	61	4		0.988333	39	-10	43	-20	-467	-137	76	-102
0.99	-30	74	-193	-11	-46	122	56	-1		0.99	27	14	75	0	-467	-156	69	-108
0.991667	-30	62	-210	1	-34	85	62	9		0.991667	45	-11	24	-20	-455	-144	50	-101
0.993333	-36	92	-179	-41	-34	84	68	22		0.993333	97	-17	57	12	-454	-137	44	-68
0.995	-18	74	-174	-47	-33	73	67	28		0.995	72	14	38	37	-466	-143	31	-61
0.996667	-36	68	-186	-41	-45	91	55	52		0.996667	72	1	49	31	-466	-150	38	-62
0.998333	-36	68	-156	-35	-33	85	79	59		0.998333	91	1	43	37	-479	-156	13	-74
1	-48	68	-168	-41	-34	97	55	58		1	104	-23	37	30	-498	-175	0	-93
1.00167	-36	74	-205	-59	-40	103	78	64		1.00167	66	-55	18	56	-510	-194	13	-87
1.00333	-24	68	-187	-52	-39	85	85	64		1.00333	65	-49	5	82	-524	-214	6	-55
1.005	-36	61	-199	-41	-51	98	85	100		1.005	78	-30	19	75	-524	-233	25	-88
1.00667	-19	80	-168	-29	-45	85	103	94		1.00667	65	-62	6	114	-486	-220	32	-101
1.00833	-18	110	-138	-35	-69	108	67	75		1.00833	91	-31	0	88	-487	-265	32	-133
1.01	-6	128	-145	-6	-63	114	49	69		1.01	116	-18	-19	76	-493	-259	19	-115
1.01167	-18	98	-144	-18	-63	126	48	99		1.01167	91	0	-6	69	-487	-246	1	-134
1.01333	12	122	-157	-31	-51	120	36	130		1.01333	59	12	0	75	-506	-233	-5	-115
1.015	24	122	-151	-37	-82	126	30	113		1.015	91	-13	6	43	-545	-207	-5	-115
1.01667	-12	111	-158	-12	-64	138	42	119		1.01667	104	6	-12	23	-544	-181	-11	-128
1.01833	0	105	-164	-24	-83	150	55	113		1.01833	72	37	25	10	-550	-174	26	-147
1.02	-12	99	-176	-30	-59	163	54	124		1.02	45	37	25	-21	-569	-188	13	-174
1.02167	-30	98	-181	-24	-53	126	48	112		1.02167	32	18	32	-47	-537	-194	14	-148
1.02333	-24	86	-188	12	-66	108	54	112		1.02333	-6	63	26	-40	-538	-212	-5	-142
1.025	-37	91	-187	-6	-84	126	36	112		1.025	-37	89	59	-53	-544	-193	39	-142
1.02667	-50	84	-205	11	-71	162	30	94		1.02667	-57	101	65	-33	-544	-186	46	-129
1.02833	-56	89	-181	16	-101	168	30	95		1.02833	-63	127	97	-59	-512	-193	27	-130
1.03	-50	108	-199	10	-83	174	0	83		1.03	-82	134	84	-78	-511	-186	27	-142
1.03167	-62	84	-223	16	-77	163	25	59		1.03167	-69	140	97	-78	-486	-167	1	-116
1.03333	-75	71	-229	17	-71	157	1	59		1.03333	-44	128	110	-91	-537	-154	-17	-109
1.035	-62	41	-198	5	-77	127	19	65		1.035	-76	83	97	-58	-543	-148	-11	-84
1.03667	-80	23	-198	5	-83	133	25	71		1.03667	-76	96	123	-91	-543	-154	-4	-57
1.03833	-105	95	-185	24	-64	121	31	53		1.03833	-57	71	103	-91	-569	-154	8	-76
1.04	-117	64	-161	5	-107	97	49	34		1.04	-57	65	135	-66	-537	-179	-24	-128
1.04167	-154	40	-136	-11	-76	103	49	46		1.04167	-63	90	123	-46	-479	-172	-36	-115
1.04333	-129	28	-135	-42	-64	103	37	15		1.04333	-95	84	161	-46	-512	-205	-50	-129
1.045	-153	27	-130	-48	-58	97	30	14		1.045	-69	84	154	-45	-505	-198	-63	-78
1.04667	-128	3	-136	-35	-94	91	25	14		1.04667	-88	96	141	-32	-486	-179	-70	-71
1.04833	-104	27	-130	-54	-88	115	13	39		1.04833	-94	103	122	0	-525	-186	-69	-71
1.05	-116	45	-106	-72	-51	110	1	27		1.05	-81	71	122	6	-524	-180	-69	-91
1.05167	-109	-2	-118	-84	-69	73	6	27		1.05167	-75	64	103	18	-518	-206	-70	-71
1.05333	-85	10	-136	-84	-93	36	6	51		1.05333	-94	33	128	-20	-492	-212	-70	-123
1.055	-91	16	-155	-89	-69	30	18	51		1.055	-100	1	83	-20	-493	-213	-51	-110
1.05667	-121	10	-167	-89	-81	61	42	51		1.05667	-68	-30	129	-46	-486	-232	-38	-71
1.05833	-121	28	-143	-95	-93	66	35	70		1.05833	-94	-62	103	-52	-506	-264	-58	-97
1.06	-78	-2	-125	-96	-117	103	41	51		1.06	-106	-30	89	-52	-513	-303	-51	-110
1.06167	-85	15	-156	-102	-88	85	23	70		1.06167	-119	1	83	-65	-526	-271	-57	-149
1.06333	-73	28	-149	-77	-106	78	5	76		1.06333	-106	-4	95	-33	-532	-277	-71	-188
1.065	-24	-14	-155	-77	-124	72	23	58		1.065	-106	-18	127	-20	-481	-278	-45	-149
1.06667	-12	10	-162	-65	-106	103	35	17		1.06667	-105	-11	102	-39	-500	-246	-45	-122
1.06833	-12	22	-223	-72	-118	90	47	-13		1.06833	-99	-29	115	-39	-500	-246	-26	-128
1.07	-25	16	-211	-72	-131	78	47	11		1.07	-48	-68	83	-33	-468	-241	-13	-121
1.07167	-13	35	-217	-78	-113	78	17	6		1.07167	-49	-87	95	-21	-462	-227	6	-159
1.07333	-25	23	-198	-84	-88	78	16	-5		1.07333	-42	-93	83	4	-468	-240	0	-147
1.075	-50	17	-205	-73	-94	79	11	-17		1.075	-36	-107	76	-14	-468	-214	6	-179
1.07667	-56	35	-211	-103	-118	78	29	0		1.07667	-3	-87	76	-15	-442	-227	51	-165
1.07833	-68	66	-223	-127	-87	83	54	5		1.07833	-16	-94	44	4	-456	-220	32	-172
1.08	-50	35	-193	-139	-82	109	48	-7		1.08	16	-125	37	29	-500	-232	39	-165
1.08167	-32	65	-162	-140	-58	102	24	-1		1.08167	35	-105	76	16	-499	-239	45	-165
1.08333	-2	77	-156	-152	-46	48	37	-1		1.08333	3	-74	63	30	-500	-226	77	-166
1.085	-1	77	-162	-140	-83	36	19	-14		1.085	40	-74	56	48	-474	-200	91	-185
1.08667	-44	59	-156	-139	-65	30	19	-8		1.08667	40	-87	69	55	-441	-200	97	-198
1.08833	-19	58	-144	-121	-71	60	44	-44		1.08833	8	-119	63	42	-435	-200	90	-179
1.09	-26	83	-138	-133	-47	48	50	-38		1.09	8	-107	25	16	-448	-187	109	-192
1.09167	-38	88	-127	-140	-47	48	38	-38		1.09167	-4	-87	32	29	-472	-168	84	-218
1.09333	-74	100	-96	-152	-90	24	57	-2		1.09333	-5	-94	45	29	-479	-180	103	-251
1.095	-37	76	-67	-146	-84	18	87	-20		1.095	-43	-69	45	42	-492	-174	91	-264
1.09667	-31	100	-72	-109	-90	18	87	-14		1.09667	-43	-12	26	42	-524	-154	98	-265
1.09833	-25	106	-60	-90	-84	24	87	39		1.09833	-75	-24	0	62	-550	-186	71	-238
1.1	-25	112	-96	-102	-108	24	81	45		1.1	-55	7	13	49	-531	-180	110	-244
1.10167	-6	87	-114	-78	-102	18	105	69		1.10167	-55	6	32	23	-537	-161	84	-238
1.10333	17	86	-120	-60	-114	19	105	51		1.10333	-88	-18	46	36	-543	-161	58	-213
1.105	36	80	-78	-18	-120	25	68	57		1.105	-62	-24	65	29	-530	-155	51	-200
1.10667	0	105	-89	0	-151	30	62	64		1.10667	-57	13	53	29	-498	-129	45	-174
1.10833	12	57	-83	6	-169	12	80	69		1.10833	-70	45	20	56	-499	-97	32	-214
1.11	-18	63	-89	42	-169	48	62	51		1.11	-57	32	-4	62	-506	-117	25	-214
1.11167	-6	94	-113	25	-169	43	80	57		1.11167	-76	20	14	30	-512	-117	25	-226
1.11333	11	107	-137	30	-156	6	62	75		1.11333	-101	46	2	24	-506	-110	25	-194
1.115	11	101	-113	6	-162	-12	38	68		1.115	-31	73	53	31	-519	-117	25	-181
1.11667	30	101	-106	-12	-186	-30	43	51		1.11667	-50	35	66	37	-487	-136	0	-156
1.11833	23	83	-137	-5	-180	-18	37	33		1.11833	-44	3	27	56	-468	-168	39	-136
1.12	48	59	-156	-11	-143	-12	12	8		1.12	-37	-15	27	82	-468	-162	0	-124
1.12167	42	90	-174	0	-137	-12	-11	38		1.12167	19	-15	-10	49	-449	-111	0	-105
1.12333	72	71	-156	-12	-119	-12	-5	26		1.12333	26	-34	1	43	-436	-117	13	-91
1.125	72	47	-156	-30	-125	12	31	2		1.125	32	-22	1	18	-398	-111	-5	-98
1.12667	60	47	-113	5	-113	6	73	9		1.12667	19	-47	1	37	-386	-98	-37	-105
1.12833	42	53	-107	12	-120	0	37	-26		1.12833	25	-9	1	31	-412	-103	-5	-106
1.13	29	24	-107	24	-89	-11	44	-14		1.13	70	-16	-12	32	-412	-97	33	-124
1.13167	41	17	-132	36	-83	24	74	-20		1.13167	90	-3	-24	13	-392	-104	32	-112
1.13333	66	-6	-150	42	-52	18	55	-15		1.13333	58	9	0	-11	-361	-116	19	-112
1.135	49	-6	-156	66	-70	24	37	-15		1.135	64	-41	0	-25	-348	-122	-12	-98
1.13667	30	-13	-157	6	-58	30	19	27		1.13667	84	-9	20	-44	-360	-96	-32	-85
1.13833	30	-31	-145	-5	-52	12	37	28		1.13833	97	-3	0	-37	-386	-77	-44	-65
1.14	36	-6	-139	-17	-76	42	49	40		1.14	103	-35	19	-5	-392	-51	-38	-59
1.14167	24	-1	-181	-11	-46	30	68	65		1.14167	103	-67	-19	-12	-385	-83	-12	-53
1.14333	12	-26	-187	0	-34	67	68	83		1.14333	109	-54	-45	7	-386	-63	-13	-47
1.145	6	-7	-162	7	-46	43	44	119		1.145	116	-29	-38	-44	-379	-25	-38	-21
1.14667	0	-1	-149	24	-46	43	56	126		1.14667	116	-23	-25	-70	-353	-12	-6	-21
1.14833	-6	16	-137	43	-46	43	44	96		1.14833	90	-16	0	-24	-373	-70	6	-7
1.15	-54	10	-162	44	-70	13	50	84		1.15	84	3	-19	-38	-398	-51	6	-34
1.15167	-48	-1	-155	42	-89	6	14	90		1.15167	78	-3	-6	-26	-404	-44	6	-47
1.15333	-60	-7	-198	49	-83	31	8	77		1.15333	78	2	-6	-45	-397	-64	-25	-27
1.155	-60	-26	-168	48	-101	30	19	89		1.155	78	-48	-6	-59	-391	-58	-44	-19
1.15667	-79	22	-149	24	-119	55	13	89		1.15667	71	-35	-19	-85	-410	-72	-89	-33
1.15833	-103	46	-156	-11	-119	18	-23	119		1.15833	46	-54	0	-78	-423	-77	-70	-45
1.16	-104	52	-137	-47	-131	6	12	101		1.16	39	-29	-7	-72	-468	-85	-63	-65
1.16167	-92	89	-113	-53	-107	0	12	89		1.16167	20	-42	-7	-66	-474	-91	-50	-98
1.16333	-50	52	-106	7	-126	-5	36	71		1.16333	-37	-87	-7	-78	-513	-118	-50	-104
1.165	-44	58	-107	31	-101	-17	13	71		1.165	-31	-68	-20	-65	-494	-143	-64	-124
1.16667	-43	28	-89	30	-90	-11	-30	41		1.16667	-62	-87	-13	-78	-442	-143	-83	-143
1.16833	-43	34	-95	37	-108	0	-35	59		1.16833	-63	-81	-58	-97	-456	-118	-90	-162
1.17	-31	34	-107	61	-96	-5	-23	58		1.17	-88	-81	-26	-104	-423	-143	-96	-149
1.17167	-49	34	-84	31	-89	-5	12	64		1.17167	-121	-87	-7	-72	-462	-163	-89	-181
1.17333	-18	16	-77	19	-95	-5	-5	64		1.17333	-76	-75	-20	-40	-461	-169	-109	-188
1.175	-49	17	-59	7	-95	-36	0	94		1.175	-76	-94	-19	-78	-455	-150	-89	-220
1.17667	-25	4	-59	19	-95	0	11	83		1.17667	-69	-125	-7	-84	-436	-162	-90	-200
1.17833	-13	23	-77	19	-77	-6	11	65		1.17833	-63	-132	-20	-91	-417	-195	-97	-187
1.18	4	29	-84	1	-71	-18	-7	95		1.18	-109	-137	-14	-98	-436	-195	-65	-193
1.18167	17	49	-95	-10	-77	17	6	118		1.18167	-109	-130	-65	-65	-423	-201	-65	-206
1.18333	29	18	-120	-5	-53	0	-18	124		1.18333	-90	-149	-52	-26	-410	-188	-27	-194
1.185	29	42	-102	11	-52	11	-23	100		1.185	-102	-149	-59	-33	-429	-163	-52	-200
1.18667	11	42	-78	42	-53	17	-11	112		1.18667	-70	-180	-78	-20	-404	-175	-52	-154
1.18833	-13	24	-102	36	-71	35	-5	124		1.18833	-32	-142	-96	-13	-422	-175	-26	-122
1.19	-36	42	-120	17	-89	41	-4	136		1.19	12	-116	-90	-6	-409	-182	-14	-122
1.19167	-36	0	-133	29	-125	41	12	137		1.19167	12	-141	-115	-19	-403	-200	11	-83
1.19333	-30	23	-139	23	-125	59	19	137		1.19333	25	-148	-103	-13	-453	-227	11	-102
1.195	-6	5	-163	47	-130	41	30	125		1.195	25	-135	-58	-19	-447	-240	18	-102
1.19667	-12	0	-157	10	-130	59	36	119		1.19667	38	-129	-58	6	-492	-227	18	-89
1.19833	-18	-13	-181	22	-125	41	24	107		1.19833	38	-167	-71	-25	-485	-239	-8	-63
1.2	-61	-25	-181	16	-138	53	48	125		1.2	5	-167	-45	-45	-479	-271	24	-37
1.20167	-18	-18	-200	28	-131	101	5	101		1.20167	0	-187	-64	-39	-491	-258	-8	-25
1.20333	-23	11	-194	22	-126	107	41	112		1.20333	-19	-219	-64	-25	-492	-290	5	-25
1.205	-29	12	-182	16	-126	102	47	100		1.205	-26	-226	-64	-38	-505	-277	38	-44
1.20667	-23	-7	-145	40	-132	114	60	107		1.20667	19	-233	-57	-31	-480	-277	44	-45
1.20833	-42	-26	-164	41	-101	102	66	71		1.20833	6	-227	-19	-37	-544	-290	44	-33
1.21	-48	-19	-133	41	-107	96	96	47		1.21	-25	-227	-6	-70	-557	-283	12	-33
1.21167	-24	-49	-133	41	-125	96	120	53		1.21167	-20	-233	6	-51	-563	-277	18	-26
1.21333	-17	-74	-126	23	-113	150	96	29		1.21333	-26	-227	0	-45	-588	-283	18	-51
1.215	18	-75	-114	11	-113	120	126	29		1.215	-45	-233	-5	-38	-576	-264	-1	-90
1.21667	17	-50	-77	0	-94	107	101	23		1.21667	-38	-259	-12	-38	-564	-245	12	-70
1.21833	-1	-31	-33	5	-58	107	83	23		1.21833	-63	-222	26	-32	-576	-219	5	-89
1.22	-1	-44	-3	24	-65	89	108	65		1.22	-38	-228	13	0	-597	-200	30	-70
1.22167	0	-7	8	-6	-34	95	109	59		1.22167	-26	-209	20	-32	-571	-200	24	-76
1.22333	17	-7	21	6	-34	82	61	47		1.22333	-32	-190	27	-38	-571	-187	24	-96
1.225	29	17	-2	17	-46	101	55	59		1.225	-25	-177	53	-12	-545	-168	50	-115
1.22667	53	47	-27	0	-21	119	74	40		1.22667	-25	-158	53	-5	-539	-168	50	-128
1.22833	29	53	-14	-6	-27	113	86	58		1.22833	-25	-139	33	-19	-514	-181	44	-135
1.23	53	46	-20	18	-15	108	50	76		1.23	-18	-106	33	0	-514	-143	50	-141
1.23167	77	59	4	0	14	102	57	101		1.23167	0	-74	40	-1	-507	-162	37	-141
1.23333	65	71	4	-11	32	96	75	76		1.23333	-13	-49	40	-1	-500	-136	0	-147
1.235	71	72	22	6	19	84	57	64		1.235	6	-55	40	4	-468	-130	25	-140
1.23667	71	71	-7	19	19	78	50	82		1.23667	-6	-42	14	24	-442	-149	70	-179
1.23833	59	54	-26	32	37	78	38	70		1.23833	-12	-43	-4	4	-423	-169	63	-173
1.24	65	72	-57	62	74	18	38	70		1.24	-44	-36	7	4	-398	-156	51	-192
1.24167	59	79	-57	50	98	31	20	75		1.24167	-70	-49	14	-2	-404	-143	45	-153
1.24333	53	79	-82	56	97	13	8	88		1.24333	-51	-55	7	-1	-372	-150	38	-147
1.245	65	79	-88	50	110	18	26	70		1.245	-70	-42	-5	-14	-346	-163	38	-135
1.24667	65	85	-94	44	122	36	8	33		1.24667	-95	-42	38	-9	-326	-137	38	-128
1.24833	28	85	-94	50	97	36	20	58		1.24833	-88	-49	-13	-3	-333	-150	32	-128
1.25	10	85	-94	38	116	54	32	51		1.25	-88	-74	-20	15	-307	-182	32	-167
1.25167	4	73	-95	39	128	72	20	39		1.25167	-82	-74	-6	2	-314	-162	57	-154
1.25333	-8	67	-77	51	104	67	38	46		1.25333	-82	-62	-26	-9	-339	-156	37	-155
1.255	-8	48	-107	45	122	24	38	52		1.255	-87	-36	0	22	-365	-156	44	-154
1.25667	-1	54	-89	44	110	36	57	51		1.25667	-87	-10	31	10	-358	-150	31	-154
1.25833	-38	36	-114	50	86	17	38	34		1.25833	-93	-30	-13	17	-391	-138	50	-122
1.26	-38	35	-132	68	56	23	32	40		1.26	-113	-54	-32	17	-385	-171	109	-135
1.26167	-19	66	-114	25	57	0	38	52		1.26167	-118	-74	-40	30	-385	-165	83	-128
1.26333	-32	97	-126	-5	57	11	45	45		1.26333	-118	-92	-15	43	-366	-132	70	-115
1.265	-26	127	-102	-41	45	10	33	88		1.265	-112	-79	29	30	-385	-119	57	-102
1.26667	-14	139	-96	-42	27	16	26	118		1.26667	-105	-130	49	37	-392	-113	44	-70
1.26833	-38	132	-139	-31	3	-6	44	130		1.26833	-67	-86	49	56	-405	-126	57	-69
1.27	-38	144	-126	-31	34	23	45	105		1.27	-79	-79	74	17	-410	-165	57	-102
1.27167	-44	156	-139	-37	15	53	50	111		1.27167	-67	-86	75	23	-429	-151	32	-96
1.27333	-31	174	-133	-25	9	23	38	136		1.27333	-48	-54	37	-1	-430	-164	51	-122
1.275	-31	157	-146	-7	22	41	38	111		1.275	-67	-93	31	11	-417	-164	51	-116
1.27667	-50	168	-158	-1	21	29	37	129		1.27667	-66	-100	31	5	-417	-144	45	-83
1.27833	-62	168	-126	-2	8	29	55	129		1.27833	-60	-112	-25	18	-423	-177	27	-51
1.28	-86	155	-115	16	-9	35	6	135		1.28	-92	-162	-20	11	-410	-184	27	-96
1.28167	-73	156	-97	40	-9	72	7	124		1.28167	-99	-163	-6	5	-403	-157	14	-115
1.28333	-86	138	-103	28	3	42	-11	124		1.28333	-87	-169	-58	-2	-397	-176	40	-96
1.285	-86	156	-120	29	-9	41	-11	118		1.285	-106	-188	-13	-8	-352	-182	33	-135
1.28667	-80	169	-114	28	2	53	-4	112		1.28667	-67	-176	13	-8	-359	-168	-12	-109
1.28833	-98	138	-133	77	38	83	-17	94		1.28833	-93	-163	0	-21	-339	-149	-31	-116
1.29	-110	113	-121	95	8	108	-4	94		1.29	-61	-144	-24	-21	-345	-182	-37	-135
1.29167	-80	76	-108	126	7	107	1	88		1.29167	-55	-157	-81	-21	-326	-175	-30	-142
1.29333	-79	83	-126	89	19	83	19	88		1.29333	-35	-157	-101	-41	-332	-220	-17	-162
1.295	-86	101	-108	102	14	107	7	83		1.295	-67	-163	-88	-41	-351	-193	1	-136
1.29667	-73	89	-84	96	-28	90	19	89		1.29667	-93	-176	-95	-27	-365	-174	7	-156
1.29833	-55	53	-96	102	-4	97	8	65		1.29833	-99	-188	-127	-28	-359	-186	13	-162
1.3	-73	0	-120	109	-10	96	26	40		1.3	-79	-201	-121	-27	-384	-186	-11	-142
1.30167	-61	29	-113	73	-4	109	25	47		1.30167	-86	-175	-109	-28	-384	-186	-5	-161
1.30333	-54	24	-119	79	-22	79	45	35		1.30333	-80	-162	-128	-28	-384	-200	14	-212
1.305	-60	6	-126	91	-22	61	46	36		1.305	-62	-131	-103	-28	-422	-168	6	-206
1.30667	-30	25	-168	67	2	73	51	54		1.30667	-23	-87	-115	-15	-410	-129	26	-167
1.30833	-36	25	-162	48	-28	49	57	53		1.30833	9	-74	-128	-9	-397	-180	33	-141
1.31	-48	30	-186	24	-53	73	75	41		1.31	-34	-75	-96	-8	-410	-207	13	-154
1.31167	-35	24	-126	24	-59	104	44	41		1.31167	-3	-42	-109	-21	-423	-220	-12	-135
1.31333	-72	0	-108	24	-47	74	80	41		1.31333	-42	-36	-110	-2	-436	-220	0	-154
1.315	-77	43	-101	-5	-77	62	38	58		1.315	8	-4	-109	-40	-443	-207	0	-154
1.31667	-84	32	-101	12	-78	31	50	28		1.31667	-16	-17	-104	-53	-462	-181	0	-102
1.31833	-114	26	-113	1	-54	32	26	28		1.31833	-49	-17	-78	-60	-450	-187	20	-115
1.32	-102	-16	-101	43	-30	68	31	10		1.32	-23	19	-59	-27	-444	-181	-18	-121
1.32167	-108	-23	-113	43	-30	67	49	10		1.32167	-17	19	-71	-53	-431	-207	-5	-160
1.32333	-115	-28	-137	38	-60	73	31	21		1.32333	2	26	-39	-66	-437	-213	-37	-120
1.325	-127	1	-131	13	-84	103	61	39		1.325	-4	32	-33	-40	-430	-214	-30	-114
1.32667	-91	0	-161	6	-96	115	90	70		1.32667	-11	46	-7	-47	-405	-201	-30	-114
1.32833	-91	-42	-167	30	-108	108	66	45		1.32833	-11	78	-20	-40	-399	-182	-30	-108
1.33	-103	-49	-180	12	-90	108	60	27		1.33	-37	84	-19	-39	-392	-130	-69	-76
1.33167	-109	-43	-180	0	-126	121	65	58		1.33167	-56	77	-13	-39	-380	-175	-108	-88
1.33333	-146	-45	-167	5	-144	133	53	51		1.33333	-69	65	-1	-26	-380	-188	-102	-81
1.335	-97	-69	-179	-6	-119	176	34	70		1.335	-64	58	24	-39	-399	-168	-109	-100
1.33667	-115	-99	-185	-6	-100	151	17	76		1.33667	-25	71	-8	-20	-380	-149	-108	-101
1.33833	-109	-99	-222	-7	-64	151	48	76		1.33833	-19	45	12	-27	-399	-123	-89	-94
1.34	-84	-69	-246	-37	-76	205	30	76		1.34	0	52	24	-46	-373	-149	-76	-75
1.34167	-73	-107	-265	-31	-81	206	42	88		1.34167	-24	52	37	-7	-385	-188	-51	-82
1.34333	-60	-82	-284	-43	-100	194	48	100		1.34333	-31	52	57	-1	-385	-201	-12	-101
1.345	-60	-58	-290	-43	-87	200	65	94		1.345	-5	64	76	5	-416	-182	-31	-113
1.34667	-54	-33	-285	-49	-100	194	42	94		1.34667	-24	77	83	-7	-403	-169	13	-114
1.34833	-48	-27	-291	-61	-99	188	11	94		1.34833	-5	77	101	6	-383	-169	-6	-101
1.35	-30	-32	-285	-43	-81	159	48	70		1.35	0	103	89	-6	-383	-143	32	-113
1.35167	-36	-38	-285	-30	-81	140	23	76		1.35167	-4	90	96	-13	-370	-163	38	-132
1.35333	-35	-51	-225	11	-87	176	25	76		1.35333	1	77	70	-14	-364	-175	57	-184
1.355	-24	-16	-226	-24	-75	152	30	106		1.355	14	38	109	-14	-377	-176	44	-190
1.35667	-11	-40	-225	-36	-106	164	30	106		1.35667	34	33	89	-8	-383	-215	32	-190
1.35833	-5	-15	-225	-11	-76	152	30	94		1.35833	-3	39	109	3	-371	-189	90	-191
1.36	6	-8	-219	0	-76	127	54	70		1.36	-10	32	102	-15	-351	-183	84	-217
1.36167	-6	3	-237	6	-58	103	48	64		1.36167	2	-4	90	4	-345	-183	71	-230
1.36333	5	10	-243	-17	-58	127	53	82		1.36333	-35	-11	103	-8	-369	-170	70	-210
1.365	0	10	-212	-11	-76	115	28	94		1.365	-60	-18	96	-20	-325	-183	64	-229
1.36667	0	16	-242	-5	-76	92	5	112		1.36667	-74	1	96	-27	-306	-158	84	-223
1.36833	6	10	-224	-11	-58	79	35	107		1.36833	-119	13	128	-27	-312	-132	77	-196
1.37	5	-19	-193	-17	-70	55	17	119		1.37	-106	-11	96	-41	-306	-112	45	-203
1.37167	0	4	-199	-11	-101	61	17	118		1.37167	-119	-5	101	-21	-287	-145	58	-158
1.37333	-12	-1	-162	-5	-107	67	35	137		1.37333	-126	-10	107	-28	-268	-132	32	-177
1.375	-12	10	-193	-5	-89	67	41	137		1.375	-151	2	89	-3	-262	-106	19	-151
1.37667	-13	-19	-192	-23	-59	54	29	149		1.37667	-139	2	95	2	-229	-106	7	-190
1.37833	-24	-37	-168	-41	-46	43	35	174		1.37833	-140	8	89	9	-236	-99	-12	-184
1.38	-62	-30	-191	-65	-34	25	-6	155		1.38	-166	52	120	30	-255	-80	-12	-146
1.38167	-73	-30	-191	-59	-59	49	-12	156		1.38167	-159	71	120	-8	-223	-79	19	-114
1.38333	-73	-17	-155	-71	-52	48	-18	144		1.38333	-153	78	146	-20	-210	-73	32	-127
1.385	-61	-24	-172	-102	-47	30	-12	132		1.385	-127	65	120	-20	-222	-54	18	-107
1.38667	-55	-48	-154	-107	-59	49	-11	132		1.38667	-107	84	114	-19	-203	-61	25	-100
1.38833	-67	-42	-130	-107	-72	48	13	120		1.38833	-120	109	107	-45	-203	-42	19	-93
1.39	-97	-37	-118	-65	-96	24	20	115		1.39	-94	77	113	-52	-190	-73	13	-114
1.39167	-74	-31	-155	-58	-114	24	56	114		1.39167	-101	84	133	-33	-196	-67	0	-147
1.39333	-25	-19	-143	-58	-96	29	50	120		1.39333	-114	71	94	-20	-236	-85	-19	-172
1.395	-74	-19	-131	-52	-95	72	69	90		1.395	-114	40	50	-14	-249	-118	-12	-205
1.39667	-68	22	-138	-58	-89	108	81	60		1.39667	-108	58	18	-39	-274	-156	-26	-180
1.39833	-56	-20	-143	-64	-89	108	87	66		1.39833	-140	77	19	-33	-267	-130	-13	-186
1.4	-50	-32	-161	-83	-70	96	63	78		1.4	-126	103	-5	-19	-285	-149	0	-199
1.40167	-50	-37	-155	-64	-89	108	87	42		1.40167	-101	90	-12	-32	-311	-162	-7	-206
1.40333	-44	-19	-167	-83	-131	113	63	24		1.40333	-133	72	12	-38	-325	-182	-13	-174
1.405	-38	22	-210	-95	-119	125	93	-6		1.405	-120	65	18	-51	-312	-195	-26	-181
1.40667	-31	4	-217	-89	-100	114	116	-25		1.40667	-145	34	-6	-57	-293	-201	-52	-181
1.40833	-44	10	-210	-114	-107	132	129	-37		1.40833	-158	33	-19	-6	-287	-207	-103	-187
1.41	-7	28	-217	-77	-89	138	135	-38		1.41	-171	20	-38	-20	-300	-220	-129	-168
1.41167	-14	-1	-186	-46	-82	138	159	-9		1.41167	-165	2	-19	-26	-281	-246	-122	-156
1.41333	-1	-7	-217	-65	-70	138	172	-20		1.41333	-203	16	-19	-27	-319	-226	-128	-162
1.415	4	-13	-217	-40	-64	126	134	-39		1.415	-222	3	0	-26	-326	-232	-96	-162
1.41667	41	-1	-199	-59	-52	132	158	-57		1.41667	-215	60	25	-14	-301	-212	-90	-129
1.41833	23	-19	-187	-53	-40	126	133	-57		1.41833	-208	72	32	-26	-313	-231	-96	-96
1.42	-12	-25	-157	-59	-34	138	139	-21		1.42	-203	97	32	-39	-288	-212	-109	-58
1.42167	-7	-37	-169	-59	-58	101	115	-15		1.42167	-145	142	76	-45	-249	-218	-128	-51
1.42333	-18	-43	-163	-40	-58	101	103	-3		1.42333	-165	122	127	-45	-224	-193	-135	-63
1.425	-19	-38	-150	-29	-52	101	97	-3		1.425	-146	84	120	-58	-243	-180	-141	-64
1.42667	-37	-13	-163	-23	-65	101	85	-27		1.42667	-139	78	127	-65	-224	-160	-173	-64
1.42833	-55	-44	-145	-29	-65	95	72	1		1.42833	-139	78	114	-84	-237	-186	-121	-18
1.43	-97	-33	-133	-17	-41	89	85	13		1.43	-146	90	121	-71	-199	-187	-134	-37
1.43167	-121	-39	-151	12	-41	72	60	67		1.43167	-159	109	140	-85	-230	-161	-114	-17
1.43333	-121	-14	-146	0	-65	77	72	80		1.43333	-147	89	108	-79	-243	-148	-101	-4
1.435	-127	-2	-139	18	-59	83	54	56		1.435	-127	89	101	-85	-288	-167	-82	-17
1.43667	-170	15	-151	24	-71	95	36	20		1.43667	-108	115	101	-71	-268	-161	-69	-18
1.43833	-182	22	-164	0	-89	89	35	21		1.43833	-134	121	89	-91	-300	-155	-95	-37
1.44	-189	52	-146	-6	-71	83	41	27		1.44	-70	115	95	-71	-281	-168	-75	-25
1.44167	-201	46	-164	-13	-83	90	78	69		1.44167	-64	128	82	-71	-261	-187	-95	-12
1.44333	-219	46	-189	-24	-89	120	48	75		1.44333	-71	78	63	-65	-286	-168	-89	-19
1.445	-226	52	-189	-31	-84	132	42	39		1.445	-64	45	50	-53	-273	-149	-76	-26
1.44667	-214	34	-194	-19	-108	102	36	20		1.44667	-58	14	44	-46	-286	-123	-89	-52
1.44833	-213	65	-182	-31	-102	96	55	9		1.44833	-64	-16	31	-52	-318	-85	-95	-85
1.45	-183	65	-194	-44	-85	97	73	8		1.45	-83	-4	37	-33	-344	-92	-121	-65
1.45167	-195	102	-200	-37	-78	103	68	20		1.45167	-84	15	44	-40	-312	-104	-121	-65
1.45333	-164	77	-194	-74	-78	121	111	50		1.45333	-103	-2	31	-65	-332	-105	-114	-72
1.455	-164	96	-194	-92	-71	133	105	45		1.455	-102	-3	31	-53	-300	-72	-166	-111
1.45667	-127	79	-182	-99	-59	133	117	57		1.45667	-64	-34	5	-39	-293	-72	-134	-92
1.45833	-97	91	-157	-111	-59	109	123	26		1.45833	-71	-54	0	-78	-235	-97	-134	-79
1.46	-72	79	-162	-104	-53	97	117	14		1.46	-64	-92	0	-78	-236	-104	-160	-104
1.46167	-60	55	-175	-104	-11	66	135	39		1.46167	-76	-72	24	-130	-243	-78	-160	-92
1.46333	-48	48	-162	-129	0	24	147	99		1.46333	-77	-78	56	-117	-244	-59	-173	-103
1.465	-60	84	-156	-128	6	24	172	75		1.465	-78	-91	56	-118	-211	-65	-128	-72
1.46667	-54	90	-169	-98	-18	18	148	99		1.46667	-129	-98	43	-131	-218	-71	-153	-58
1.46833	-47	97	-156	-110	0	6	100	63		1.46833	-129	-105	18	-98	-219	-91	-160	-58
1.47	-54	79	-144	-110	18	-5	130	88		1.47	-116	-99	25	-117	-206	-91	-186	-77
1.47167	-41	92	-150	-110	42	-41	141	94		1.47167	-110	-85	-7	-111	-206	-84	-198	-90
1.47333	-29	67	-143	-115	73	-12	141	94		1.47333	-109	-105	24	-105	-207	-104	-160	-109
1.475	-29	36	-180	-103	79	-6	135	83		1.475	-148	-93	32	-110	-168	-122	-161	-96
1.47667	-35	66	-162	-97	85	-18	117	77		1.47667	-135	-99	-6	-136	-142	-116	-122	-102
1.47833	-48	59	-157	-85	73	-6	129	82		1.47833	-141	-131	18	-123	-136	-97	-109	-102
1.48	-54	42	-150	-72	91	-12	116	41		1.48	-128	-106	6	-98	-135	-91	-71	-108
1.48167	-47	48	-150	-47	73	-37	110	47		1.48167	-122	-100	12	-79	-116	-77	-45	-114
1.48333	-11	59	-156	-23	60	-49	109	53		1.48333	-160	-81	25	-60	-122	-77	-58	-153
1.485	-18	65	-192	7	48	-13	116	83		1.485	-153	-81	25	-28	-155	-109	-71	-185
1.48667	-23	70	-168	-5	48	17	115	113		1.48667	-179	-49	76	-15	-179	-116	-32	-192
1.48833	-37	83	-185	7	25	54	103	95		1.48833	-167	-49	37	-2	-160	-122	-19	-204
1.49	-12	65	-198	-11	25	47	85	83		1.49	-172	-62	11	-15	-186	-129	-25	-172
1.49167	-25	29	-185	-17	25	54	67	94		1.49167	-146	-37	25	3	-180	-115	-26	-217
1.49333	0	41	-166	-5	38	42	54	76		1.49333	-145	-37	31	23	-160	-122	-38	-211
1.495	-13	41	-185	-4	20	36	96	88		1.495	-126	-50	25	29	-167	-115	-18	-223
1.49667	-19	35	-155	7	8	48	96	63		1.49667	-184	-43	37	62	-174	-109	-19	-197
1.49833	-18	29	-168	13	-3	30	96	62		1.49833	-177	-37	63	62	-174	-121	-25	-178
1.5	-24	41	-131	18	-40	24	121	74		1.5	-190	-37	56	17	-154	-109	-38	-159
1.50167	-6	60	-118	12	-46	25	126	80		1.50167	-158	-43	24	30	-148	-102	-50	-152
1.50333	4	36	-124	12	-64	55	120	73		1.50333	-145	-44	24	75	-134	-96	-82	-133
1.505	-13	6	-106	12	-41	49	107	43		1.505	-151	-38	5	75	-153	-102	-70	-120
1.50667	-7	42	-124	0	-47	36	95	61		1.50667	-158	-69	5	69	-140	-134	-103	-107
1.50833	-19	24	-130	18	-35	48	125	66		1.50833	-183	-75	5	43	-166	-179	-103	-81
1.51	-61	48	-118	18	-22	60	101	72		1.51	-170	-69	-6	50	-185	-161	-109	-74
1.51167	-49	37	-76	12	-34	61	95	48		1.51167	-164	-62	-6	57	-192	-142	-90	-49
1.51333	-61	36	-76	5	-22	73	107	24		1.51333	-144	-81	-19	37	-172	-135	-116	-42
1.515	-18	37	-70	18	-16	42	126	31		1.515	-182	-94	-6	44	-179	-154	-97	-23
1.51667	-42	49	-64	48	-34	54	131	43		1.51667	-189	-106	19	89	-128	-148	-84	-29
1.51833	-24	19	-83	36	-41	61	107	37		1.51833	-183	-106	0	96	-140	-167	-96	-55
1.52	-42	-5	-89	30	-10	97	108	37		1.52	-196	-138	-13	109	-166	-167	-84	-67
1.52167	-18	18	-71	24	-11	121	65	37		1.52167	-216	-151	0	89	-159	-180	-104	-49
1.52333	-11	18	-70	0	12	90	47	20		1.52333	-171	-157	-12	62	-172	-199	-97	-55
1.525	-11	24	-63	5	24	114	17	44		1.525	-177	-151	-19	62	-178	-186	-110	-30
1.52667	-23	36	-95	0	54	139	5	51		1.52667	-158	-145	-32	101	-210	-224	-78	-17
1.52833	-36	24	-58	18	67	139	6	63		1.52833	-165	-132	-52	108	-236	-231	-52	-4
1.53	-47	30	-58	36	73	115	-24	65		1.53	-164	-112	-45	63	-242	-224	-59	-11
1.53167	-29	30	-76	23	13	121	-11	82		1.53167	-132	-106	-64	101	-249	-243	-79	-11
1.53333	-36	48	-64	54	19	115	-11	59		1.53333	-164	-125	-45	95	-255	-224	-85	-11
1.535	-11	36	-34	41	6	85	-23	77		1.535	-158	-125	-39	95	-287	-179	-84	-11
1.53667	-18	48	-34	47	5	86	-35	77		1.53667	-197	-163	-14	76	-274	-217	-97	-18
1.53833	-6	54	-41	24	23	109	-35	83		1.53833	-196	-170	-33	70	-287	-210	-77	-24
1.54	18	24	-52	36	11	97	-78	101		1.54	-203	-157	-26	63	-294	-210	-77	-25
1.54167	-18	11	-34	30	0	103	-102	88		1.54167	-177	-137	-39	37	-261	-192	-103	-32
1.54333	-11	23	-28	24	23	121	-102	94		1.54333	-183	-124	-58	-1	-287	-192	-103	-38
1.545	-11	41	-35	36	17	140	-102	64		1.545	-176	-138	-52	-20	-306	-185	-110	-32
1.54667	-18	35	-4	30	0	103	-84	77		1.54667	-201	-93	-32	-52	-261	-153	-142	-51
1.54833	-12	41	-28	35	11	109	-53	77		1.54833	-188	-87	-38	-52	-287	-153	-110	-45
1.55	-12	22	-41	48	0	133	-71	101		1.55	-201	-93	-38	-52	-287	-154	-84	-39
1.55167	-25	35	-47	42	6	115	-77	107		1.55167	-208	-125	-31	-52	-294	-174	-70	-51
1.55333	-61	11	-90	48	0	108	-65	95		1.55333	-202	-131	-31	-65	-287	-141	-64	-64
1.555	-36	17	-120	24	6	108	-66	101		1.555	-189	-130	-17	-72	-288	-148	-58	-83
1.55667	-6	17	-144	12	-6	115	-54	76		1.55667	-195	-150	-30	-52	-295	-169	-44	-109
1.55833	-31	47	-156	18	23	102	-36	83		1.55833	-234	-137	-37	-77	-282	-150	-18	-108
1.56	-25	23	-156	-5	36	91	-29	94		1.56	-208	-137	-36	-103	-289	-163	-31	-121
1.56167	-25	41	-167	-35	25	103	-11	76		1.56167	-227	-124	-50	-109	-264	-189	-12	-166
1.56333	-19	53	-180	-23	19	85	-16	40		1.56333	-195	-93	-101	-135	-258	-195	19	-134
1.565	-61	22	-174	-36	2	54	-5	40		1.565	-201	-80	-101	-129	-257	-195	-19	-160
1.56667	-92	35	-167	-36	56	36	25	22		1.56667	-189	-106	-127	-90	-276	-195	-12	-141
1.56833	-93	11	-185	-72	81	30	38	22		1.56833	-208	-132	-96	-83	-296	-195	5	-154
1.57	-110	11	-161	-67	99	0	37	28		1.57	-209	-164	-96	-90	-282	-215	12	-148
1.57167	-87	23	-155	-79	93	-23	31	64		1.57167	-183	-171	-89	-64	-257	-208	25	-142
1.57333	-80	41	-167	-85	105	-47	-5	77		1.57333	-157	-171	-96	-77	-294	-221	58	-123
1.575	-98	17	-179	-91	110	-84	-17	64		1.575	-170	-126	-102	-90	-269	-182	32	-142
1.57667	-105	53	-149	-73	93	-90	1	75		1.57667	-171	-132	-83	-96	-256	-157	25	-161
1.57833	-110	22	-137	-79	86	-109	13	69		1.57833	-177	-126	-71	-96	-244	-138	31	-180
1.58	-93	41	-94	-92	86	-96	1	75		1.58	-209	-138	-20	-83	-225	-157	51	-161
1.58167	-111	47	-64	-73	92	-139	-10	69		1.58167	-228	-139	-20	-90	-230	-125	44	-161
1.58333	-117	48	-58	-74	86	-139	-41	106		1.58333	-216	-133	-1	-71	-230	-105	57	-135
1.585	-74	41	-70	-61	62	-121	-101	112		1.585	-216	-126	11	-58	-269	-92	37	-168
1.58667	-98	65	-46	-61	44	-73	-96	113		1.58667	-236	-119	11	5	-256	-118	43	-156
1.58833	-79	41	-52	-49	7	-79	-101	113		1.58833	-197	-126	6	5	-281	-105	57	-130
1.59	-73	29	-40	-54	13	-43	-90	144		1.59	-184	-132	25	70	-281	-98	5	-136
1.59167	-55	17	-33	-48	32	-31	-132	131		1.59167	-166	-145	19	70	-230	-53	19	-142
1.59333	-30	47	-28	-42	-4	-6	-151	149		1.59333	-172	-144	25	31	-217	-59	25	-168
1.595	-12	59	-28	-23	-28	-7	-151	149		1.595	-140	-125	12	30	-185	-52	19	-161
1.59667	-30	16	-41	-35	-33	10	-150	167		1.59667	-134	-68	12	50	-198	-26	13	-155
1.59833	-36	35	-17	-48	-40	10	-150	149		1.59833	-160	-61	24	37	-204	-32	18	-161
1.6	-37	35	-12	-53	-52	41	-113	119		1.6	-167	-74	19	37	-237	-38	6	-160
1.60167	-42	41	-12	-29	-39	66	-102	138		1.60167	-173	-132	26	63	-262	-32	18	-173
1.60333	-36	48	-24	-17	-45	60	-114	126		1.60333	-147	-114	26	43	-281	-64	12	-173
1.605	-36	79	-36	-29	-39	97	-107	132		1.605	-141	-94	0	56	-300	-83	13	-187
1.60667	-35	72	-5	-29	-63	67	-119	114		1.60667	-135	-63	1	81	-293	-90	-38	-193
1.60833	-42	48	-24	-23	-51	67	-107	126		1.60833	-135	-69	-4	49	-294	-122	-38	-239
1.61	-41	53	-18	-41	-51	85	-40	132		1.61	-135	-56	-4	29	-281	-161	-45	-265
1.61167	-77	59	35	-53	-21	79	18	119		1.61167	-128	-69	1	9	-249	-173	-25	-220
1.61333	-79	29	30	-66	-27	62	-11	125		1.61333	-128	-76	-23	-8	-255	-122	-19	-239
1.615	-97	17	29	-48	8	44	-35	113		1.615	-122	-70	8	3	-280	-108	-32	-245
1.61667	-92	10	41	-66	2	7	-35	112		1.61667	-135	-82	9	-35	-294	-70	6	-252
1.61833	-68	10	42	-36	-4	6	-5	137		1.61833	-121	-88	2	-15	-326	-115	19	-233
1.62	-86	-26	17	-42	25	19	-23	155		1.62	-159	-69	-3	3	-358	-148	-6	-239
1.62167	-116	-13	29	-60	44	18	-11	160		1.62167	-179	-63	-3	-3	-371	-155	-20	-201
1.62333	-92	22	12	-54	31	13	0	142		1.62333	-160	-75	-28	3	-377	-156	0	-181
1.625	-104	34	-17	-12	14	37	18	154		1.625	-154	-69	-41	-3	-371	-169	-6	-207
1.62667	-115	21	-5	-12	13	49	-5	165		1.62667	-141	-80	-36	-2	-345	-150	-12	-175
1.62833	-109	-2	-5	6	14	36	-17	153		1.62833	-128	-55	-81	-15	-345	-175	-25	-187
1.63	-115	22	12	-11	13	54	24	128		1.63	-179	-42	-81	16	-326	-174	6	-194
1.63167	-122	10	-5	-5	1	29	36	141		1.63167	-192	-55	-55	-8	-333	-181	-7	-174
1.63333	-103	16	-35	-17	7	17	24	147		1.63333	-198	-92	-49	-2	-339	-161	5	-193
1.635	-91	3	-40	-42	1	23	48	146		1.635	-204	-86	-30	-14	-326	-148	-13	-180
1.63667	-91	16	-47	0	13	11	18	159		1.63667	-191	-93	-37	17	-351	-102	0	-160
1.63833	-103	-2	-89	-6	-10	-1	0	153		1.63833	-192	-86	-17	23	-345	-122	-6	-186
1.64	-91	27	-71	36	-16	-8	24	152		1.64	-172	-118	0	3	-358	-154	-19	-173
1.64167	-61	27	-102	0	-28	21	24	165		1.64167	-172	-144	-11	-34	-332	-161	-32	-173
1.64333	-85	39	-101	-5	-16	34	36	153		1.64333	-166	-132	-18	-40	-306	-194	-52	-168
1.645	-109	45	-126	-42	-15	39	36	129		1.645	-167	-119	1	-79	-313	-174	-25	-174
1.64667	-133	88	-114	-30	-70	21	55	99		1.64667	-160	-125	-24	-111	-287	-173	-31	-149
1.64833	-96	82	-151	-18	-100	58	31	76		1.64833	-147	-163	7	-97	-255	-186	-24	-161
1.65	-90	58	-132	-49	-113	52	43	71		1.65	-191	-151	39	-97	-210	-192	-56	-168
1.65167	-108	46	-120	-67	-113	64	73	35		1.65167	-191	-189	52	-129	-223	-204	-44	-181
1.65333	-91	59	-132	-85	-113	52	91	35		1.65333	-217	-189	46	-116	-211	-198	-57	-181
1.655	-103	46	-144	-85	-125	64	91	46		1.655	-184	-170	84	-116	-191	-211	-57	-187
1.65667	-79	33	-168	-67	-95	52	79	70		1.65667	-165	-189	71	-116	-191	-225	-57	-161
1.65833	-42	28	-144	-31	-94	58	60	46		1.65833	-177	-176	52	-116	-178	-225	-76	-162
1.66	-30	9	-150	-31	-69	101	48	52		1.66	-146	-177	33	-135	-184	-251	-37	-130
1.66167	-30	-7	-157	-12	-83	83	12	53		1.66167	-133	-208	1	-128	-185	-232	-44	-123
1.66333	-54	-13	-138	-18	-83	96	30	28		1.66333	-165	-202	-5	-154	-153	-245	-95	-91
1.665	-29	-18	-126	-30	-64	126	31	34		1.665	-172	-215	-31	-135	-153	-252	-102	-91
1.66667	-17	-18	-156	-61	-52	151	25	23		1.66667	-184	-145	-43	-115	-160	-252	-95	-77
1.66833	-47	5	-168	-37	-46	126	49	29		1.66833	-228	-125	-37	-97	-147	-252	-83	-104
1.67	-35	30	-186	-37	-52	115	36	40		1.67	-222	-112	-18	-58	-134	-252	-89	-97
1.67167	-35	6	-174	-43	-59	127	37	58		1.67167	-235	-106	-24	-45	-128	-246	-122	-109
1.67333	-35	-11	-174	-43	-23	96	-17	45		1.67333	-215	-125	0	-39	-115	-214	-103	-103
1.675	-29	6	-156	-43	0	71	-16	63		1.675	-254	-94	-24	-46	-134	-201	-71	-122
1.67667	-5	24	-186	-18	-5	71	-23	45		1.67667	-235	-119	-44	-45	-185	-207	-45	-148
1.67833	-5	-6	-198	0	1	84	-65	69		1.67833	-242	-100	-63	-27	-165	-175	-58	-121
1.68	12	-6	-198	5	6	65	-114	58		1.68	-229	-75	-50	-39	-197	-200	-71	-134
1.68167	12	0	-174	-6	0	83	-108	71		1.68167	-248	-87	-43	-39	-191	-174	-71	-133
1.68333	-30	0	-174	-30	0	107	-95	34		1.68333	-255	-75	-49	-85	-165	-174	-71	-172
1.685	-66	-5	-162	-49	12	114	-82	71		1.685	-255	-101	-36	-98	-172	-193	-97	-192
1.68667	-67	12	-186	-43	-30	89	-46	71		1.68667	-267	-94	-56	-98	-159	-161	-77	-204
1.68833	-60	30	-169	-37	-5	101	-40	71		1.68833	-267	-87	-43	-40	-166	-193	-77	-230
1.69	-48	36	-156	-61	0	101	-58	77		1.69	-254	-81	-49	-33	-191	-186	-58	-204
1.69167	-66	23	-174	-60	-5	89	-65	102		1.69167	-260	-55	-56	-39	-191	-147	-44	-204
1.69333	-67	35	-168	-18	-11	71	-40	114		1.69333	-261	-61	-24	-64	-184	-160	-44	-191
1.695	-49	-12	-168	-24	1	66	-40	120		1.695	-255	-74	-25	-71	-203	-173	-44	-151
1.69667	-31	-13	-155	-12	1	90	-58	120		1.69667	-248	-87	-38	-84	-203	-167	-32	-183
1.69833	-30	17	-162	-6	-4	96	-83	126		1.69833	-254	-67	-25	-91	-216	-200	-38	-164
1.7	-24	5	-162	0	-34	102	-53	108		1.7	-222	-68	-44	-65	-242	-206	-19	-184
1.70167	-61	17	-157	-6	-53	90	-53	114		1.70167	-202	-61	-39	-58	-236	-212	-51	-178
1.70333	-55	30	-120	-23	-77	72	-40	120		1.70333	-196	-61	-32	-58	-217	-212	-32	-152
1.705	-36	47	-132	-23	-77	35	-35	108		1.705	-165	-67	0	-45	-216	-218	-19	-184
1.70667	-67	66	-149	-41	-82	66	0	101		1.70667	-177	-73	0	-20	-178	-167	-20	-185
1.70833	-48	65	-143	-41	-88	42	12	64		1.70833	-189	-73	-39	-7	-190	-199	0	-160
1.71	-48	77	-143	-22	-99	18	6	76		1.71	-176	-67	-33	18	-203	-168	0	-140
1.71167	-30	64	-156	-35	-118	0	0	39		1.71167	-137	-41	-45	44	-191	-135	32	-127
1.71333	0	33	-131	-53	-87	18	-10	45		1.71333	-138	-41	-45	19	-165	-168	0	-140
1.715	-13	57	-149	-60	-81	6	-17	27		1.715	-131	-23	-58	-32	-184	-154	6	-89
1.71667	-7	52	-156	-42	-124	17	12	3		1.71667	-150	-23	-39	-52	-197	-161	12	-121
1.71833	-7	45	-132	-24	-112	6	7	-2		1.71833	-150	-35	0	-72	-153	-168	57	-102
1.72	-13	27	-144	-30	-106	11	13	-2		1.72	-156	-42	-13	-59	-198	-161	64	-115
1.72167	11	52	-137	-17	-124	23	-11	-20		1.72167	-111	-42	-26	-72	-172	-142	51	-154
1.72333	30	40	-162	12	-113	-18	18	-19		1.72333	-131	-48	-19	-65	-160	-160	82	-148
1.725	41	15	-150	25	-113	-24	55	-38		1.725	-150	-42	-25	-32	-129	-166	64	-168
1.72667	65	9	-155	30	-89	-12	49	-14		1.72667	-176	-55	-6	-33	-116	-173	52	-174
1.72833	96	-9	-137	61	-76	-18	79	-20		1.72833	-183	-55	-44	-46	-96	-135	79	-154
1.73	96	-21	-161	97	-22	-12	67	-14		1.73	-183	-88	-50	-53	-70	-128	53	-161
1.73167	77	-33	-137	85	-34	-30	74	-14		1.73167	-183	-62	-89	-53	-102	-122	46	-135
1.73333	78	-57	-132	72	-17	-23	67	15		1.73333	-145	-100	-69	-46	-102	-148	59	-128
1.735	77	-69	-138	35	1	-42	68	40		1.735	-133	-93	-50	-53	-128	-148	46	-134
1.73667	66	-82	-137	5	13	-48	86	22		1.73667	-101	-81	-5	-60	-90	-154	52	-121
1.73833	66	-63	-138	11	-5	-36	73	34		1.73833	-113	-100	-18	-60	-109	-161	13	-159
1.74	42	-32	-175	18	-23	-36	85	16		1.74	-151	-81	-5	-22	-141	-168	33	-153
1.74167	24	-19	-162	48	-35	-24	79	34		1.74167	-145	-88	1	-15	-122	-149	52	-172
1.74333	18	-7	-181	29	-35	-48	85	70		1.74333	-114	-68	-12	9	-90	-156	45	-204
1.745	18	29	-181	54	-34	-66	102	57		1.745	-100	-62	-25	10	-109	-149	7	-217
1.74667	25	65	-181	17	-28	-29	97	76		1.74667	-120	-42	-25	3	-77	-161	-18	-223
1.74833	19	65	-169	11	-22	-59	121	58		1.74833	-139	-36	-25	16	-64	-162	-12	-184
1.75	-30	77	-175	-19	-16	-29	121	53		1.75	-184	-29	0	36	-50	-175	-18	-178
1.75167	-29	101	-211	-19	-15	-41	103	65		1.75167	-113	-23	13	4	-63	-136	25	-171
1.75333	-66	83	-211	-44	-33	-29	85	59		1.75333	-112	21	0	-27	-69	-149	5	-125
1.755	-78	84	-204	-68	-51	19	49	36		1.755	-112	2	25	4	-102	-193	-14	-100
1.75667	-72	96	-210	-80	-39	19	79	42		1.75667	-106	40	25	10	-128	-188	-27	-139
1.75833	-66	102	-234	-55	-45	67	48	42		1.75833	-118	9	37	-1	-91	-207	-33	-133
1.76	-17	96	-234	-68	-57	60	54	35		1.76	-175	41	11	-52	-104	-207	-27	-153
1.76167	-11	115	-246	-68	-87	67	61	71		1.76167	-175	53	30	-59	-78	-194	-33	-120
1.76333	6	121	-252	-62	-75	61	36	77		1.76333	-201	54	24	-78	-110	-213	-51	-139
1.765	13	120	-221	-43	-68	61	42	83		1.765	-208	60	30	-85	-110	-252	-52	-121
1.76667	6	102	-203	-50	-62	73	11	96		1.76667	-189	54	50	-72	-91	-246	-58	-153
1.76833	7	65	-209	-68	-68	85	0	101		1.76833	-221	55	62	-110	-98	-245	-71	-167
1.77	25	65	-190	-86	-56	97	-5	83		1.77	-234	23	88	-96	-98	-265	-71	-102
1.77167	43	77	-227	-80	-38	127	-23	77		1.77167	-215	9	69	-91	-84	-278	-64	-71
1.77333	49	28	-208	-87	-50	109	-5	63		1.77333	-190	9	69	-90	-79	-278	-51	-70
1.775	66	4	-208	-92	-62	103	-18	87		1.775	-190	-9	82	-65	-92	-245	-45	-77
1.77667	61	-31	-197	-110	-87	97	6	80		1.77667	-170	-41	62	-85	-111	-258	-19	-76
1.77833	42	-49	-149	-122	-56	128	30	80		1.77833	-222	-67	49	-53	-124	-245	-38	-44
1.78	72	-38	-131	-128	-57	140	42	74		1.78	-242	-79	49	-40	-118	-258	-25	-70
1.78167	85	-38	-144	-116	-63	115	84	80		1.78167	-255	-48	69	-72	-105	-252	-31	-83
1.78333	66	-14	-162	-134	-52	121	48	86		1.78333	-274	-48	37	-72	-112	-265	-38	-77
1.785	79	-14	-150	-104	-28	140	72	79		1.785	-287	-67	37	-66	-105	-225	-24	-77
1.78667	60	-14	-138	-79	-41	146	91	74		1.78667	-262	-92	6	-46	-117	-252	-63	-77
1.78833	35	-9	-126	-61	-22	152	72	37		1.78833	-281	-105	-19	-40	-97	-252	-37	-116
1.79	5	-14	-138	-85	-23	159	97	43		1.79	-281	-105	-50	-20	-91	-232	-24	-104
1.79167	-13	-2	-126	-73	-29	147	121	31		1.79167	-294	-80	-25	-20	-90	-194	14	-109
1.79333	0	-2	-157	-73	-53	135	133	31		1.79333	-300	-67	-58	-2	-97	-194	1	-44
1.795	-1	3	-144	-66	-22	128	127	56		1.795	-287	-54	-71	43	-116	-200	26	-50
1.79667	-1	-8	-156	-97	-17	147	133	25		1.79667	-261	-35	-89	56	-135	-181	6	-89
1.79833	-37	-8	-156	-102	-28	147	133	20		1.79833	-281	-2	-57	63	-168	-194	-12	-102
1.8	-32	-8	-162	-78	-47	123	127	26		1.8	-319	9	-70	63	-199	-207	-32	-96
1.80167	-56	27	-168	-78	-23	135	121	13		1.80167	-306	40	-89	70	-205	-240	-25	-128
1.80333	-62	52	-162	-84	-28	171	103	43		1.80333	-312	73	-76	57	-205	-227	-58	-129
1.805	-63	58	-180	-90	-41	147	103	56		1.805	-299	111	-82	83	-198	-265	-84	-161
1.80667	-62	58	-222	-78	-29	146	97	74		1.80667	-248	136	-63	90	-211	-240	-122	-168
1.80833	-92	27	-186	-96	0	116	48	104		1.80833	-261	111	-57	83	-224	-253	-110	-154
1.81	-92	9	-168	-59	-28	122	61	98		1.81	-249	130	-38	108	-224	-253	-103	-141
1.81167	-104	10	-168	-78	-53	84	49	110		1.81167	-249	206	-18	114	-256	-305	-110	-109
1.81333	-73	-1	-179	-72	-28	60	18	128		1.81333	-268	212	-5	141	-243	-311	-85	-109
1.815	-68	3	-186	-78	-22	54	6	128		1.815	-243	230	-6	146	-257	-324	-78	-70
1.81667	-68	10	-185	-66	-15	65	6	122		1.81667	-256	230	5	147	-276	-337	-97	-69
1.81833	-56	-19	-180	-60	14	52	1	140		1.81833	-249	192	-25	95	-270	-362	-124	-57
1.82	-37	-37	-173	-43	26	52	-4	158		1.82	-242	141	-38	77	-270	-375	-111	-83
1.82167	-50	-31	-210	-55	8	46	19	129		1.82167	-236	115	-6	83	-263	-375	-130	-70
1.82333	-50	-32	-240	-31	8	27	-10	165		1.82333	-261	134	-18	76	-257	-368	-110	-64
1.825	-32	-38	-216	-32	19	33	-22	189		1.825	-261	115	-20	82	-244	-362	-103	-96
1.82667	-38	-13	-228	-80	13	33	-23	201		1.82667	-241	83	0	88	-186	-330	-103	-135
1.82833	-32	-13	-203	-86	-4	22	-17	214		1.82833	-248	51	-7	63	-174	-336	-109	-89
1.83	-7	-44	-215	-74	-16	-1	-6	166		1.83	-248	39	-13	44	-148	-317	-108	-82
1.83167	10	-26	-228	-74	-15	22	-6	148		1.83167	-216	0	-26	11	-142	-297	-96	-63
1.83333	22	-13	-203	-86	-52	10	0	161		1.83333	-229	-24	-13	17	-142	-284	-96	-69
1.835	35	16	-239	-67	-52	16	18	161		1.835	-202	-24	-26	43	-123	-264	-70	-89
1.83667	41	29	-240	-61	-28	35	-6	144		1.83667	-202	-11	-19	37	-129	-258	-70	-115
1.83833	29	29	-234	-67	-46	47	-12	144		1.83833	-201	-50	-26	24	-104	-251	-51	-121
1.84	10	16	-216	-67	-83	54	11	144		1.84	-207	-25	0	11	-104	-232	-25	-121
1.84167	17	10	-222	-61	-107	78	29	132		1.84167	-233	-36	-19	31	-71	-218	-57	-160
1.84333	18	4	-205	-60	-119	91	48	138		1.84333	-220	-49	-6	24	-64	-206	-39	-160
1.845	36	33	-223	-83	-137	103	34	144		1.845	-201	-23	-25	43	-64	-219	-18	-102
1.84667	18	45	-205	-77	-137	79	41	121		1.84667	-227	-5	-7	56	-77	-193	-19	-94
1.84833	36	40	-188	-88	-137	85	23	102		1.84833	-207	1	-7	37	-51	-168	-12	-101
1.85	25	47	-151	-100	-131	91	65	96		1.85	-195	-17	18	43	-69	-181	-12	-75
1.85167	30	23	-151	-124	-156	85	102	72		1.85167	-227	-23	5	17	-50	-182	0	-63
1.85333	43	4	-158	-69	-125	103	85	48		1.85333	-260	-10	-13	-20	-57	-213	-12	-31
1.855	31	11	-145	-45	-149	108	116	54		1.855	-253	1	12	-1	-82	-187	-6	-56
1.85667	12	23	-157	-64	-150	133	110	60		1.85667	-235	-11	18	4	-114	-207	0	-56
1.85833	6	30	-133	-16	-131	102	98	60		1.85833	-261	7	37	17	-94	-233	-25	-75
1.86	-6	-6	-133	-16	-113	97	104	42		1.86	-261	-17	12	24	-62	-252	25	-89
1.86167	-1	5	-103	-29	-126	78	109	5		1.86167	-286	-30	18	11	-62	-290	6	-69
1.86333	-7	23	-85	-47	-144	54	115	42		1.86333	-293	-61	31	-7	-43	-284	-5	-57
1.865	28	5	-85	-35	-96	41	116	72		1.865	-312	-61	25	-19	-56	-271	-12	-44
1.86667	11	18	-103	-29	-58	36	133	41		1.86667	-312	-54	0	-1	-43	-226	-5	-51
1.86833	48	0	-103	-17	-46	6	109	66		1.86833	-312	-55	31	-13	-36	-240	7	-38
1.87	71	-4	-108	0	-77	-12	92	54		1.87	-331	-73	25	18	-43	-227	7	-64
1.87167	71	-28	-96	36	-77	18	128	42		1.87167	-331	-93	69	-20	-44	-233	7	-90
1.87333	71	13	-102	29	-89	42	110	29		1.87333	-331	-111	101	-33	0	-221	-12	-97
1.875	70	13	-120	30	-89	54	103	52		1.875	-376	-105	83	-26	-25	-226	-25	-104
1.87667	76	6	-114	47	-113	54	110	16		1.87667	-370	-118	57	4	0	-233	-25	-116
1.87833	83	6	-107	53	-107	73	97	29		1.87833	-363	-105	63	30	-44	-239	-51	-84
1.88	70	24	-83	41	-101	72	121	59		1.88	-369	-136	51	30	-38	-233	-19	-109
1.88167	76	12	-144	17	-70	60	108	53		1.88167	-362	-167	52	31	-31	-234	-32	-96
1.88333	88	25	-144	29	-46	24	127	65		1.88333	-400	-161	58	63	-38	-220	-32	-96
1.885	89	18	-156	18	-53	49	102	59		1.885	-387	-160	57	50	-44	-227	-32	-77
1.88667	52	19	-149	24	-52	48	114	71		1.88667	-400	-161	64	36	-83	-220	-51	-57
1.88833	59	19	-173	30	-45	48	109	83		1.88833	-387	-155	45	36	-96	-207	-71	-51
1.89	66	7	-209	24	-58	54	115	71		1.89	-374	-135	52	30	-89	-208	-64	-64
1.89167	35	1	-210	36	-94	24	140	52		1.89167	-374	-155	52	17	-96	-221	-70	-95
1.89333	40	19	-198	11	-93	29	128	59		1.89333	-362	-175	84	10	-96	-279	-89	-75
1.895	-8	43	-216	-31	-100	23	134	83		1.895	-336	-194	109	-3	-109	-221	-102	-95
1.89667	-19	42	-222	-62	-57	29	134	71		1.89667	-329	-201	71	-9	-84	-227	-141	-37
1.89833	-1	48	-223	-67	-45	5	116	107		1.89833	-310	-163	59	34	-103	-221	-141	-56
1.9	-13	-6	-216	-92	-27	-6	109	126		1.9	-316	-156	52	21	-116	-227	-115	-75
1.90167	-19	24	-216	-86	-34	-24	134	145		1.90167	-302	-136	20	34	-109	-222	-76	-63
1.90333	5	18	-204	-67	-27	-18	109	150		1.90333	-296	-111	8	15	-116	-221	-76	-62
1.905	-6	54	-204	-86	-40	-24	115	150		1.905	-303	-124	-4	9	-103	-215	-101	-49
1.90667	11	42	-223	-80	-52	-24	114	114		1.90667	-335	-131	-11	3	-122	-221	-108	-43
1.90833	42	60	-199	-55	-76	-6	90	126		1.90833	-329	-138	-49	-29	-116	-207	-108	-43
1.91	12	35	-206	-37	-82	17	97	155		1.91	-336	-93	-55	-29	-102	-182	-89	-44
1.91167	12	11	-224	-68	-88	10	85	137		1.91167	-348	-74	-94	-36	-70	-162	-37	-38
1.91333	36	47	-217	-49	-112	47	79	142		1.91333	-380	-35	-101	-16	-57	-162	-63	-57
1.915	17	46	-223	-38	-100	41	72	143		1.915	-400	-35	-62	-9	-58	-175	-49	-51
1.91667	5	64	-212	-44	-107	29	96	143		1.91667	-399	-49	-114	9	-18	-194	-75	-45
1.91833	23	52	-229	-56	-100	60	60	143		1.91833	-399	-36	-114	16	-25	-199	-82	-19
1.92	24	28	-205	-55	-101	66	60	137		1.92	-444	-29	-120	17	-26	-179	-102	-12
1.92167	18	52	-187	-25	-64	66	72	113		1.92167	-457	-23	-178	17	-18	-225	-89	-6
1.92333	12	77	-187	0	-52	36	60	106		1.92333	-458	21	-146	-7	-50	-238	-44	-19
1.925	-12	71	-175	0	-65	36	41	106		1.925	-452	-29	-191	12	-55	-224	-18	11
1.92667	-13	78	-205	24	-76	23	29	76		1.92667	-445	-17	-197	45	-29	-243	-37	-7
1.92833	-12	72	-211	24	-64	23	11	75		1.92833	-439	-42	-178	38	-23	-275	-82	0
1.93	-13	71	-223	23	-28	30	29	94		1.93	-452	-17	-172	13	-29	-282	-95	5
1.93167	-7	60	-229	35	-22	42	17	88		1.93167	-452	-48	-160	0	-42	-276	-63	38
1.93333	-31	35	-217	11	-29	36	0	112		1.93333	-426	-10	-146	6	-36	-276	-70	31
1.935	-38	35	-223	11	-11	42	11	87		1.935	-407	-4	-115	26	-30	-303	-75	18
1.93667	-19	41	-205	11	-4	24	-13	76		1.93667	-375	-67	-127	-12	-31	-335	-82	0
1.93833	-20	48	-162	29	-5	36	-1	70		1.93833	-420	-86	-108	0	-44	-329	-89	32
1.94	-26	12	-169	23	7	6	-31	76		1.94	-395	-93	-88	-19	-82	-310	-69	0
1.94167	-19	24	-168	6	13	24	-19	64		1.94167	-401	-93	-108	-25	-50	-317	-89	-32
1.94333	-31	6	-187	18	43	42	-30	63		1.94333	-408	-54	-102	-64	-95	-304	-63	-32
1.945	-38	12	-169	24	49	54	-23	57		1.945	-408	-67	-114	-77	-88	-318	-31	-44
1.94667	-26	30	-193	24	25	30	-5	63		1.94667	-394	-54	-153	-96	-95	-337	0	-38
1.94833	-1	-17	-193	41	13	0	-11	51		1.94833	-387	-48	-127	-83	-108	-330	-37	-18
1.95	-7	-18	-224	35	-35	12	18	69		1.95	-419	-67	-121	-76	-83	-324	-31	-57
1.95167	16	-36	-236	29	-10	30	24	58		1.95167	-432	-41	-89	-77	-45	-350	-11	-102
1.95333	29	-42	-193	16	1	36	61	70		1.95333	-452	-48	-58	-90	-71	-356	-18	-88
1.955	23	-48	-168	22	20	72	61	52		1.955	-458	-61	-58	-97	-97	-337	-5	-101
1.95667	5	-35	-162	4	8	17	25	52		1.95667	-496	-68	-64	-90	-77	-337	-18	-114
1.95833	23	-48	-163	10	7	17	19	52		1.95833	-484	-68	-64	-83	-72	-323	13	-166
1.96	41	-30	-187	22	26	23	19	35		1.96	-497	-87	-39	-90	-85	-342	39	-159
1.96167	35	-23	-217	4	-3	0	13	59		1.96167	-510	-81	-19	-97	-77	-342	45	-172
1.96333	47	-42	-210	-13	2	-5	14	77		1.96333	-509	-36	-7	-77	-97	-317	45	-159
1.965	48	-30	-217	-7	14	0	7	71		1.965	-483	-37	-20	-84	-64	-290	51	-172
1.96667	90	-42	-241	-1	26	12	13	65		1.96667	-483	-44	-33	-83	-52	-302	58	-134
1.96833	102	-37	-247	-13	8	0	20	71		1.96833	-470	-38	-33	-70	-84	-276	77	-121
1.97	89	-42	-222	-25	-9	17	20	90		1.97	-425	-32	-8	-63	-65	-244	70	-127
1.97167	126	-55	-229	-13	19	5	31	126		1.97167	-445	-20	11	-50	-71	-257	71	-121
1.97333	108	-67	-235	-1	13	17	13	145		1.97333	-433	-20	43	-32	-84	-250	51	-128
1.975	84	-43	-223	11	13	53	2	150		1.975	-408	-33	68	-26	-65	-225	57	-128
1.97667	77	-43	-192	-19	55	72	-21	163		1.97667	-421	-13	49	-20	-116	-218	44	-103
1.97833	65	-24	-192	-1	25	65	-40	168		1.97833	-427	-38	62	-13	-115	-192	12	-83
1.98	28	0	-222	0	19	66	-28	156		1.98	-427	-6	5	-39	-116	-180	18	-90
1.98167	28	-12	-247	-1	6	42	-34	162		1.98167	-395	-18	0	-25	-122	-180	12	-64
1.98333	28	-24	-252	35	-5	48	1	180		1.98333	-369	-11	-12	-14	-141	-167	51	-51
1.985	-20	-36	-234	42	1	48	13	180		1.985	-388	-5	5	-26	-147	-187	25	-38
1.98667	-20	-12	-216	54	12	54	26	186		1.98667	-382	6	-32	11	-146	-162	7	-38
1.98833	-32	-24	-203	84	31	42	38	180		1.98833	-376	20	-26	-7	-166	-85	-6	0
1.99	-26	-18	-216	96	19	29	61	150		1.99	-383	8	-71	18	-147	-58	-6	13
1.99167	-8	-30	-221	72	8	47	80	149		1.99167	-389	2	-58	18	-166	-110	7	6
1.99333	-13	-36	-203	67	13	59	122	149		1.99333	-403	28	-45	-1	-178	-91	7	-25
1.995	22	-54	-204	103	19	66	128	155		1.995	-428	34	-32	-7	-153	-72	7	-38
1.99667	29	-36	-167	115	43	66	109	130		1.99667	-448	-9	-57	5	-172	-111	-4	-76
1.99833	11	-12	-173	91	25	54	109	112		1.99833	-435	-3	-58	-2	-159	-85	-18	-70
2	41	-24	-143	97	7	78	121	118		2	-415	-3	-90	-20	-165	-85	-18	-115
2.00167	23	-42	-112	104	25	90	144	101		2.00167	-454	-3	-103	-46	-204	-78	20	-153
2.00333	30	-12	-124	141	-4	60	138	82		2.00333	-447	-36	-90	-32	-191	-65	8	-159
2.005	35	-31	-136	129	-16	96	192	76		2.005	-441	-36	-89	-26	-198	-33	33	-147
2.00667	48	-25	-118	135	-28	114	180	76		2.00667	-435	-42	-83	-39	-210	-38	53	-140
2.00833	66	-1	-100	123	-40	83	174	81		2.00833	-435	-24	-64	-65	-230	-39	46	-139
2.01	61	5	-113	98	-34	89	156	64		2.01	-448	-38	-64	-65	-204	-65	46	-146
2.01167	85	4	-95	92	-40	83	169	59		2.01167	-461	-37	-83	-45	-186	-77	8	-127
2.01333	49	-19	-82	86	-64	83	145	71		2.01333	-480	-81	-89	-71	-173	-84	7	-127
2.015	79	0	-76	44	-65	89	157	95		2.015	-472	-56	-115	-46	-161	-97	26	-134
2.01667	54	-6	-52	32	-83	89	158	113		2.01667	-510	-63	-83	-53	-148	-142	27	-134
2.01833	48	5	-22	32	-83	77	182	131		2.01833	-511	-50	-89	-40	-160	-116	19	-147
2.02	35	6	-47	25	-107	53	169	143		2.02	-497	-69	-88	-15	-148	-78	26	-128
2.02167	29	17	-22	13	-88	41	157	149		2.02167	-510	-63	-89	4	-180	-97	13	-128
2.02333	17	0	-9	-10	-131	29	170	137		2.02333	-510	-57	-69	-8	-161	-65	0	-102
2.025	17	23	-40	-17	-100	41	158	119		2.025	-554	-56	-63	-1	-129	-65	26	-82
2.02667	-7	48	-57	-48	-89	29	159	113		2.02667	-554	-69	-56	-21	-135	-85	26	-50
2.02833	-19	48	-70	-66	-125	23	147	82		2.02833	-522	-88	-81	-2	-109	-60	39	-31
2.03	-19	30	-88	-66	-131	17	142	71		2.03	-516	-75	-88	-15	-135	-92	38	-50
2.03167	-13	11	-51	-79	-118	6	124	89		2.03167	-509	-36	-75	-41	-161	-85	12	-44
2.03333	-13	29	-45	-91	-106	-5	130	77		2.03333	-522	-55	-75	-41	-142	-59	12	-44
2.035	-56	0	-57	-49	-70	30	160	71		2.035	-553	-81	-63	-22	-97	-52	-7	-90
2.03667	-63	0	-45	-78	-101	19	154	65		2.03667	-522	-87	-75	-35	-110	-58	-13	-71
2.03833	-68	30	-63	-72	-77	19	135	70		2.03833	-521	-67	-56	-48	-103	-39	-32	-76
2.04	-50	12	-51	-60	-77	43	116	58		2.04	-502	-31	-56	-73	-103	-45	-20	-83
2.04167	-62	25	-64	-48	-65	61	122	71		2.04167	-496	-50	-43	-66	-83	-84	-45	-89
2.04333	-37	24	-95	-54	-35	67	98	53		2.04333	-477	-69	-62	-98	-116	-71	-58	-76
2.045	-49	18	-125	-54	-41	55	110	53		2.045	-496	-57	-75	-84	-110	-78	-51	-76
2.04667	-49	31	-125	-61	-41	73	80	42		2.04667	-489	-69	-81	-78	-58	-110	-89	-76
2.04833	-80	25	-156	-18	-66	78	74	36		2.04833	-471	-88	-81	-130	-64	-135	-103	-50
2.05	-92	13	-162	-24	-23	60	86	41		2.05	-478	-94	-107	-110	-57	-155	-64	-44
2.05167	-93	13	-157	0	-53	54	86	59		2.05167	-472	-95	-88	-97	-95	-136	-77	-50
2.05333	-62	12	-151	6	-59	54	103	71		2.05333	-484	-75	-114	-78	-82	-167	-97	-75
2.055	-31	24	-163	-12	-28	54	86	95		2.055	-516	-43	-107	-71	-76	-193	-96	-75
2.05667	-37	37	-164	-12	-34	78	116	125		2.05667	-516	-75	-139	-57	-51	-193	-90	-95
2.05833	-31	56	-207	0	-28	72	98	149		2.05833	-503	-106	-139	-64	-51	-160	-109	-82
2.06	-55	56	-206	11	-28	66	98	155		2.06	-477	-106	-132	-45	-57	-200	-116	-114
2.06167	29	67	-205	-13	-28	66	80	192		2.06167	-459	-74	-170	-51	-75	-200	-96	-63
2.06333	17	91	-199	4	-22	72	61	191		2.06333	-472	-93	-145	-64	-50	-232	-65	-101
2.065	30	97	-211	4	-35	66	67	192		2.065	-446	-99	-151	-70	-43	-245	-26	-95
2.06667	54	108	-205	-26	-22	59	50	192		2.06667	-447	-80	-177	-25	-56	-272	-20	-121
2.06833	17	97	-193	-8	-41	48	43	167		2.06833	-466	-105	-170	-6	-76	-252	18	-141
2.07	-19	90	-205	16	-28	60	55	149		2.07	-486	-99	-157	5	-57	-265	12	-154
2.07167	-6	84	-174	28	7	66	37	107		2.07167	-473	-111	-164	-27	-82	-278	31	-161
2.07333	-6	90	-180	22	26	72	61	100		2.07333	-512	-117	-169	-40	-101	-252	24	-212
2.075	5	114	-174	10	19	84	36	88		2.075	-518	-118	-202	-34	-82	-240	44	-205
2.07667	5	126	-167	-7	13	90	30	88		2.07667	-498	-93	-170	-33	-115	-201	12	-186
2.07833	18	108	-173	-13	14	78	43	94		2.07833	-497	-80	-195	-59	-108	-220	18	-147
2.08	5	108	-179	-1	8	84	43	76		2.08	-529	-93	-183	-78	-115	-201	31	-108
2.08167	5	60	-191	35	-28	78	49	76		2.08167	-497	-99	-145	-98	-140	-215	44	-94
2.08333	0	65	-173	29	-27	78	67	83		2.08333	-492	-73	-132	-67	-153	-234	31	-61
2.085	5	77	-150	11	-15	108	79	65		2.085	-524	-67	-138	-41	-178	-273	37	-67
2.08667	4	78	-150	0	2	126	91	35		2.08667	-542	-68	-125	-40	-172	-273	19	-55
2.08833	-56	60	-137	18	-9	114	85	41		2.08833	-549	-93	-132	-60	-172	-292	0	-81
2.09	-7	42	-180	0	27	108	104	54		2.09	-548	-54	-145	-27	-191	-260	0	-68
2.09167	15	48	-168	31	-15	96	128	41		2.09167	-599	-68	-139	-14	-204	-233	-38	-114
2.09333	-14	42	-192	13	-14	78	140	47		2.09333	-573	-56	-113	-53	-198	-194	-38	-101
2.095	10	54	-198	14	-9	66	110	34		2.095	-574	-23	-145	-92	-197	-194	-57	-75
2.09667	16	60	-198	-4	-33	72	122	47		2.09667	-548	-29	-158	-72	-197	-180	-50	-87
2.09833	-7	66	-199	-10	-69	96	121	41		2.09833	-549	-23	-165	-72	-179	-162	-77	-55
2.1	17	60	-199	-4	-76	95	121	47		2.1	-522	-4	-159	-33	-184	-187	-44	-16
2.10167	29	48	-223	-16	-51	78	152	77		2.10167	-554	7	-152	-33	-210	-174	-45	-3
2.10333	16	54	-253	1	-82	71	170	53		2.10333	-542	1	-159	-14	-184	-205	-6	-29
2.105	34	42	-241	7	-64	114	177	40		2.105	-510	-43	-114	-14	-159	-206	-6	-55
2.10667	40	30	-259	25	-34	84	153	46		2.10667	-504	-11	-146	5	-152	-212	-6	-62
2.10833	34	49	-247	-22	-46	102	140	33		2.10833	-523	-24	-171	18	-133	-192	-13	-69
2.11	22	18	-264	-28	-22	97	104	20		2.11	-541	-5	-146	31	-113	-173	-19	-101
2.11167	34	-5	-240	-10	-16	97	91	32		2.11167	-541	0	-159	-6	-49	-180	-13	-102
2.11333	58	-30	-239	-35	-40	109	79	50		2.11333	-568	13	-198	-7	-17	-180	-7	-102
2.115	70	-36	-246	-29	-28	109	85	32		2.115	-548	12	-146	18	1	-154	-7	-89
2.11667	65	-37	-221	-5	-34	127	85	32		2.11667	-548	0	-140	-1	14	-174	-20	-83
2.11833	34	-54	-203	-42	-22	157	84	19		2.11833	-522	13	-140	-1	27	-180	-7	-44
2.12	58	-60	-197	-5	-17	162	85	14		2.12	-554	-25	-128	-1	28	-181	5	-50
2.12167	82	-60	-246	-24	-29	205	91	38		2.12167	-540	-18	-102	11	66	-194	25	-44
2.12333	82	-79	-227	24	-23	187	66	31		2.12333	-540	-31	-38	-6	72	-200	31	-63
2.125	100	-72	-233	12	-36	186	60	67		2.125	-521	-38	-25	38	85	-213	32	-63
2.12667	70	-67	-246	-30	-35	162	67	74		2.12667	-495	-44	-12	24	78	-193	31	-76
2.12833	82	-42	-209	-48	-78	156	42	49		2.12833	-457	-62	-12	25	84	-213	6	-90
2.13	70	-49	-167	-18	-41	181	12	62		2.13	-502	-30	-12	24	84	-220	-6	-89
2.13167	58	-43	-173	-24	-52	151	-6	68		2.13167	-560	7	-25	-1	65	-208	-38	-97
2.13333	52	-61	-148	-54	-76	181	0	80		2.13333	-541	-5	5	-1	52	-208	-31	-52
2.135	71	-49	-155	-43	-46	168	30	86		2.135	-547	-36	-13	12	59	-201	-24	-59
2.13667	58	-25	-143	-6	-16	162	31	80		2.13667	-528	-4	-32	-20	65	-233	0	-72
2.13833	46	11	-186	-12	-28	168	31	56		2.13833	-521	-42	6	-13	39	-258	7	-26
2.14	59	17	-198	-6	-28	138	37	44		2.14	-528	-60	12	-26	52	-252	27	-7
2.14167	28	11	-192	-12	-22	162	25	74		2.14167	-567	-67	-6	-38	26	-252	53	-39
2.14333	-7	36	-180	-30	-16	144	37	38		2.14333	-574	-67	12	-45	13	-233	27	-25
2.145	-7	18	-192	-29	-22	138	44	63		2.145	-593	-67	12	-96	0	-233	27	-25
2.14667	11	23	-174	-36	-40	126	62	56		2.14667	-586	-60	-6	-45	19	-233	-31	-12
2.14833	16	24	-125	-24	-39	96	75	51		2.14833	-593	-73	-19	-39	-37	-221	-51	0
2.15	41	54	-149	-60	-15	114	87	51		2.15	-613	-79	-64	-58	-31	-227	-77	13
2.15167	29	79	-148	-54	-3	90	69	57		2.15167	-627	-85	-52	-77	-50	-240	-77	32
2.15333	46	61	-136	-11	8	78	51	14		2.15333	-659	-86	-58	-97	-37	-246	-84	6
2.155	40	49	-167	6	26	91	57	33		2.155	-646	-105	-39	-84	-30	-252	-65	0
2.15667	58	55	-173	0	14	67	63	38		2.15667	-607	-111	-39	-97	-24	-213	-97	0
2.15833	77	74	-191	-5	13	97	63	58		2.15833	-588	-124	-38	-97	-44	-213	-64	13
2.16	83	68	-185	5	37	54	56	58		2.16	-627	-130	-45	-110	-18	-225	-90	-12
2.16167	107	61	-167	30	1	79	45	40		2.16167	-601	-118	-32	-90	-25	-232	-85	-38
2.16333	102	86	-149	24	-4	78	38	58		2.16333	-588	-112	-1	-84	-44	-219	-104	-37
2.165	115	68	-131	0	6	60	50	71		2.165	-626	-73	-33	-71	-45	-207	-104	-77
2.16667	97	74	-131	24	19	54	56	71		2.16667	-588	-100	-32	-78	-83	-206	-124	-77
2.16833	126	91	-155	30	-16	48	68	41		2.16833	-562	-55	-13	-91	-83	-206	-130	-71
2.17	114	116	-161	18	-64	30	68	77		2.17	-549	-30	-52	-78	-70	-231	-149	-77
2.17167	121	128	-155	24	-53	23	68	47		2.17167	-555	-10	-51	-39	-63	-244	-143	-116
2.17333	97	122	-161	18	-65	30	68	47		2.17333	-549	-11	-32	-51	-76	-269	-143	-129
2.175	48	110	-155	19	-53	60	50	47		2.175	-594	-4	-26	-32	-38	-288	-124	-168
2.17667	42	122	-144	49	-53	66	55	53		2.17667	-567	27	-39	-7	-38	-295	-137	-149
2.17833	73	85	-144	13	-34	60	56	29		2.17833	-579	39	-45	0	-6	-301	-123	-149
2.18	55	79	-138	7	-28	78	74	59		2.18	-592	65	-57	18	-26	-321	-136	-135
2.18167	49	73	-138	-4	-5	84	92	71		2.18167	-617	78	-89	-6	-39	-308	-129	-83
2.18333	12	49	-137	-47	-11	108	80	35		2.18333	-636	52	-83	-26	-59	-341	-123	-96
2.185	30	30	-132	-23	-5	120	98	-1		2.185	-643	71	-89	0	-39	-328	-136	-116
2.18667	37	54	-144	-41	-17	145	98	-19		2.18667	-650	90	-77	6	-52	-316	-123	-97
2.18833	24	48	-150	-35	13	120	116	-1		2.18833	-650	90	-89	6	-58	-315	-135	-136
2.19	23	5	-199	-47	-24	126	116	-1		2.19	-676	65	-83	12	-90	-335	-155	-117
2.19167	54	23	-205	-35	-17	114	104	-8		2.19167	-624	45	-97	6	-89	-328	-135	-103
2.19333	54	0	-193	-35	-23	151	74	3		2.19333	-624	52	-90	-7	-83	-328	-121	-97
2.195	30	-12	-181	-46	-18	145	73	27		2.195	-643	26	-84	24	-96	-348	-147	-109
2.19667	30	-31	-176	-34	-6	157	67	33		2.19667	-655	8	-45	37	-122	-373	-134	-96
2.19833	17	-31	-170	-16	-18	175	49	33		2.19833	-605	0	-51	24	-135	-367	-147	-58
2.2	-6	-19	-175	-35	-5	151	18	8		2.2	-586	7	-64	31	-135	-328	-127	-71
2.20167	47	-37	-218	-29	-5	157	18	15		2.20167	-578	45	-51	24	-160	-296	-108	-51
2.20333	29	-61	-206	-41	-35	145	18	33		2.20333	-572	32	-76	18	-166	-283	-133	-83
2.205	4	-67	-212	-60	-48	115	5	69		2.205	-579	51	-82	5	-179	-257	-114	-103
2.20667	-19	-79	-200	-60	-77	128	-18	81		2.20667	-566	26	-114	18	-185	-271	-133	-77
2.20833	5	-55	-182	-55	-95	110	-30	87		2.20833	-541	32	-94	31	-172	-277	-134	-122
2.21	5	-43	-219	-42	-95	79	-5	123		2.21	-522	50	-107	51	-159	-270	-134	-96
2.21167	-31	-31	-194	-73	-83	85	12	148		2.21167	-516	25	-107	38	-172	-302	-134	-122
2.21333	-49	-25	-183	-115	-94	91	12	142		2.21333	-497	13	-120	38	-179	-302	-121	-128
2.215	-67	-18	-176	-127	-119	61	31	129		2.215	-497	-19	-126	31	-166	-308	-121	-96
2.21667	-85	-31	-152	-122	-101	32	30	111		2.21667	-471	-31	-144	38	-95	-289	-102	-114
2.21833	-98	-43	-146	-146	-107	55	54	129		2.21833	-509	6	-106	64	-77	-283	-115	-115
2.22	-92	-18	-152	-171	-131	38	85	135		2.22	-497	12	-131	51	-77	-277	-154	-127
2.22167	-74	-18	-151	-153	-100	32	110	142		2.22167	-503	31	-111	20	-45	-232	-129	-89
2.22333	-80	-36	-151	-147	-88	26	103	111		2.22333	-497	6	-144	-11	-6	-226	-90	-103
2.225	-50	-24	-150	-153	-88	26	110	165		2.225	-510	-5	-131	0	-12	-188	-71	-83
2.22667	-7	-30	-145	-159	-83	38	110	159		2.22667	-510	-5	-131	-11	-12	-213	-77	-70
2.22833	-38	-12	-145	-159	-113	26	116	147		2.22833	-530	-17	-138	-37	6	-239	-64	-70
2.23	-39	-18	-145	-147	-108	26	128	135		2.23	-542	-17	-99	-50	39	-239	-58	-63
2.23167	-38	-24	-156	-117	-102	69	159	110		2.23167	-523	-49	-118	-43	46	-252	-58	-50
2.23333	-7	-18	-162	-110	-71	56	176	110		2.23333	-529	-49	-67	-36	26	-232	-38	-77
2.235	3	-36	-168	-104	-59	62	176	110		2.235	-535	-36	-48	-11	7	-213	-32	-76
2.23667	41	-36	-174	-98	-53	75	188	98		2.23667	-523	-56	-24	-44	13	-213	-45	-96
2.23833	53	-12	-180	-85	-60	44	151	104		2.23833	-510	-37	-17	-25	13	-219	-32	-56
2.24	59	-6	-221	-43	-48	32	152	92		2.24	-529	-62	14	-19	26	-207	-77	-63
2.24167	66	-35	-221	-31	-10	56	115	115		2.24167	-548	-37	1	-19	32	-181	-52	-31
2.24333	108	-17	-239	-18	-23	56	115	122		2.24333	-560	-24	14	-51	19	-162	-64	-12
2.245	96	-5	-252	-6	-11	51	109	115		2.245	-579	-36	-10	-64	6	-148	-90	-18
2.24667	102	12	-233	6	19	62	91	140		2.24667	-592	-36	-10	-6	6	-135	-78	-38
2.24833	126	24	-245	-18	31	44	61	133		2.24833	-617	-42	-23	45	0	-161	-83	-63
2.25	138	36	-233	6	14	67	80	157		2.25	-598	8	1	32	-39	-135	-83	-83
2.25167	132	24	-228	12	33	54	80	121		2.25167	-617	2	-5	32	12	-173	-76	-115
2.25333	120	36	-227	12	33	73	80	164		2.25333	-630	-36	-12	51	5	-173	-76	-96
2.255	151	36	-227	12	63	85	73	152		2.255	-616	-23	0	38	-20	-154	-77	-82
2.25667	151	29	-215	37	81	66	61	122		2.25667	-604	-29	19	76	-20	-128	-77	-89
2.25833	144	41	-204	31	82	66	61	122		2.25833	-616	-23	64	69	-40	-128	-58	-83
2.26	132	47	-210	31	64	42	73	86		2.26	-654	-4	32	75	-8	-122	-78	-121
2.26167	102	48	-210	13	76	54	55	62		2.26167	-622	-42	6	88	-8	-103	-90	-90
2.26333	96	5	-191	36	57	66	55	62		2.26333	-659	-28	-12	108	-21	-110	-71	-96
2.265	108	0	-173	36	51	97	56	38		2.265	-659	-9	-18	88	-14	-84	-83	-103
2.26667	102	11	-162	24	39	122	49	57		2.26667	-659	9	-6	109	-20	-91	-90	-84
2.26833	83	41	-168	42	8	121	61	57		2.26833	-641	-2	-19	76	-33	-97	-109	-90
2.27	53	23	-162	12	26	98	49	70		2.27	-641	-28	-45	89	-20	-104	-115	-103
2.27167	53	23	-162	0	25	103	1	58		2.27167	-648	-48	-33	102	-26	-110	-83	-84
2.27333	47	23	-198	-12	37	109	1	46		2.27333	-636	-29	-7	95	-19	-143	-77	-70
2.275	24	17	-210	0	-11	110	24	28		2.275	-629	-23	-33	76	-38	-118	-64	-37
2.27667	24	-1	-240	-7	-13	92	36	29		2.27667	-661	-55	-32	89	-6	-125	-84	-5
2.27833	60	5	-258	0	23	92	67	53		2.27833	-662	-55	-20	76	-25	-119	-71	13
2.28	36	-25	-246	5	5	97	61	29		2.28	-662	-35	-32	37	-6	-87	-110	0
2.28167	18	-13	-204	4	-7	92	49	35		2.28167	-662	-61	-64	63	0	-112	-129	-37
2.28333	42	4	-222	-7	4	128	73	59		2.28333	-649	-68	-57	24	-19	-125	-135	-43
2.285	49	4	-228	-31	4	116	68	53		2.285	-643	-55	-57	31	-19	-99	-181	-30
2.28667	24	3	-222	-13	-1	115	44	65		2.28667	-644	-49	-95	37	-32	-99	-168	-3
2.28833	24	21	-234	-19	-43	109	31	40		2.28833	-683	-48	-108	24	-32	-137	-181	-17
2.29	18	10	-241	-13	-25	103	19	47		2.29	-657	-42	-82	44	-13	-157	-220	-17
2.29167	42	4	-229	-12	-30	48	-16	76		2.29167	-696	-55	-70	43	-13	-189	-213	2
2.29333	48	-31	-222	0	-36	29	-16	52		2.29333	-689	-73	-101	11	-1	-182	-193	-10
2.295	66	-26	-210	-23	-30	54	1	70		2.295	-688	-42	-101	43	0	-182	-168	-36
2.29667	72	-38	-191	18	-54	36	-16	40		2.29667	-676	-36	-82	36	-33	-201	-174	-88
2.29833	103	-32	-209	17	-36	23	19	40		2.29833	-650	-30	-95	30	-19	-194	-168	-74
2.3	96	-44	-180	-6	-42	36	31	40		2.3	-637	-30	-101	4	0	-175	-187	-101
2.30167	78	-38	-142	18	0	42	19	63		2.30167	-632	-42	-108	-14	18	-182	-206	-95
2.30333	90	-25	-136	-23	0	36	13	45		2.30333	-612	-30	-101	3	-13	-175	-213	-134
2.305	65	-19	-100	-18	-23	42	-23	27		2.305	-631	-30	-114	-2	-46	-168	-213	-147
2.30667	89	-2	-118	-54	-18	25	-11	39		2.30667	-670	-11	-108	-21	-65	-206	-181	-154
2.30833	107	-2	-131	-61	-36	43	-11	57		2.30833	-675	-43	-121	-40	-65	-182	-181	-142
2.31	89	-8	-125	-43	-6	0	-23	46		2.31	-702	-43	-147	-21	-51	-227	-162	-142
2.31167	88	-19	-156	-36	6	7	-54	88		2.31167	-708	-75	-179	-53	-39	-201	-168	-168
2.31333	106	-38	-150	-31	37	1	-49	112		2.31333	-683	-68	-135	-78	-51	-227	-175	-155
2.315	113	-50	-125	-18	61	-4	-36	124		2.315	-664	-55	-116	-84	-19	-201	-174	-194
2.31667	119	-14	-119	-54	49	-22	-30	142		2.31667	-632	-87	-110	-97	-32	-194	-155	-174
2.31833	88	-8	-149	-61	31	-4	0	119		2.31833	-645	-62	-148	-103	-19	-162	-155	-194
2.32	77	3	-168	-74	55	-10	-6	101		2.32	-645	-69	-130	-115	-19	-169	-136	-187
2.32167	70	-8	-143	-55	43	-23	-24	88		2.32167	-678	-75	-136	-109	12	-201	-155	-173
2.32333	52	9	-132	-91	55	0	30	137		2.32333	-678	-75	-123	-77	12	-182	-136	-154
2.325	34	21	-132	-85	30	23	11	124		2.325	-697	-87	-110	-96	-6	-188	-149	-186
2.32667	40	-2	-132	-42	-5	17	11	137		2.32667	-696	-86	-91	-103	-18	-188	-98	-167
2.32833	65	21	-187	-60	-23	24	6	119		2.32833	-722	-112	-78	-89	-12	-220	-92	-180
2.33	52	39	-163	-35	-17	6	6	143		2.33	-715	-111	-98	-89	6	-213	-78	-180
2.33167	34	9	-175	-28	-10	6	-18	179		2.33167	-670	-111	-124	-63	32	-188	-91	-180
2.33333	23	10	-175	-23	14	-5	-23	173		2.33333	-643	-118	-143	-50	12	-188	-117	-180
2.335	-1	11	-187	-4	44	-17	-23	191		2.335	-644	-105	-111	1	38	-194	-136	-159
2.33667	4	0	-187	-16	20	-23	-22	190		2.33667	-638	-104	-111	-5	0	-168	-129	-146
2.33833	4	4	-150	-11	-4	-24	13	190		2.33833	-637	-91	-111	7	12	-200	-110	-152
2.34	4	28	-132	-11	-41	-18	31	160		2.34	-650	-143	-111	46	5	-188	-97	-159
2.34167	23	35	-151	-5	-66	-6	26	191		2.34167	-663	-136	-136	39	12	-188	-84	-134
2.34333	4	29	-157	19	-54	17	44	166		2.34333	-669	-130	-116	39	0	-175	-103	-146
2.345	-1	29	-157	25	-23	23	69	154		2.345	-649	-169	-104	58	5	-201	-77	-146
2.34667	34	-1	-139	13	0	0	50	172		2.34667	-643	-162	-90	51	6	-163	-123	-146
2.34833	29	4	-182	13	6	5	80	160		2.34833	-617	-131	-110	96	-19	-130	-103	-179
2.35	77	5	-182	31	-5	12	69	136		2.35	-616	-124	-116	71	-12	-118	-110	-128
2.35167	35	6	-182	43	1	-17	69	142		2.35167	-603	-118	-103	77	0	-137	-90	-128
2.35333	29	5	-205	49	0	-41	45	100		2.35333	-609	-137	-155	97	6	-124	-135	-135
2.355	29	-17	-181	61	-5	-54	44	119		2.355	-610	-105	-167	115	6	-111	-122	-103
2.35667	53	-48	-230	48	-18	-23	38	119		2.35667	-629	-156	-174	115	-19	-99	-142	-90
2.35833	22	-47	-254	65	-12	-18	51	107		2.35833	-669	-150	-129	76	19	-132	-142	-96
2.36	34	-66	-254	60	-24	-13	57	107		2.36	-656	-150	-103	76	51	-119	-116	-76
2.36167	58	-48	-236	48	-49	5	38	113		2.36167	-624	-137	-116	57	6	-125	-104	-89
2.36333	16	-12	-242	60	-72	28	33	108		2.36333	-624	-144	-116	76	51	-125	-123	-109
2.365	21	6	-272	48	-67	23	39	101		2.365	-618	-137	-103	82	52	-137	-58	-95
2.36667	22	18	-277	42	-66	10	21	119		2.36667	-618	-137	-103	69	83	-156	-51	-50
2.36833	40	42	-278	35	-48	-6	45	119		2.36833	-637	-144	-90	37	45	-170	-64	-37
2.37	34	23	-272	47	-54	-30	40	119		2.37	-644	-132	-110	50	51	-170	-57	-24
2.37167	52	17	-266	4	-43	-24	33	126		2.37167	-651	-93	-90	63	51	-131	-77	-24
2.37333	22	35	-241	28	-55	-11	64	132		2.37333	-637	-92	-84	76	25	-150	-63	-43
2.375	22	35	-229	34	-79	-29	33	120		2.375	-644	-105	-65	19	69	-163	-63	-36
2.37667	4	34	-235	28	-73	12	50	133		2.37667	-651	-112	-53	6	63	-156	-70	-55
2.37833	16	22	-241	34	-66	54	50	145		2.37833	-658	-110	-66	25	43	-155	-76	-55
2.38	-20	10	-248	-2	-53	42	86	168		2.38	-677	-86	-65	18	36	-149	-37	-55
2.38167	-2	58	-217	-14	-35	66	69	162		2.38167	-670	-54	-40	12	24	-156	-70	-62
2.38333	-63	70	-199	-44	-16	72	56	156		2.38333	-657	-29	-40	-19	43	-156	-31	-81
2.385	-44	125	-187	-49	-4	84	37	126		2.385	-631	-54	-39	-13	18	-124	-24	-88
2.38667	-44	149	-162	-38	-3	48	50	132		2.38667	-663	-67	-39	-1	5	-137	-50	-107
2.38833	-49	149	-150	-26	8	48	68	83		2.38833	-695	-67	-39	-26	5	-118	-17	-146
2.39	-55	119	-156	-50	50	67	74	137		2.39	-676	-73	-26	-14	-1	-124	-4	-147
2.39167	-86	125	-169	-38	75	60	80	137		2.39167	-689	-61	-26	-20	-45	-85	-43	-148
2.39333	-92	107	-139	-50	93	79	104	137		2.39333	-689	-29	12	-8	-71	-53	-82	-173
2.395	-116	76	-133	-20	80	109	80	130		2.395	-637	-42	0	-8	-58	-13	-69	-186
2.39667	-104	108	-114	-13	62	121	85	167		2.39667	-618	-3	11	4	-70	-13	-44	-199
2.39833	-98	83	-96	17	57	103	67	154		2.39833	-612	-35	18	-8	-70	-65	-31	-193
2.4	-86	78	-127	11	20	121	37	130		2.4	-644	-35	25	-14	-57	-52	-31	-160
2.40167	-80	96	-133	-24	25	139	19	154		2.40167	-644	-23	19	3	-63	-58	-50	-102
2.40333	-105	78	-139	-31	37	120	-11	190		2.40333	-644	-48	19	3	-63	-72	-24	-95
2.405	-93	90	-103	-42	31	108	7	209		2.405	-657	-42	26	10	-37	-72	-38	-95
2.40667	-62	96	-66	-48	18	121	1	220		2.40667	-651	-61	13	16	-44	-59	-45	-76
2.40833	-73	71	-84	-18	17	109	7	238		2.40833	-657	-80	-4	3	-44	-72	0	-69
2.41	-30	65	-109	29	17	134	-3	226		2.41	-625	-81	-4	42	-44	-78	-25	-76
2.41167	-54	28	-97	35	17	109	20	225		2.41167	-644	-36	-36	35	-50	-84	-6	-57
2.41333	-67	10	-121	42	-19	152	14	232		2.41333	-619	-4	-24	23	-69	-78	-19	-70
2.415	-73	10	-126	36	-32	128	-9	231		2.415	-606	-11	-11	30	-31	-77	-31	-51
2.41667	-72	10	-126	60	-49	72	1	171		2.41667	-638	-5	-17	-1	-18	-84	-19	-37
2.41833	-60	-25	-132	35	-80	78	-46	166		2.41833	-625	-11	-29	4	-6	-110	-25	-18
2.42	-54	-19	-144	48	-103	66	-82	172		2.42	-637	-24	-68	-20	31	-129	-6	-12
2.42167	-42	-1	-144	54	-78	72	-83	172		2.42167	-675	0	-42	0	31	-161	-6	1
2.42333	-66	-19	-169	24	-72	84	-89	142		2.42333	-688	-31	-61	-26	25	-168	-25	40
2.425	-60	-14	-199	12	-78	114	-82	118		2.425	-688	-44	-107	-39	38	-135	-19	7
2.42667	-54	-8	-181	6	-65	96	-89	154		2.42667	-656	-69	-133	-13	44	-155	0	-32
2.42833	-35	-19	-151	-11	-65	96	-58	172		2.42833	-663	-88	-146	-12	18	-180	-7	-64
2.43	-29	-1	-151	-6	-23	109	-39	99		2.43	-663	-68	-166	12	25	-167	-19	-64
2.43167	-41	-8	-181	-6	-29	109	-33	86		2.43167	-656	-75	-204	-26	12	-167	-38	-63
2.43333	-5	-8	-199	5	-28	102	-57	44		2.43333	-655	-88	-140	-32	18	-206	-64	-70
2.435	-36	10	-187	-36	-40	102	-39	37		2.435	-648	-81	-160	-6	18	-199	-102	-90
2.43667	-36	-7	-150	-72	-22	78	2	19		2.43667	-661	-88	-147	6	17	-219	-82	-96
2.43833	-18	-20	-193	-78	-27	60	-4	50		2.43833	-656	-125	-128	6	24	-251	-82	-122
2.44	-11	-56	-169	-91	-39	85	-22	7		2.44	-694	-163	-147	0	50	-225	-50	-122
2.44167	0	-82	-200	-84	-14	121	-4	80		2.44167	-700	-164	-160	6	63	-251	-31	-109
2.44333	-5	-70	-200	-127	-27	152	-10	99		2.44333	-725	-158	-166	-7	62	-245	-77	-122
2.445	-12	-27	-193	-114	-39	152	6	87		2.445	-757	-177	-179	-19	88	-225	-64	-129
2.44667	-18	-33	-199	-103	-46	128	19	75		2.44667	-745	-183	-178	-14	63	-232	-63	-135
2.44833	-36	-39	-206	-145	-58	116	67	93		2.44833	-739	-195	-217	-20	89	-219	-89	-122
2.45	-6	-39	-194	-109	-82	91	61	106		2.45	-738	-215	-204	-20	95	-226	-77	-168
2.45167	-24	-51	-182	-97	-70	67	73	117		2.45167	-745	-201	-172	-46	76	-258	-83	-155
2.45333	-42	-63	-212	-98	-34	104	67	142		2.45333	-758	-157	-191	-72	89	-251	-96	-136
2.455	-49	-63	-224	-67	-27	98	60	112		2.455	-758	-125	-159	-72	102	-212	-83	-148
2.45667	-54	-63	-242	-85	-51	98	23	124		2.45667	-732	-132	-140	-92	102	-218	-108	-148
2.45833	-36	-63	-230	-79	-64	79	0	130		2.45833	-733	-151	-114	-86	115	-205	-83	-123
2.46	-67	-81	-211	-42	-58	86	17	143		2.46	-708	-119	-140	-98	108	-218	-57	-116
2.46167	-37	-111	-218	-49	-58	97	17	155		2.46167	-701	-125	-121	-99	121	-206	-45	-142
2.46333	-61	-80	-206	-37	-58	66	0	180		2.46333	-714	-125	-120	-137	147	-193	-32	-116
2.465	-85	-43	-188	-38	-58	97	0	161		2.465	-676	-100	-108	-138	108	-154	-39	-109
2.46667	-61	-7	-211	-50	-29	78	0	192		2.46667	-657	-100	-89	-138	90	-147	-20	-102
2.46833	-67	17	-211	-56	-41	47	0	143		2.46833	-663	-92	-95	-170	64	-133	-45	-121
2.47	-61	5	-187	-37	-23	71	-17	124		2.47	-619	-67	-108	-170	39	-134	-32	-115
2.47167	-85	-25	-193	-44	-23	71	-4	117		2.47167	-606	-29	-102	-151	7	-154	-6	-127
2.47333	-74	-31	-163	-31	19	132	-4	99		2.47333	-599	-35	-109	-125	13	-134	0	-121
2.475	-55	-48	-157	-19	13	132	-11	99		2.475	-619	-9	-77	-106	19	-141	18	-108
2.47667	-43	-42	-181	-37	49	138	-11	111		2.47667	-619	-22	-77	-74	6	-116	38	-82
2.47833	-55	-31	-169	-44	67	162	-47	117		2.47833	-639	-41	-58	-49	-6	-77	38	-82
2.48	-56	-12	-139	-7	61	132	0	105		2.48	-645	-54	-65	-29	-19	-45	58	-76
2.48167	-56	-6	-132	16	42	132	1	112		2.48167	-664	-86	-71	-4	-32	-39	45	-83
2.48333	-49	11	-114	40	36	126	18	130		2.48333	-690	-60	-45	15	-71	-39	77	-76
2.485	-49	-12	-139	46	54	138	55	136		2.485	-690	-28	-64	21	-83	-27	77	-102
2.48667	-37	-1	-151	22	67	132	49	142		2.48667	-677	-35	-39	40	-90	0	83	-108
2.48833	-73	-8	-145	28	43	126	36	142		2.48833	-664	-67	-26	35	-77	5	70	-95
2.49	-49	4	-163	40	-11	133	54	143		2.49	-644	-60	-13	21	-115	5	57	-121
2.49167	-80	-38	-169	52	1	127	67	131		2.49167	-650	-35	-20	53	-90	-6	45	-89
2.49333	-80	-25	-170	58	1	102	49	155		2.49333	-663	-60	-26	86	-45	-39	32	-89
2.495	-62	-31	-164	65	1	103	36	155		2.495	-656	-86	-14	99	-45	-32	26	-70
2.49667	-55	-25	-176	59	-10	97	84	155		2.49667	-656	-79	-1	106	-6	0	33	-43
2.49833	-37	-12	-176	78	1	78	85	137		2.49833	-650	-98	4	125	5	-13	7	-44
2.5	-31	-25	-170	84	-5	48	96	167		2.5	-688	-59	5	126	12	-19	15	-25
2.50167	-31	5	-145	54	-10	48	60	148		2.50167	-695	-53	-7	94	-45	-57	8	-31
2.50333	-56	11	-133	83	-41	61	60	154		2.50333	-669	-8	-21	101	-26	-56	-36	-37
2.505	-37	0	-127	77	-40	49	91	178		2.505	-656	-8	-52	70	-13	-44	-43	-37
2.50667	-7	0	-145	71	-70	55	92	172		2.50667	-669	-34	-14	70	-25	-77	-36	-56
2.50833	-7	24	-150	47	-46	42	79	189		2.50833	-675	-16	-26	38	0	-83	-43	-50
2.51	-13	17	-175	23	-58	23	67	195		2.51	-656	-22	-27	25	31	-109	-101	-57
2.51167	-31	29	-175	24	-65	11	43	177		2.51167	-637	-29	4	50	57	-122	-95	-64
2.51333	17	31	-187	6	-83	36	19	189		2.51333	-656	-15	-33	37	89	-136	-82	-57
2.515	47	43	-211	0	-46	29	14	201		2.515	-683	-15	-27	30	90	-162	-89	-51
2.51667	54	17	-235	-5	-28	41	-10	195		2.51667	-702	9	-59	37	102	-123	-102	-19
2.51833	103	30	-241	-17	-46	42	-34	220		2.51833	-728	-22	-65	25	97	-111	-121	-45
2.52	102	-18	-211	-11	-59	48	-28	202		2.52	-714	16	-59	-13	97	-99	-108	-31
2.52167	72	-36	-211	6	-64	84	-22	184		2.52167	-727	66	-59	-20	97	-105	-115	-44
2.52333	78	-42	-223	23	-41	96	-34	238		2.52333	-741	60	-52	-20	96	-118	-95	-64
2.525	84	-49	-242	-6	-53	90	-40	245		2.525	-734	40	-71	-26	90	-111	-89	-90
2.52667	47	-62	-283	0	-53	91	-34	233		2.52667	-703	27	-64	5	77	-85	-90	-128
2.52833	35	-68	-290	48	-42	73	-4	251		2.52833	-683	14	-59	11	103	-40	-71	-116
2.53	35	-50	-302	11	-42	67	-22	221		2.53	-670	-10	-33	-1	129	-80	-57	-116
2.53167	29	-38	-296	-12	-54	55	-10	215		2.53167	-670	-23	-20	24	122	-105	-76	-129
2.53333	-7	-56	-290	-36	-49	48	-4	215		2.53333	-650	-10	-26	-1	103	-99	-89	-148
2.535	-25	-62	-284	-18	-42	91	13	214		2.535	-632	-23	-13	12	116	-124	-102	-168
2.53667	-38	-44	-290	-48	-43	98	43	191		2.53667	-645	-36	-63	12	84	-111	-50	-136
2.53833	-14	-37	-271	-25	-24	104	85	209		2.53833	-696	-42	-89	-12	58	-117	-57	-168
2.54	-45	-37	-289	-19	-48	98	85	184		2.54	-670	-36	-81	-31	32	-104	-57	-162
2.54167	-50	-37	-253	-13	-61	91	84	190		2.54167	-676	-23	-69	-31	26	-84	-76	-135
2.54333	-63	-36	-253	-49	-55	92	102	184		2.54333	-695	-36	-44	0	13	-104	-77	-181
2.545	-76	-31	-247	-36	-37	104	120	184		2.545	-676	-36	-76	19	-37	-116	-57	-155
2.54667	-57	11	-247	-36	-85	104	114	196		2.54667	-683	-42	-82	6	-25	-154	-96	-168
2.54833	-51	29	-277	-66	-73	85	126	214		2.54833	-689	-42	-89	19	-19	-149	-90	-149
2.55	-75	5	-265	-60	-55	67	115	166		2.55	-695	-42	-57	26	-25	-161	-103	-149
2.55167	-38	5	-241	-36	-36	73	108	196		2.55167	-689	1	-50	19	-45	-142	-89	-142
2.55333	-31	17	-211	-42	-42	109	115	220		2.55333	-714	-30	-25	-13	-18	-201	-103	-142
2.555	-32	0	-217	-97	-23	109	108	183		2.555	-714	-43	-18	-38	-25	-201	-96	-142
2.55667	4	-25	-212	-103	-17	103	115	189		2.55667	-720	-30	-25	-32	-64	-182	-103	-155
2.55833	11	-37	-223	-91	-23	121	90	171		2.55833	-726	7	-25	-26	-71	-181	-84	-160
2.56	5	-1	-218	-78	-28	133	54	165		2.56	-726	20	-44	-20	-45	-181	-51	-148
2.56167	5	-19	-230	-84	-22	127	42	135		2.56167	-725	20	-45	-20	-51	-175	-71	-122
2.56333	48	-31	-248	-72	-45	157	36	135		2.56333	-745	26	-32	-34	-71	-163	-84	-135
2.565	31	-1	-230	-90	-39	175	18	111		2.565	-745	45	-25	-27	-77	-163	-96	-102
2.56667	37	-1	-212	-60	-39	163	30	123		2.56667	-771	45	-32	4	-63	-162	-103	-121
2.56833	43	-32	-218	-48	3	181	30	117		2.56833	-752	58	-38	17	-64	-168	-90	-141
2.57	68	-14	-200	-29	3	181	18	123		2.57	-733	33	-12	-14	-44	-162	-109	-108
2.57167	74	-20	-212	-48	-3	180	18	99		2.57167	-740	33	25	-1	0	-168	-103	-102
2.57333	62	-20	-224	-60	27	162	48	87		2.57333	-715	14	25	4	-38	-124	-70	-95
2.575	80	-8	-206	-41	9	144	11	98		2.575	-702	-11	32	-20	-64	-97	-51	-121
2.57667	79	-14	-218	-59	-33	156	5	117		2.57667	-702	-17	-5	-45	-31	-97	-44	-121
2.57833	49	-8	-217	-60	-39	156	11	92		2.57833	-709	-23	20	-33	-44	-117	-58	-134
2.58	54	-20	-217	-84	-45	132	-13	92		2.58	-702	27	13	-39	-44	-91	-51	-147
2.58167	43	-8	-224	-48	-45	138	-31	93		2.58167	-677	53	13	-13	-57	-103	-52	-153
2.58333	6	16	-248	-17	-39	131	-25	105		2.58333	-683	58	39	-20	-31	-90	-32	-147
2.585	0	40	-236	-11	-39	95	-31	87		2.585	-690	71	27	-33	-38	-96	-58	-107
2.58667	-18	16	-259	-48	7	77	-37	87		2.58667	-702	71	71	-71	-44	-109	-84	-133
2.58833	17	28	-265	-66	13	53	-49	112		2.58833	-722	39	91	-72	-51	-83	-65	-113
2.59	5	28	-230	-41	13	4	-67	112		2.59	-703	58	97	-51	-38	-83	-71	-107
2.59167	-6	10	-235	-77	-4	5	-43	130		2.59167	-678	39	84	-52	-38	-102	-20	-126
2.59333	11	4	-211	-84	13	23	-31	131		2.59333	-664	58	79	-71	-45	-103	-32	-101
2.595	-6	23	-235	-108	-28	6	-61	106		2.595	-684	32	72	-64	-39	-135	-26	-101
2.59667	-36	35	-223	-97	-10	18	-30	94		2.59667	-676	39	78	-70	-52	-128	12	-127
2.59833	-30	0	-205	-78	13	36	-54	100		2.59833	-708	44	59	-57	-52	-108	-13	-120
2.6	-55	18	-186	-78	1	73	-53	100		2.6	-746	51	53	-31	-20	-122	-25	-120
2.60167	-49	0	-199	-85	7	61	-41	76		2.60167	-772	70	27	-12	-14	-154	-25	-101
2.60333	-24	12	-162	-60	44	67	-41	88		2.60333	-747	70	39	0	-7	-141	-44	-88
2.605	-18	6	-181	-61	68	48	-53	82		2.605	-766	76	38	18	-14	-128	-51	-75
2.60667	-18	19	-187	-42	97	60	-59	71		2.60667	-752	45	58	-7	11	-108	-51	-36
2.60833	-6	1	-180	-42	97	48	-53	76		2.60833	-797	38	64	-40	29	-88	-76	-23
2.61	29	-5	-144	-66	91	48	-65	52		2.61	-784	0	38	-52	23	-115	-89	-36
2.61167	23	-4	-144	-91	85	67	-71	70		2.61167	-797	-43	51	-33	29	-77	-69	-50
2.61333	48	24	-101	-55	55	97	-47	64		2.61333	-759	-30	13	-26	49	-32	-49	-5
2.615	30	18	-84	-43	31	109	-23	63		2.615	-765	-4	-5	-52	68	-51	-36	0
2.61667	30	36	-102	-61	49	110	-23	69		2.61667	-732	-29	0	-53	94	-45	1	-18
2.61833	42	36	-90	-42	43	97	-28	50		2.61833	-757	-16	38	-72	113	-6	-23	-32
2.62	35	53	-115	-12	43	60	-34	50		2.62	-732	-3	83	-66	145	-20	-11	-25
2.62167	48	65	-108	-12	36	60	-28	62		2.62167	-713	8	70	-79	139	11	-10	-51
2.62333	53	76	-103	-36	18	36	-28	80		2.62333	-758	15	64	-46	126	-20	-23	-44
2.625	54	130	-114	-48	-5	29	-28	98		2.625	-758	14	83	-59	120	-8	-49	-57
2.62667	78	82	-169	-22	7	29	-16	98		2.62667	-765	2	83	-91	100	-33	-30	-44
2.62833	78	106	-144	-65	1	72	-10	122		2.62833	-745	2	96	-72	107	-34	-62	-31
2.63	47	119	-156	-71	-29	66	-4	80		2.63	-764	-4	96	-84	107	-46	-75	-25
2.63167	47	138	-132	-52	-41	73	1	79		2.63167	-751	-10	90	-92	114	-40	-49	-50
2.63333	42	143	-90	-59	-59	91	8	79		2.63333	-771	-4	65	-117	88	-53	-30	-50
2.635	30	167	-90	-46	-77	79	26	79		2.635	-764	-42	70	-116	88	-60	-11	-57
2.63667	66	154	-84	-65	-89	121	38	91		2.63667	-771	-16	83	-97	82	-59	-50	-57
2.63833	66	148	-120	-59	-138	163	62	91		2.63833	-778	-41	109	-77	76	-105	-38	-24
2.64	54	149	-121	-53	-138	158	56	91		2.64	-777	-16	134	-65	57	-98	-38	-50
2.64167	55	155	-120	-89	-120	145	69	61		2.64167	-778	-28	147	-45	83	-47	-37	-69
2.64333	73	138	-132	-47	-120	151	63	49		2.64333	-798	-3	109	-46	31	-73	-69	-56
2.645	79	149	-163	-29	-114	150	38	62		2.645	-810	28	109	5	32	-79	-102	-30
2.64667	61	124	-192	-60	-97	163	2	32		2.64667	-798	-16	58	18	38	-79	-107	-49
2.64833	36	137	-199	-48	-78	169	26	55		2.64833	-829	-35	57	23	32	-66	-120	-16
2.65	47	125	-205	18	-96	169	14	49		2.65	-804	-22	51	-27	32	-59	-127	-30
2.65167	59	119	-199	11	-97	151	20	13		2.65167	-817	-22	51	-14	52	-77	-101	-10
2.65333	35	125	-163	17	-91	151	1	31		2.65333	-792	9	70	17	46	-96	-101	-24
2.655	11	112	-170	35	-85	127	-15	31		2.655	-817	3	64	17	33	-58	-88	-30
2.65667	53	83	-145	54	-85	133	-28	49		2.65667	-804	9	77	30	33	-78	-76	-30
2.65833	65	119	-176	36	-85	132	14	37		2.65833	-810	-10	58	24	27	-103	-95	-18
2.66	47	83	-249	31	-97	108	20	49		2.66	-810	-17	77	55	84	-103	-108	-23
2.66167	16	77	-254	19	-115	132	-3	61		2.66167	-803	21	45	68	97	-70	-140	-50
2.66333	-25	35	-254	43	-115	95	2	68		2.66333	-803	14	20	49	83	-57	-114	-63
2.665	-13	30	-273	43	-102	35	-3	74		2.665	-822	58	13	55	70	-43	-114	-69
2.66667	-7	-6	-285	67	-84	22	-10	80		2.66667	-829	26	-37	42	76	-82	-120	-57
2.66833	-14	-24	-291	110	-120	17	-33	104		2.66833	-841	27	-31	61	51	-127	-153	-77
2.67	-51	-42	-248	86	-102	29	-16	116		2.67	-867	21	-24	62	70	-121	-134	-91
2.67167	-57	-60	-254	92	-89	23	-4	146		2.67167	-861	8	-37	24	76	-134	-140	-91
2.67333	-69	-42	-212	92	-82	47	19	164		2.67333	-893	7	-11	11	63	-115	-128	-90
2.675	-56	-67	-182	105	-76	53	-5	134		2.675	-893	14	-18	69	63	-121	-134	-91
2.67667	-55	-72	-170	81	-59	40	13	140		2.67667	-880	14	-18	82	89	-141	-147	-109
2.67833	-80	-60	-151	57	-53	77	19	134		2.67833	-886	26	-6	69	76	-117	-141	-142
2.68	-92	-36	-151	63	-65	89	62	128		2.68	-867	13	12	69	88	-103	-154	-148
2.68167	-86	-23	-157	51	-58	77	50	93		2.68167	-829	20	12	69	95	-122	-166	-134
2.68333	-92	0	-145	20	-40	71	62	80		2.68333	-842	33	18	76	95	-122	-204	-115
2.685	-110	-17	-126	19	-34	77	44	98		2.685	-823	20	5	121	102	-110	-198	-128
2.68667	-73	-12	-84	38	-58	101	19	92		2.68667	-848	8	12	108	76	-103	-218	-135
2.68833	-67	5	-108	50	-34	101	55	92		2.68833	-842	1	25	140	70	-117	-186	-127
2.69	-49	35	-133	50	-34	108	55	62		2.69	-848	0	24	114	64	-118	-160	-102
2.69167	-25	54	-120	56	-9	119	38	62		2.69167	-836	-36	37	82	64	-144	-179	-114
2.69333	-7	92	-102	50	-28	150	74	38		2.69333	-841	-30	57	82	71	-144	-185	-101
2.695	-37	60	-108	43	12	144	73	44		2.695	-816	-30	63	44	52	-163	-198	-95
2.69667	-61	72	-144	50	25	150	74	7		2.69667	-784	-30	69	43	72	-169	-179	-82
2.69833	-79	67	-151	38	6	156	80	-28		2.69833	-810	-37	56	49	78	-149	-160	-62
2.7	-67	80	-168	13	-5	138	86	-28		2.7	-810	-30	37	31	91	-156	-173	-89
2.70167	-79	98	-192	19	-23	114	86	-21		2.70167	-784	-30	58	-6	91	-157	-153	-134
2.70333	-67	80	-210	24	-28	121	61	-22		2.70333	-810	-36	32	-13	39	-131	-141	-127
2.705	-74	74	-216	37	-22	90	66	2		2.705	-796	-48	14	-26	59	-149	-147	-114
2.70667	-73	49	-216	31	-10	54	36	1		2.70667	-822	-49	1	-45	33	-130	-141	-121
2.70833	-73	37	-228	19	-46	29	67	49		2.70833	-829	-80	-30	-71	33	-130	-141	-134
2.71	-79	31	-252	25	-58	29	54	56		2.71	-835	-60	-55	-90	27	-85	-96	-141
2.71167	-49	12	-270	25	-59	29	84	56		2.71167	-847	-54	-68	-141	20	-84	-77	-109
2.71333	-67	13	-263	7	-28	12	103	62		2.71333	-835	-54	-36	-173	-5	-103	-51	-70
2.715	-49	-10	-239	-4	-34	12	79	99		2.715	-840	-16	-23	-192	19	-109	-51	-97
2.71667	-49	-11	-233	1	13	12	79	130		2.71667	-828	-35	-30	-173	25	-89	-51	-71
2.71833	-98	5	-239	-4	24	18	116	123		2.71833	-834	-28	-18	-127	57	-70	-19	-57
2.72	-116	-25	-233	-23	42	6	91	130		2.72	-808	-41	-11	-121	69	-70	-6	-71
2.72167	-98	5	-209	-34	18	-11	110	124		2.72167	-814	-23	-37	-82	114	-45	6	-58
2.72333	-91	11	-202	-29	-12	-30	80	154		2.72333	-834	-22	-11	-83	88	-26	-6	-71
2.725	-66	-7	-202	-34	-6	-35	79	160		2.725	-801	-3	-5	-122	81	-52	-6	-77
2.72667	-60	-19	-209	-41	-12	-65	80	154		2.72667	-795	-15	-5	-90	49	-64	-6	-52
2.72833	-55	-37	-196	-84	0	-59	86	172		2.72833	-827	-29	-18	-77	62	-32	-20	-26
2.73	-43	-19	-184	-83	6	-41	62	136		2.73	-782	-22	0	-58	94	-32	0	0
2.73167	-24	-37	-215	-59	17	-53	62	148		2.73167	-751	-41	1	-64	94	-32	6	31
2.73333	5	-55	-196	-42	12	-11	56	160		2.73333	-776	-22	7	-64	126	-51	-32	12
2.735	11	-25	-191	-36	48	31	49	142		2.735	-776	-3	7	-64	145	-39	-31	11
2.73667	18	-31	-161	-42	72	26	13	148		2.73667	-757	-3	45	-45	164	-64	-38	18
2.73833	-12	-13	-180	-47	72	13	-16	130		2.73833	-777	-29	65	-6	170	-65	-38	0
2.74	-6	-1	-192	-35	42	25	-17	117		2.74	-770	-22	71	-6	158	-46	-44	-39
2.74167	-6	-1	-185	-41	66	-11	-17	105		2.74167	-758	-73	58	-6	138	-53	-57	-14
2.74333	-24	10	-136	-54	30	6	13	111		2.74333	-745	-54	52	6	126	-65	-83	-53
2.745	-7	5	-99	-41	18	30	-5	112		2.745	-733	-47	7	5	113	-78	-109	-53
2.74667	-1	30	-111	-36	36	24	7	94		2.74667	-726	-66	19	11	127	-78	-96	-52
2.74833	-31	17	-160	-18	55	23	7	100		2.74833	-752	-59	-12	5	101	-91	-103	-59
2.75	-19	4	-118	-36	104	17	25	82		2.75	-752	-104	-24	19	120	-104	-90	-39
2.75167	-19	4	-118	-12	86	0	2	94		2.75167	-739	-98	7	51	132	-124	-103	-65
2.75333	-7	5	-112	18	110	10	26	107		2.75333	-726	-110	7	56	139	-137	-97	-58
2.755	0	-31	-87	24	110	-1	32	112		2.755	-707	-116	26	30	165	-130	-103	-45
2.75667	-18	-18	-76	25	99	-1	63	94		2.75667	-740	-117	51	49	190	-123	-135	-58
2.75833	-31	11	-51	-5	99	5	56	63		2.75833	-740	-123	25	29	170	-129	-148	-76
2.76	-55	23	-51	-17	87	-25	43	63		2.76	-734	-174	0	42	177	-103	-122	-50
2.76167	-72	17	-45	-29	81	-31	25	57		2.76167	-746	-187	31	48	158	-116	-129	-62
2.76333	-66	60	-57	-16	93	-25	50	81		2.76333	-804	-199	12	48	127	-116	-135	-63
2.765	-66	48	-57	-23	87	-31	56	100		2.765	-804	-193	12	48	107	-97	-155	-50
2.76667	-53	48	-51	-35	106	-19	57	118		2.76667	-817	-180	-13	54	126	-97	-174	-43
2.76833	-47	60	-70	-35	100	17	63	106		2.76833	-824	-180	0	48	101	-97	-167	-82
2.77	-17	60	-107	-35	94	11	57	94		2.77	-837	-205	5	62	101	-116	-180	-88
2.77167	0	35	-113	-53	88	-42	20	106		2.77167	-862	-206	44	87	95	-65	-174	-62
2.77333	-6	41	-132	-77	71	-11	20	124		2.77333	-882	-187	31	55	95	-65	-187	-101
2.775	-6	47	-107	-71	77	-17	38	93		2.775	-850	-187	75	35	69	-39	-155	-108
2.77667	24	53	-131	-78	34	6	19	80		2.77667	-837	-187	88	3	75	-20	-187	-121
2.77833	30	47	-156	-84	52	6	31	86		2.77833	-856	-219	101	-47	63	-7	-181	-95
2.78	18	46	-137	-90	34	18	31	74		2.78	-862	-226	89	-27	63	11	-187	-101
2.78167	23	64	-131	-60	-1	18	24	81		2.78167	-855	-207	75	-26	51	0	-194	-102
2.78333	23	22	-167	-72	28	18	-5	94		2.78333	-836	-194	63	-52	25	18	-174	-95
2.785	35	-13	-168	-42	3	17	0	106		2.785	-843	-175	82	-85	44	56	-168	-82
2.78667	11	-20	-174	-48	9	41	12	125		2.78667	-843	-143	114	-71	25	50	-181	-44
2.78833	-13	-20	-187	-49	8	23	30	137		2.78833	-844	-155	121	-65	44	36	-155	-56
2.79	-31	-56	-199	-79	-27	42	42	101		2.79	-799	-150	121	-71	50	49	-130	-70
2.79167	-7	-81	-192	-104	-22	66	36	64		2.79167	-766	-150	121	-84	83	29	-136	-96
2.79333	4	-62	-204	-79	-34	11	42	58		2.79333	-766	-144	115	-71	51	36	-110	-63
2.795	-25	-44	-187	-91	-52	35	24	52		2.795	-766	-132	96	-65	57	10	-97	-43
2.79667	-37	-74	-181	-97	-46	11	6	40		2.79667	-765	-157	109	-72	57	43	-71	-17
2.79833	-55	-55	-168	-67	-21	30	6	22		2.79833	-753	-163	96	-97	50	43	-64	-30
2.8	-85	-61	-125	-48	-46	17	6	22		2.8	-758	-158	91	-51	63	43	-51	-17
2.80167	-79	-61	-156	-18	-58	36	0	64		2.80167	-745	-164	65	-39	83	10	-64	-30
2.80333	-91	-54	-150	-30	-52	42	18	82		2.80333	-765	-151	45	-32	64	17	-45	-43
2.805	-115	-35	-107	-29	-40	54	30	70		2.805	-790	-126	13	17	70	-15	-38	-36
2.80667	-103	-35	-107	-30	-41	66	13	53		2.80667	-810	-99	26	-8	76	-47	-96	-62
2.80833	-115	-66	-125	-48	-34	66	1	65		2.80833	-816	-93	33	4	50	-86	-58	-56
2.81	-120	-35	-119	-41	-23	90	7	59		2.81	-835	-86	45	11	38	-111	-65	-63
2.81167	-108	-17	-131	-47	25	89	25	52		2.81167	-848	-112	45	37	12	-130	-64	-56
2.81333	-90	0	-125	-46	55	53	-4	45		2.81333	-834	-80	39	17	5	-136	-58	-102
2.815	-60	36	-137	-34	13	53	-10	45		2.815	-815	-62	20	18	12	-117	-64	-122
2.81667	-49	42	-125	-4	25	41	-17	46		2.81667	-847	-74	-11	17	5	-142	-63	-135
2.81833	-80	25	-124	7	13	47	-23	76		2.81833	-873	-61	-11	5	0	-155	-51	-135
2.82	-92	6	-113	-29	-10	47	-42	83		2.82	-866	-68	-25	11	37	-154	-64	-122
2.82167	-85	0	-137	-5	18	10	-41	83		2.82167	-898	-36	-18	18	43	-141	-70	-154
2.82333	-79	-12	-149	0	7	34	-29	88		2.82333	-910	-4	0	30	50	-161	-83	-174
2.825	-97	-7	-174	-29	-41	16	-29	118		2.825	-923	-10	19	10	31	-181	-102	-194
2.82667	-67	-7	-192	-54	-23	22	-59	112		2.82667	-911	-3	24	-2	12	-200	-128	-207
2.82833	-67	-19	-174	-96	-41	4	-59	113		2.82833	-937	-3	43	-15	25	-219	-127	-206
2.83	-56	-19	-180	-84	-47	-32	-77	118		2.83	-944	14	56	-21	-7	-226	-159	-206
2.83167	-37	-13	-217	-102	-95	-32	-71	88		2.83167	-906	2	56	-40	0	-238	-140	-212
2.83333	-50	-7	-236	-126	-131	-56	-59	94		2.83333	-886	-4	37	-46	-6	-212	-81	-166
2.835	-43	22	-235	-126	-107	-43	-46	87		2.835	-855	-10	56	-60	-44	-218	-94	-179
2.83667	-13	22	-230	-157	-113	-24	-40	93		2.83667	-854	-29	30	-60	-32	-206	-88	-192
2.83833	-7	-1	-230	-150	-149	-42	-41	94		2.83833	-835	-42	17	-53	-6	-245	-68	-211
2.84	-7	16	-192	-127	-174	0	-35	100		2.84	-829	-86	43	-59	-31	-246	-88	-211
2.84167	-14	-1	-216	-114	-137	11	-23	93		2.84167	-803	-92	62	-85	-31	-252	-95	-173
2.84333	-19	-19	-223	-138	-119	5	-10	93		2.84333	-803	-80	88	-40	-31	-221	-127	-185
2.845	-7	4	-223	-138	-94	29	13	100		2.845	-783	-54	87	-20	-50	-201	-127	-191
2.84667	-13	16	-199	-90	-82	36	1	99		2.84667	-752	-60	101	-13	-62	-195	-146	-185
2.84833	-7	17	-211	-113	-94	48	0	118		2.84833	-733	-92	108	5	-68	-195	-172	-166
2.85	-31	17	-211	-107	-70	30	25	136		2.85	-701	-86	76	-26	-75	-215	-166	-173
2.85167	-1	0	-223	-84	-52	61	42	130		2.85167	-695	-61	38	-6	-75	-182	-166	-154
2.85333	-19	-18	-205	-53	-51	61	91	148		2.85333	-689	-55	57	6	-69	-162	-154	-160
2.855	-37	-5	-229	-5	-21	97	73	160		2.855	-676	-43	13	13	-82	-149	-154	-128
2.85667	-37	-42	-229	0	2	92	90	147		2.85667	-657	-74	32	18	-30	-168	-141	-155
2.85833	-36	-47	-205	18	-3	117	72	166		2.85833	-657	-62	64	32	-56	-110	-141	-187
2.86	-30	-35	-204	30	26	117	66	153		2.86	-677	-55	84	44	-63	-123	-148	-194
2.86167	5	-53	-199	36	32	135	78	159		2.86167	-689	-62	78	44	-12	-104	-129	-207
2.86333	-13	-71	-205	60	20	111	72	147		2.86333	-683	-75	104	38	-12	-103	-135	-213
2.865	-43	-59	-180	67	14	123	66	147		2.865	-708	-56	117	57	-11	-91	-141	-200
2.86667	-31	-96	-206	61	51	111	66	129		2.86667	-696	-31	97	51	-18	-104	-122	-154
2.86833	-60	-102	-188	73	26	93	42	135		2.86833	-708	-18	110	57	-5	-110	-121	-135
2.87	-72	-121	-193	85	19	93	42	178		2.87	-715	-6	103	25	-18	-135	-128	-135
2.87167	-35	-121	-212	102	32	93	43	165		2.87167	-721	-12	110	11	6	-142	-122	-135
2.87333	-29	-146	-241	73	38	98	78	165		2.87333	-721	-31	110	-26	18	-161	-109	-135
2.875	-17	-140	-223	54	50	116	72	165		2.875	-734	-32	148	-46	12	-186	-70	-122
2.87667	0	-134	-223	42	50	152	55	135		2.87667	-753	-25	154	-45	5	-180	-63	-95
2.87833	30	-110	-230	42	56	134	49	124		2.87833	-747	-38	205	-71	38	-180	-24	-56
2.88	30	-86	-248	41	38	133	24	130		2.88	-709	-62	179	-71	13	-187	14	-49
2.88167	72	-68	-253	59	38	115	30	94		2.88167	-703	-68	211	-78	38	-174	7	-81
2.88333	79	-19	-253	60	37	157	54	100		2.88333	-683	-37	224	-39	-6	-181	7	-49
2.885	54	-25	-241	41	55	163	73	94		2.885	-682	-24	230	-27	13	-199	13	-10
2.88667	30	-32	-266	42	61	169	60	118		2.88667	-669	-31	243	-33	13	-173	0	-16
2.88833	5	-14	-272	36	44	144	78	94		2.88833	-657	-12	243	-7	32	-148	-5	-10
2.89	-6	16	-259	36	19	162	90	95		2.89	-637	38	249	-14	19	-142	-50	-10
2.89167	-6	22	-265	23	25	174	120	94		2.89167	-631	-11	243	-14	0	-148	-51	1
2.89333	-30	16	-259	5	-28	180	157	82		2.89333	-657	-11	256	3	6	-128	-44	-11
2.895	-24	10	-259	29	-16	186	194	82		2.895	-676	-24	256	30	25	-147	-25	-18
2.89667	0	53	-241	29	7	198	193	46		2.89667	-689	-55	212	24	57	-160	-45	-11
2.89833	-24	65	-235	35	-35	193	163	22		2.89833	-676	-74	180	35	51	-154	-38	-17
2.9	-36	59	-234	47	-47	174	139	28		2.9	-720	-55	186	61	57	-134	-38	-10
2.90167	-49	35	-234	66	-77	162	158	28		2.90167	-733	-68	154	67	57	-83	-32	-5
2.90333	-55	35	-215	41	-66	144	139	52		2.90333	-707	-81	160	61	63	-77	-45	-63
2.905	-73	48	-197	24	-90	133	145	15		2.905	-720	-89	148	81	50	-90	-77	-96
2.90667	-92	48	-167	24	-83	139	163	27		2.90667	-745	-108	141	81	62	-64	-135	-97
2.90833	-104	53	-162	0	-89	152	133	39		2.90833	-739	-95	141	99	43	-58	-96	-97
2.91	-116	40	-138	-6	-101	121	85	27		2.91	-751	-107	89	81	43	-45	-83	-90
2.91167	-85	46	-143	0	-76	126	103	27		2.91167	-745	-152	109	42	44	-65	-109	-97
2.91333	-73	46	-119	16	-100	115	116	27		2.91333	-765	-164	102	61	51	-78	-109	-135
2.915	-61	41	-138	11	-107	90	61	27		2.915	-770	-177	64	61	25	-117	-121	-148
2.91667	-31	11	-162	-12	-83	84	87	20		2.91667	-784	-203	90	48	31	-136	-69	-160
2.91833	-6	-6	-187	-6	-46	85	74	15		2.91833	-796	-140	115	49	18	-124	-70	-154
2.92	29	-6	-217	-1	-34	55	44	21		2.92	-771	-140	76	68	32	-124	-95	-185
2.92167	35	16	-230	-19	-15	42	19	15		2.92167	-746	-146	57	29	-12	-118	-89	-192
2.92333	23	-38	-230	-25	-38	36	32	9		2.92333	-720	-133	57	22	-19	-112	-56	-166
2.925	35	-50	-236	-19	-51	12	32	-8		2.925	-740	-107	76	10	-25	-99	-62	-161
2.92667	41	3	-255	16	-51	36	44	9		2.92667	-701	-101	76	16	-44	-119	-88	-206
2.92833	66	-8	-218	5	-15	30	44	-14		2.92833	-702	-95	108	35	-44	-132	-127	-212
2.93	72	-20	-242	0	-32	18	68	9		2.93	-740	-56	109	87	-31	-145	-121	-186
2.93167	59	-62	-230	29	-32	30	50	27		2.93167	-734	-11	108	74	-44	-151	-134	-205
2.93333	48	-57	-254	4	-26	6	50	21		2.93333	-734	-11	109	61	-31	-170	-121	-199
2.935	23	-62	-243	4	-14	0	74	34		2.935	-785	-30	103	42	-50	-196	-147	-204
2.93667	35	-80	-237	-7	-26	0	111	58		2.93667	-786	-11	142	36	-51	-190	-167	-205
2.93833	17	-80	-267	-1	-27	-29	68	76		2.93833	-773	1	109	55	-26	-151	-174	-185
2.94	17	-86	-248	-55	-21	-5	62	71		2.94	-760	-4	84	55	-7	-163	-154	-166
2.94167	17	-32	-254	-43	-21	12	74	77		2.94167	-772	-5	70	29	-13	-156	-148	-153
2.94333	17	-32	-230	-13	-33	-29	73	119		2.94333	-792	-4	64	42	-6	-143	-129	-147
2.945	-6	-20	-229	-43	-58	-36	79	167		2.945	-786	-35	77	4	0	-162	-155	-147
2.94667	11	-14	-229	-37	-39	0	67	173		2.94667	-779	-54	96	-8	12	-156	-149	-147
2.94833	-6	-19	-253	-80	-58	-36	79	186		2.94833	-804	-48	110	4	32	-129	-187	-153
2.95	-18	23	-259	-92	-71	-36	67	216		2.95	-830	-80	110	-1	6	-142	-187	-179
2.95167	-24	5	-247	-135	-66	-5	62	221		2.95167	-818	-93	116	5	6	-149	-219	-192
2.95333	-42	-31	-241	-134	-59	0	74	228		2.95333	-812	-87	103	-8	13	-129	-174	-179
2.955	-85	-14	-265	-122	-66	-18	86	227		2.955	-805	-80	78	-14	7	-123	-187	-166
2.95667	-67	-14	-271	-116	-72	0	61	227		2.95667	-780	-112	52	-72	-24	-116	-168	-115
2.95833	-48	10	-259	-140	-60	0	68	221		2.95833	-773	-112	46	-71	-18	-117	-161	-96
2.96	-49	-26	-229	-115	-48	17	74	221		2.96	-799	-112	71	-78	-18	-116	-174	-95
2.96167	-43	-31	-253	-151	-84	23	37	203		2.96167	-741	-137	71	-85	-5	-84	-148	-70
2.96333	-30	-26	-258	-116	-103	36	55	185		2.96333	-747	-112	71	-66	19	-135	-167	-76
2.965	11	-44	-234	-128	-121	71	55	173		2.965	-767	-93	71	-117	-5	-140	-173	-89
2.96667	0	-32	-240	-116	-109	66	48	178		2.96667	-754	-74	91	-104	-43	-128	-161	-108
2.96833	0	-44	-228	-111	-109	65	30	196		2.96833	-741	-68	60	-97	-57	-128	-161	-96
2.97	-18	-26	-204	-93	-121	72	31	178		2.97	-734	-49	60	-90	-57	-109	-187	-51
2.97167	-18	-38	-174	-81	-97	60	25	148		2.97167	-734	-23	53	-39	-44	-70	-154	-32
2.97333	-31	-31	-162	-92	-145	42	25	178		2.97333	-740	2	53	-32	-44	-89	-141	-32
2.975	-24	-43	-113	-62	-139	60	19	147		2.975	-747	15	91	-13	-38	-109	-135	-58
2.97667	5	-56	-113	-43	-115	66	12	147		2.97667	-733	34	142	-1	-24	-77	-129	-57
2.97833	17	-13	-89	-43	-115	60	36	129		2.97833	-739	78	110	0	-5	-89	-90	-44
2.98	41	0	-76	-61	-151	36	30	129		2.98	-746	97	136	-6	-5	-102	-83	-25
2.98167	53	5	-77	-79	-133	36	6	148		2.98167	-733	91	136	-19	-30	-103	-77	-32
2.98333	41	6	-59	-67	-150	48	24	149		2.98333	-740	97	193	-19	-11	-109	-89	-83
2.985	29	-6	-107	-74	-151	54	-11	143		2.985	-765	97	193	-20	-30	-108	-83	-103
2.98667	72	-5	-125	-86	-151	54	6	125		2.98667	-739	90	193	5	-50	-122	-70	-109
2.98833	72	6	-125	-62	-120	54	24	118		2.98833	-785	116	199	-19	-44	-109	-70	-103
2.99	78	6	-156	-73	-114	66	-5	142		2.99	-817	85	167	0	-56	-71	-51	-97
2.99167	60	37	-138	-73	-89	61	18	154		2.99167	-811	79	218	31	-56	-71	-38	-117
2.99333	66	30	-181	-36	-71	66	31	149		2.99333	-843	129	205	31	-63	-71	-51	-97
2.995	85	37	-205	-55	-95	48	49	143		2.995	-818	129	223	24	-17	-84	-57	-97
2.99667	91	73	-223	-66	-65	73	55	120		2.99667	-844	129	230	50	-17	-116	-71	-103
2.99833	90	73	-236	-85	-71	67	36	143		2.99833	-825	128	198	19	-36	-129	-91	-116
3	84	85	-260	-85	-77	66	42	150		3	-819	121	210	31	-50	-129	-97	-136
3.00167	84	97	-284	-91	-77	102	66	174		3.00167	-805	140	178	38	-43	-110	-65	-103
3.00333	72	127	-266	-97	-58	108	54	125		3.00333	-824	121	172	32	-44	-148	-104	-109
3.005	78	127	-283	-61	-65	109	78	137		3.005	-825	115	216	51	-38	-123	-117	-103
3.00667	54	134	-295	-73	-40	133	84	125		3.00667	-818	102	197	38	-25	-123	-136	-109
3.00833	60	128	-307	-36	-46	134	108	119		3.00833	-844	121	203	70	-13	-104	-123	-103
3.01	66	140	-307	-23	-22	116	121	101		3.01	-831	102	184	89	-25	-110	-143	-96
3.01167	53	140	-277	-23	-4	115	145	107		3.01167	-811	96	203	70	-13	-123	-137	-90
3.01333	29	150	-271	-17	2	115	115	138		3.01333	-805	108	216	31	25	-97	-150	-77
3.015	47	144	-247	-36	-22	110	109	144		3.015	-792	102	216	64	45	-110	-182	-71
3.01667	29	163	-228	-24	-22	104	139	132		3.01667	-773	95	255	56	38	-105	-189	-90
3.01833	42	138	-241	0	-34	98	121	119		3.01833	-773	83	222	69	25	-85	-188	-83
3.02	30	145	-240	-5	-58	87	115	137		3.02	-780	58	241	56	89	-92	-175	-83
3.02167	6	151	-222	0	-65	98	103	107		3.02167	-767	51	281	30	83	-92	-168	-70
3.02333	12	121	-216	31	-40	79	108	131		3.02333	-754	52	280	36	83	-60	-169	-122
3.025	36	90	-216	37	-53	104	102	101		3.025	-780	34	292	17	115	-73	-155	-161
3.02667	24	66	-167	44	-71	92	84	89		3.02667	-780	21	267	17	109	-73	-162	-116
3.02833	54	78	-149	55	-59	62	79	46		3.02833	-793	27	305	30	83	-105	-168	-122
3.03	48	29	-155	55	-54	55	73	64		3.03	-755	40	305	62	109	-105	-161	-115
3.03167	24	23	-155	61	-47	55	36	88		3.03167	-723	34	254	43	117	-118	-167	-89
3.03333	24	11	-143	67	-60	49	30	88		3.03333	-704	21	273	18	129	-105	-168	-82
3.035	43	10	-149	31	-103	67	6	81		3.035	-697	27	287	18	142	-92	-167	-102
3.03667	68	16	-161	24	-109	91	-29	87		3.03667	-691	46	274	11	154	-73	-135	-82
3.03833	68	29	-186	30	-127	67	-17	75		3.03833	-699	27	268	11	142	-80	-141	-128
3.04	50	60	-186	37	-146	66	-17	68		3.04	-672	14	242	30	135	-106	-122	-115
3.04167	38	85	-186	79	-164	78	-23	87		3.04167	-659	-3	235	56	121	-125	-96	-108
3.04333	55	55	-173	43	-164	65	-53	93		3.04333	-672	2	216	63	108	-125	-70	-95
3.045	55	60	-209	30	-164	64	-41	81		3.045	-659	-5	210	44	122	-150	-84	-102
3.04667	61	42	-191	-17	-133	70	-59	64		3.04667	-672	1	146	44	90	-150	-122	-115
3.04833	67	18	-198	-42	-139	107	-22	75		3.04833	-703	-17	133	57	51	-163	-97	-103
3.05	67	5	-221	-54	-194	107	-64	69		3.05	-710	-36	141	57	64	-144	-84	-64
3.05167	19	42	-222	-42	-205	89	-58	69		3.05167	-703	-36	186	64	38	-131	-64	-44
3.05333	25	60	-241	-42	-181	113	-40	50		3.05333	-709	-18	212	44	12	-131	-71	-64
3.055	13	42	-241	-36	-217	107	-71	57		3.055	-715	-62	180	12	18	-144	-51	-52
3.05667	13	49	-235	-36	-247	113	-65	63		3.05667	-747	-82	161	-7	-13	-139	-26	-38
3.05833	-4	66	-235	-48	-260	65	-59	57		3.05833	-779	-81	187	44	-39	-144	-39	-52
3.06	-16	85	-205	-48	-247	41	-76	58		3.06	-780	-100	186	43	-65	-163	-64	-46
3.06167	-34	79	-187	-55	-186	53	-47	88		3.06167	-767	-132	173	43	-77	-189	-71	-39
3.06333	-53	80	-187	-18	-180	4	-71	94		3.06333	-774	-158	167	50	-78	-195	-70	-59
3.065	-47	61	-139	-48	-161	4	-83	88		3.065	-754	-158	147	44	-117	-201	-96	-13
3.06667	-47	49	-188	-72	-143	-19	-83	53		3.06667	-805	-158	141	32	-129	-201	-90	-32
3.06833	-22	30	-206	-96	-100	-25	-107	40		3.06833	-799	-120	147	6	-161	-182	-78	-38
3.07	-47	30	-194	-109	-88	4	-95	46		3.07	-806	-100	121	0	-161	-188	-97	-71
3.07167	-59	42	-182	-103	-81	-24	-126	51		3.07167	-786	-119	122	6	-156	-169	-109	-83
3.07333	-41	48	-194	-79	-94	-48	-125	51		3.07333	-748	-138	166	19	-149	-207	-83	-70
3.075	-53	54	-212	-67	-82	-66	-132	34		3.075	-735	-163	178	25	-149	-169	-102	-103
3.07667	-47	72	-194	-80	-76	-97	-107	52		3.07667	-723	-164	171	6	-149	-214	-102	-129
3.07833	-47	48	-206	-104	-64	-97	-96	94		3.07833	-716	-133	158	0	-117	-219	-83	-96
3.08	-48	60	-224	-49	-58	-79	-107	76		3.08	-697	-145	113	6	-142	-200	-64	-96
3.08167	-41	35	-218	-91	-40	-85	-107	82		3.08167	-697	-139	107	6	-104	-187	-76	-96
3.08333	-48	53	-261	-91	-16	-103	-113	88		3.08333	-697	-139	106	-12	-103	-186	-102	-97
3.085	-30	41	-272	-103	-3	-72	-107	70		3.085	-697	-114	113	-25	-84	-180	-70	-109
3.08667	-36	35	-284	-109	-9	-29	-113	63		3.08667	-722	-127	88	-26	-103	-154	-38	-122
3.08833	0	59	-271	-90	-58	-24	-144	40		3.08833	-714	-120	81	-45	-77	-149	-45	-97
3.09	-12	77	-284	-109	-40	12	-131	34		3.09	-695	-114	88	-44	-57	-149	-39	-103
3.09167	0	72	-308	-109	-34	6	-125	39		3.09167	-720	-101	114	-39	-6	-142	-19	-116
3.09333	-7	47	-278	-85	-28	18	-89	57		3.09333	-714	-94	82	-45	-6	-141	-20	-129
3.095	-13	60	-278	-115	-53	18	-53	76		3.095	-739	-107	76	-39	38	-135	-7	-96
3.09667	0	66	-259	-91	-65	-17	-59	69		3.09667	-739	-120	82	-32	57	-128	-26	-83
3.09833	5	65	-254	-79	-47	-24	-28	70		3.09833	-752	-88	76	-38	38	-141	-7	-70
3.1	11	78	-235	-91	-53	12	-47	63		3.1	-797	-82	51	-65	70	-122	4	-57
3.10167	35	78	-180	-49	-47	6	-35	45		3.10167	-823	-31	58	-57	115	-167	5	-12
3.10333	35	66	-174	-48	-17	24	-40	45		3.10333	-810	-12	71	-39	127	-129	-13	-4
3.105	23	78	-156	-24	0	24	-52	-9		3.105	-829	-31	19	-20	121	-116	-19	-37
3.10667	48	84	-132	-48	-11	6	-34	-2		3.10667	-842	-25	32	-59	159	-135	-51	-18
3.10833	41	90	-137	-31	-16	19	1	3		3.10833	-823	-5	57	-20	165	-122	-45	-57
3.11	60	108	-113	-36	-16	49	7	-8		3.11	-811	12	38	-40	165	-148	-31	-24
3.11167	60	126	-113	-18	-34	79	-3	9		3.11167	-792	-18	38	-27	159	-154	-45	-50
3.11333	84	108	-119	0	-40	85	1	-2		3.11333	-805	-31	63	-33	185	-141	-24	-63
3.115	83	72	-132	-6	-46	97	26	-15		3.115	-792	7	38	-27	184	-141	-5	-83
3.11667	84	96	-143	0	-34	103	31	-14		3.11667	-824	13	50	-21	145	-128	-5	-70
3.11833	66	90	-138	-12	-46	73	31	-2		3.11833	-831	7	63	30	146	-134	-5	-57
3.12	78	77	-156	-12	-59	61	1	-2		3.12	-805	7	115	17	171	-129	-31	-57
3.12167	71	83	-150	11	-58	85	-34	-39		3.12167	-780	14	116	44	190	-149	-50	-64
3.12333	65	83	-156	-18	-65	103	-10	-20		3.12333	-787	26	109	17	191	-136	-30	-6
3.125	71	77	-168	-18	-77	121	1	-33		3.125	-748	-5	115	11	197	-161	-50	13
3.12667	53	101	-157	5	-95	78	14	-38		3.12667	-722	-11	153	30	159	-136	-30	-19
3.12833	11	94	-187	-43	-90	83	-10	3		3.12833	-722	-30	115	17	108	-136	-30	-71
3.13	23	106	-218	-44	-96	77	-4	-2		3.13	-722	-68	108	-7	127	-130	-50	-52
3.13167	54	83	-200	-55	-84	83	-5	16		3.13167	-722	-55	160	-26	101	-124	-70	-14
3.13333	59	83	-212	-38	-95	84	-30	22		3.13333	-722	-55	147	-12	120	-130	-45	-7
3.135	59	102	-219	-37	-72	76	-36	28		3.135	-715	-74	128	-12	107	-144	-64	51
3.13667	47	84	-224	-25	-66	71	-42	34		3.13667	-753	-74	148	-6	140	-131	-58	51
3.13833	59	48	-225	0	-73	28	-36	46		3.13833	-727	-48	186	-32	139	-131	-90	83
3.14	41	54	-218	-24	-73	-13	-12	52		3.14	-708	-48	186	-39	120	-131	-83	103
3.14167	5	42	-231	-36	-36	-26	-12	76		3.14167	-733	-74	218	-58	102	-137	-77	90
3.14333	-6	-24	-206	-43	-48	-19	6	83		3.14333	-728	-42	179	-58	147	-137	-70	103
3.145	11	-5	-212	-18	-54	10	-5	83		3.145	-734	-69	185	-90	127	-117	-90	123
3.14667	23	-18	-218	0	-121	22	-5	90		3.14667	-747	-56	172	-90	121	-131	-64	110
3.14833	-12	-29	-182	6	-90	29	6	120		3.14833	-753	-75	184	-72	76	-118	-83	116
3.15	-18	-60	-212	18	-72	30	-30	96		3.15	-786	-88	197	-39	76	-123	-83	83
3.15167	-18	-53	-224	31	-67	24	-54	114		3.15167	-792	-100	211	-32	89	-111	-76	58
3.15333	-30	-65	-242	20	-29	30	-54	120		3.15333	-792	-82	229	-71	114	-111	-103	58
3.155	-24	-59	-248	14	-17	55	-48	90		3.155	-779	-88	230	-33	139	-116	-102	83
3.15667	-43	-83	-205	20	-17	67	-41	96		3.15667	-766	-43	218	-46	107	-136	-84	57
3.15833	-61	-83	-217	25	0	48	-16	90		3.15833	-779	-81	186	4	139	-142	-64	38
3.16	-91	-89	-217	56	1	61	1	114		3.16	-767	-93	179	-8	95	-116	-64	12
3.16167	-91	-77	-235	32	-23	79	7	102		3.16167	-754	-119	178	-59	101	-84	-38	-45
3.16333	-110	-89	-241	49	-29	97	14	83		3.16333	-760	-106	204	-46	69	-103	-51	-57
3.165	-116	-54	-229	37	13	91	8	78		3.165	-754	-144	165	-45	69	-90	-39	-45
3.16667	-104	-54	-265	49	7	103	-15	96		3.16667	-754	-132	165	-39	69	-104	-58	-64
3.16833	-98	-42	-259	43	-22	109	-46	78		3.16833	-728	-163	184	-14	76	-103	-77	-51
3.17	-92	6	-259	73	-46	127	-21	71		3.17	-735	-176	158	-33	56	-104	-90	-57
3.17167	-98	36	-247	36	-28	128	-40	71		3.17167	-715	-189	120	-20	56	-98	-90	-96
3.17333	-123	66	-210	42	26	151	-64	53		3.17333	-703	-189	107	-1	44	-97	-90	-83
3.175	-104	91	-247	30	2	133	-76	46		3.175	-728	-176	120	-27	88	-78	-122	-89
3.17667	-80	103	-235	41	32	145	-39	59		3.17667	-702	-169	127	-46	76	-84	-77	-83
3.17833	-98	90	-235	5	8	120	-39	65		3.17833	-696	-145	127	-28	57	-110	-116	-56
3.18	-104	78	-217	-6	-16	144	-46	47		3.18	-728	-144	95	-15	39	-135	-97	-17
3.18167	-122	77	-211	23	-39	144	-70	70		3.18167	-733	-126	94	-34	32	-116	-123	3
3.18333	-128	107	-235	24	-40	156	-58	89		3.18333	-753	-113	88	-34	19	-129	-148	3
3.185	-140	94	-242	0	-59	168	-83	83		3.185	-740	-95	113	-59	14	-122	-174	-3
3.18667	-116	76	-235	-29	-71	144	-114	88		3.18667	-740	-76	113	-40	33	-116	-207	-9
3.18833	-165	64	-217	-11	-101	149	-126	119		3.18833	-746	-64	140	-7	46	-154	-187	9
3.19	-170	58	-193	-66	-108	149	-157	126		3.19	-707	-101	95	-8	33	-129	-219	9
3.19167	-170	28	-193	-47	-107	191	-163	95		3.19167	-727	-89	89	-21	13	-141	-232	-9
3.19333	-169	53	-163	-77	-138	155	-168	107		3.19333	-727	-96	76	-1	-5	-128	-233	-9
3.195	-187	17	-145	-78	-120	155	-156	101		3.195	-727	-96	51	-7	7	-148	-207	-3
3.19667	-181	23	-139	-108	-83	137	-169	112		3.19667	-720	-115	51	-14	6	-108	-214	-2
3.19833	-175	-18	-144	-89	-54	119	-145	149		3.19833	-727	-103	89	-8	13	-121	-220	-3
3.2	-133	-24	-168	-108	-60	125	-127	149		3.2	-714	-122	70	-27	-5	-128	-194	-23
3.20167	-127	-48	-150	-95	-72	101	-121	161		3.20167	-682	-121	63	-20	-50	-134	-201	-49
3.20333	-133	-24	-150	-107	-102	95	-152	137		3.20333	-689	-109	44	-26	-50	-135	-226	-55
3.205	-120	-47	-138	-82	-126	126	-157	113		3.205	-721	-134	43	-45	-69	-135	-207	-56
3.20667	-78	-53	-131	-58	-108	120	-151	112		3.20667	-689	-140	37	-44	-63	-153	-213	-95
3.20833	-84	-47	-108	-76	-120	120	-145	118		3.20833	-664	-185	50	-45	-70	-134	-194	-88
3.21	-84	-47	-120	-64	-126	114	-127	100		3.21	-683	-236	50	-25	-82	-153	-162	-102
3.21167	-48	-47	-101	-64	-138	138	-115	124		3.21167	-664	-242	31	-25	-89	-153	-155	-102
3.21333	-66	-66	-108	-82	-101	126	-97	118		3.21333	-690	-255	11	-38	-121	-186	-142	-108
3.215	-35	-54	-96	-94	-83	115	-97	129		3.215	-677	-248	11	-38	-140	-142	-162	-103
3.21667	-18	-54	-114	-82	-65	116	-91	117		3.21667	-664	-242	30	-51	-127	-174	-110	-129
3.21833	-30	-49	-126	-95	-77	85	-48	153		3.21833	-664	-197	24	-58	-120	-193	-84	-115
3.22	-37	-61	-144	-101	-46	122	-55	111		3.22	-651	-190	36	-64	-88	-213	-71	-83
3.22167	-13	-25	-163	-65	-40	128	-61	111		3.22167	-638	-184	49	-26	-95	-239	-77	-83
3.22333	-32	-43	-193	-83	-51	145	-60	94		3.22333	-657	-165	50	0	-95	-233	-77	-96
3.225	-37	-56	-188	-59	-51	146	-30	58		3.225	-632	-158	44	-51	-101	-246	-32	-89
3.22667	-80	-62	-187	-41	-33	133	-24	64		3.22667	-612	-145	57	-25	-69	-220	-52	-83
3.22833	-73	-81	-170	-53	-32	139	12	27		3.22833	-644	-152	95	-32	-76	-206	-38	-63
3.23	-73	-111	-170	-53	-32	127	30	39		3.23	-657	-158	89	-13	-76	-206	-26	-77
3.23167	-104	-105	-182	-40	-3	139	36	40		3.23167	-638	-164	83	-7	-76	-162	-26	-77
3.23333	-110	-94	-206	-40	2	176	30	28		3.23333	-644	-151	90	-20	-64	-136	-12	-57
3.235	-122	-106	-212	-34	20	139	30	28		3.235	-645	-152	96	-40	-51	-130	-26	-51
3.23667	-79	-105	-194	-59	7	163	12	15		3.23667	-612	-94	96	-40	-26	-124	-45	-38
3.23833	-109	-86	-225	-47	37	151	-23	9		3.23833	-593	-81	115	-53	-32	-111	-71	13
3.24	-103	-62	-200	-28	25	138	-17	-14		3.24	-561	-69	115	-53	-13	-104	-64	25
3.24167	-98	-56	-231	-28	13	126	-22	-37		3.24167	-549	-76	128	-34	-7	-117	-51	45
3.24333	-91	-25	-212	-10	7	114	13	-19		3.24333	-568	-56	160	-40	-2	-130	-89	85
3.245	-97	-19	-194	-28	31	114	7	-25		3.245	-574	-107	153	-20	-21	-117	-109	39
3.24667	-109	-25	-200	-28	-4	96	20	-7		3.24667	-567	-81	89	-33	-40	-104	-109	-6
3.24833	-133	-37	-205	-46	7	77	1	28		3.24833	-593	-94	63	-33	-7	-78	-103	-6
3.25	-133	-24	-205	-40	-11	71	7	23		3.25	-580	-69	95	-85	-27	-97	-122	-5
3.25167	-115	-24	-218	-46	-11	71	-10	29		3.25167	-605	-75	88	-46	-33	-90	-174	6
3.25333	-109	0	-219	-70	-35	59	-9	29		3.25333	-630	-82	101	-66	-59	-97	-187	26
3.255	-109	5	-194	-41	-11	59	-22	23		3.255	-617	-44	88	-47	-38	-123	-187	20
3.25667	-91	24	-193	-53	18	77	-10	40		3.25667	-605	-83	94	-46	0	-117	-174	27
3.25833	-61	18	-187	-78	30	29	-4	63		3.25833	-592	-89	93	-46	-20	-130	-181	20
3.26	-61	6	-188	-54	-5	17	7	69		3.26	-624	-76	144	-14	-45	-143	-193	-5
3.26167	-61	37	-194	-36	25	35	38	93		3.26167	-619	-50	138	5	-58	-137	-167	-50
3.26333	-86	36	-175	-36	49	23	31	106		3.26333	-638	-82	125	18	-51	-130	-148	-89
3.265	-62	36	-163	-30	50	29	56	69		3.265	-650	-76	138	24	-64	-129	-148	-134
3.26667	-62	48	-211	-54	55	42	86	93		3.26667	-644	-88	151	37	-45	-123	-123	-153
3.26833	-86	48	-180	-91	43	54	110	111		3.26833	-676	-88	151	17	-39	-129	-122	-192
3.27	-80	36	-199	-79	19	66	85	87		3.27	-715	-106	151	11	-31	-103	-71	-218
3.27167	-62	35	-205	-54	2	73	110	75		3.27167	-714	-94	177	23	-12	-104	-51	-166
3.27333	-62	48	-212	-66	51	97	109	56		3.27333	-728	-94	222	23	0	-110	-45	-179
3.275	-50	24	-200	-24	44	110	115	20		3.275	-716	-75	279	11	-25	-78	-45	-159
3.27667	-43	30	-175	-24	50	91	103	38		3.27667	-722	-101	254	42	-12	-98	-51	-166
3.27833	-37	54	-181	17	38	103	104	32		3.27833	-709	-75	222	43	19	-110	0	-159
3.28	-43	61	-162	17	68	109	109	51		3.28	-722	-114	234	38	45	-104	0	-152
3.28167	-43	85	-174	-7	62	110	140	51		3.28167	-747	-120	190	44	32	-90	25	-133
3.28333	-73	85	-180	-13	26	115	140	33		3.28333	-754	-81	190	57	-31	-71	12	-133
3.285	-91	102	-186	-25	1	121	121	10		3.285	-766	-81	171	57	7	-58	24	-146
3.28667	-110	97	-185	-37	13	126	128	28		3.28667	-766	-95	152	64	7	-45	44	-113
3.28833	-115	61	-186	-55	-10	126	110	16		3.28833	-778	-107	146	38	7	-44	18	-88
3.29	-115	55	-180	-86	-76	108	122	-1		3.29	-797	-113	166	12	13	-58	25	-43
3.29167	-145	60	-168	-104	-70	132	116	28		3.29167	-803	-126	152	18	7	-39	19	-17
3.29333	-127	60	-119	-97	-64	156	86	22		3.29333	-790	-126	179	12	-18	-65	26	-11
3.295	-78	54	-125	-80	-75	138	67	-1		3.295	-790	-113	121	13	-24	-33	39	-11
3.29667	-72	42	-94	-86	-39	163	61	10		3.29667	-752	-120	114	13	-50	-26	20	1
3.29833	-78	42	-94	-92	-40	108	13	10		3.29833	-739	-108	107	32	-37	-33	0	20
3.3	-48	41	-81	-98	-65	90	25	35		3.3	-758	-133	101	25	-44	-78	6	33
[truncated: 45,960 more rows]

## Sheet: Figure 4
Figure 4B
	Ctrl										SPRING LKO
	Individual Mice								Mean	SD	Individual Mice							Mean	SD
De novo synthesized C16:0	15.8019	11.8999	8.60035	5.15546	8.16381	2.4791	6.65364	3.37385	7.766	4.43709	1.18387	1.69433	1.27135	3.039	1.5137	1.51305	2.59025	1.82936	0.705708
Figure 4C
	Ctrl										SPRING LKO
	Individual Mice								Mean	SD	Individual Mice							Mean	SD
De novo synthesized C16:1	1.28569	1.1254	0.795377	0.232162	0.478352	0.042557	0.402163	0.138283	0.562498	0.460792	0.04174	0.077811	0.097462	0.241123	0.098706	0.102389	0.155732	0.116423	0.0645937
Figure 4D
	Ctrl										SPRING LKO
	Individual Mice								Mean	SD	Individual Mice							Mean	SD
De novo synthesized C18:0	8.52392	4.45831	3.29112	5.09662	5.4025	4.05154	4.89908	2.85365	4.82209	1.73479	1.83271	1.96084	2.19443	3.09423	2.0488	2.2935	3.52039	2.4207	0.635851
Figure 4E
	Ctrl										SPRING LKO
	Individual Mice								Mean	SD	Individual Mice							Mean	SD
De novo synthesized C18:0	11.5253	17.5497	7.83743	2.55577	4.98264	0.920038	4.09143	1.28325	6.3432	5.74398	0.291647	0.849267	0.459717	1.42629	0.721576	0.802095	1.14521	0.813686	0.385766
Figure 4F
Sample	Biological Replicates						Mean	SD
Ctrl	3757	2161	1598	1319	727	1243	1800.83	1067.14
SPRING LKO	361	268	543	254	196	95	286.167	153.364
Ctrl + Sim	253	205	1321*	158	136		188	52.0192
SPRING LKO + Sim	66	30	144	152	46	22	76.6667	57.3225
						* identified as outlier by ROUT analysis
Figure 4G
Timepoint	Ctrl								SPRING LKO
	Individual Mice						Mean	SD	Individual Mice							Mean	SD
0 min	89.5	77.9	48.7	57.6	46.1	50.5	61.7167	17.8319	46.9	42.5	44.3	46.1	44.3	46.1	46.1	45.1857	1.53994
30 min	97.4	95.7	122.2	221.4	151.5	102.7	131.817	48.6658	139.1	145.3	196.6	251.5	223.2	225	233.8	202.071	44.0461
60 min	294.1	324.2	384.4	549.1	458.8	531.4	423.667	106.581	343.7	329.5	414.5	531.4	501.3	487.1	565.1	453.229	92.0953
90 min	669.6	659	736.9	935.3	917.6	829	791.233	121.147	542	552.7	644.8	846.7	804.2	818.4	836.1	720.7	136.4
180 min	1860	1638.5	1984	2063.7	1966.3	1682.8	1865.88	172.293	1302	1160.3	1142.6	1700.5	1355.1	1532.3	1319.7	1358.93	199.071
Figure 4G
	Ctrl								SPRING LKO
	Individual Mice						Mean	SD	Individual Mice							Mean	SD
AUC	136964	127038	149423	172964	162540	145247	149029	16727.6	106298	100257	109103	151503	131631	140112	134211	124731	19467
Figure 4I
Lipid species	Ctrl										SPRING LKO
	Individual Mice								Mean	SD	Individual Mice								Mean	SD
Hepatic cholesterol	2.76	2.36	2.55	2.77	2.39	2.55	2.31	2.52	2.52625	0.172456	2.46	2.23	2.18	2.43	2.1	2.09	2.33	2.15	2.24625	0.144513
Figure 4J
Lipid species	Ctrl										SPRING LKO
	Individual Mice								Mean	SD	Individual Mice								Mean	SD
Hepatic Triglycerides	11.71	14.38	14.16	11.87	25.88	34.75	21.47	18.85	19.1337	8.01898	12.08	8.86	7.72	6.72	17.81	15.48	15.87	6.99	11.4413	4.46428
Figure 4K
Lipid species	Ctrl								SPRING LKO
	Individual Mice						Mean	SD	Individual Mice						Mean	SD
Hepatic cholesterol	2	1.5	1.8	1.1	1.4	1.4	1.53333	0.320416	0.6	0.8	0.7	1	0.5	1.1	0.783333	0.231661
Figure 4L
Lipid species	Ctrl								SPRING LKO
	Individual Mice						Mean	SD	Individual Mice						Mean	SD
Hepatic Triglycerides	14.6	18.5	15.3	14.5	14.9	9.8	14.6	2.78711	5.8	7.7	5.7	3.8	5	5.5	5.58333	1.2703

## Sheet: Figure 5
Figure 5A
Week	Ctrl								SPRING LKO
	Individual Mice						Mean	SD	Individual Mice									Mean	SD
0	1.062	1.011	0.993	1.022	0.936	0.975	0.999833	0.0429391	1.162	1.158	1.099	0.979	0.855	0.975	0.883	0.923	0.967	1.00011	0.113912
1	1.065	0.997	1.019	1.029	0.979	0.983	1.012	0.0325638	1.162	1.13	1.083	1.003	0.887	1.007	0.919	0.939	0.951	1.009	0.0967044
2	1.091	0.99	1.044	1.062	1.044	1.022	1.04217	0.0343885	1.198	1.154	1.126	0.979	0.919	1.039	0.927	0.947	0.987	1.03067	0.10438
3	1.148	1.04	1.091	1.087	1.062	1.037	1.0775	0.0413025	1.222	1.178	1.15	0.995	0.955	1.079	0.931	0.971	1.007	1.05422	0.106624
4	1.152	1.069	1.109	1.109	1.055	1.029	1.08717	0.0445081	1.242	1.21	1.182	0.999	1.011	1.107	0.975	0.991	1.031	1.08311	0.104199
5	1.152	1.044	1.073	1.123	1.058	1.047	1.08283	0.0445036	1.218	1.242	1.21	0.991	1.015	1.134	1.031	1.003	1.047	1.099	0.102115
6	1.177	1.04	1.101	1.137	1.058	1.069	1.097	0.0520961	1.23	1.246	1.238	0.995	1.043	1.134	1.031	1.031	1.091	1.11544	0.100091
7	1.202	1.083	1.127	1.145	1.037	1.076	1.11167	0.0586094	1.23	1.278	1.27	1.027	1.055	1.178	1.019	1.055	1.115	1.13633	0.104793
8	1.245	1.098	1.159	1.17	1.055	1.08	1.1345	0.0702759	1.246	1.322	1.302	1.023	1.071	1.226	1.039	1.059	1.111	1.15544	0.118272
9	1.263	1.098	1.148	1.163	1.073	1.087	1.13867	0.0703894	1.262	1.362	1.31	1.047	1.055	1.198	1.023	1.015	1.123	1.155	0.132233
10	1.267	1.101	1.13	1.163	1.062	1.091	1.13567	0.0730087	1.266	1.362	1.334	1.043	1.063	1.214	1.043	1.039	1.126	1.16556	0.131119
Figure 5B
	Ctrl								SPRING LKO
	Individual Mice						Mean	SD	Individual Mice									Mean	SD
Liver/BW ratio	0.04261	0.03922	0.03822	0.03715	0.04068	0.0462	0.04068	0.00331178	0.03785	0.03812	0.03892	0.03831	0.03759	0.03618	0.03448	0.04231	0.03546	0.0376911	0.00226438
Figure 5C
	Ctrl								SPRING LKO
	Individual Mice						Mean	SD	Individual Mice									Mean	SD
Plasma Cholesterol	125.7	118.3	100.5	126.5	101.3	105.2	112.917	12.0463	69.6	73.1	65.7	74.2	57.2	41	59.9	57.6	37.1	59.4889	13.2031
Figure 5D
	Ctrl								SPRING LKO
	Individual Mice						Mean	SD	Individual Mice									Mean	SD
Plasma Triglycerides	24.8	15.06	22.14	9.74	17.71	43.4	22.1417	11.684	18.6	21.26	23.03	33.66	31	36.31	30.11	40.74	68.2	33.6567	14.8467
Figure 5E
	Ctrl								SPRING LKO
	Individual Mice						Mean	SD	Individual Mice									Mean	SD
AST	135.546	141	143.727	147.364	158.273	138.273	144.03	8.10399	133.727	147.364	142.818	151	109.182	155.546	157.364	112.818	139.182	138.778	17.4696
Figure 5F
	Ctrl								SPRING LKO
	Individual Mice						Mean	SD	Individual Mice									Mean	SD
ALT	90.4167	82.9167	86.25	85.4167	89.5833	87.9167	87.0833	2.78887	85.4167	109.58*	87.9167	89.5833	88.75	92.0833	87.9167	84.5833	85.4167	87.7083	2.5099
																	* identified as outlier by ROUT analysis
Figure 5H
Diet	Replicates							Mean	SD
Ctrl Chow	0.02	2.39	1.52	0.01	4.89	5.8		2.43833	2.4455
Spring LKO Chow	0.62	0.04	0.14	0.02	1.42	0.01		0.375	0.561916
Ctrl HFrD	18.48	11.61	16.1	13.75	11.13	3.97		12.5067	5.01423
Spring LKO HFrD	0.42	5.36	8.24	3.51	0.93	0.62	9.15	4.03286	3.65714
Figure 5I
	Ctrl								SPRING LKO
	Individual Mice						Mean	SD	Individual Mice									Mean	SD
Hepatic Triglycerides	24.09	13.03	15.13	15.23	11.93	8.66	14.6783	5.20727	5.11	8.68	14.01	4.62	7.19	9.97	8.47	4.98	9.25	8.03111	2.99564
Figure 5J
	Ctrl								SPRING LKO
	Individual Mice						Mean	SD	Individual Mice									Mean	SD
Hepatic Cholesterol	5.36	5.65	6.5	4.67	5.02	3.51	5.11833	1.00474	2.09	2.42	2.1	2.32	2.35	2.01	2.31	2.08	2.05	2.19222	0.154901

## Sheet: Sup. Fig 1
Sup. Fig 1B
	Cre -								Cre +
	Individual Mice						Mean	SD	Individual Mice				Mean	SD
Body weight	30.2	30	31.5	31.1	30.5	31.9	30.8667	0.755425	24.7	26.8	26.5	26.6	26.15	0.974679
							.
Sup. Fig 1C
	Cre -								Cre +
	Individual Mice						Mean	SD	Individual Mice				Mean	SD
Liver/BW ratio	1.5	1.5	1.6	1.4	1.3	1.1	1.4	0.178885	1.1	1.3	1.1	0.7	1.05	0.251661

## Sheet: Sup. Fig 3
Sup. Fig 3B								Sup. Fig 3C
	FPLC Intensity Cholesterol								FPLC Intensity Cholesterol
Minutes	Ctrl Pool 1	Ctrl Pool 2	Ctrl Pool 3	SPRING LKO Pool 1	SPRING LKO Pool 2	SPRING LKO Pool 3		Minutes	Ctrl Pool 1	Ctrl Pool 2	Ctrl Pool 3	SPRING LKO Pool 1	SPRING LKO Pool 2	SPRING LKO Pool 3
20	-4	-223	-185	-25	-661	-75		20	-65	378	-19	-6071	281	752
20.0017	-10	-229	-191	-44	-685	-63		20.0017	-59	378	-19	-6084	300	771
20.0033	1	-253	-161	-62	-685	-69		20.0033	-39	365	-5	-6092	280	784
20.005	25	-211	-137	-62	-673	-45		20.005	-33	391	-12	-6085	312	777
20.0067	1	-199	-137	-50	-691	-39		20.0067	-33	379	13	-6071	261	789
20.0083	-16	-229	-161	-37	-685	-9		20.0083	-14	372	1	-6071	216	771
20.01	-22	-211	-149	-61	-679	-4		20.01	-33	398	27	-6096	184	783
20.0117	-9	-205	-143	-49	-673	-4		20.0117	-32	372	-4	-6046	171	784
20.0133	-16	-217	-148	-61	-673	-16		20.0133	-13	352	2	-6053	223	770
20.015	-4	-199	-178	-73	-679	-16		20.015	-13	326	33	-6059	184	764
20.0167	-4	-193	-172	-67	-674	-27		20.0167	-26	332	52	-6047	216	783
20.0183	8	-169	-172	-73	-680	-58		20.0183	-33	351	33	-6040	209	751
20.02	8	-144	-202	-78	-673	-64		20.02	-66	358	-18	-6034	177	750
20.0217	-22	-131	-203	-60	-607	-70		20.0217	-78	352	-32	-6015	184	750
20.0233	-28	-138	-173	-84	-595	-47		20.0233	-84	326	0	-6002	179	781
20.025	-22	-113	-167	-90	-613	-47		20.025	-97	352	-19	-5983	178	763
20.0267	-22	-108	-179	-102	-607	-46		20.0267	-116	372	-25	-5964	165	724
20.0283	-28	-84	-179	-102	-584	-47		20.0283	-116	347	-5	-5957	159	724
20.03	-28	-96	-184	-102	-565	-35		20.03	-122	366	-6	-5957	178	678
20.0317	-58	-125	-208	-101	-577	-46		20.0317	-129	327	0	-5945	172	678
20.0333	-53	-101	-190	-95	-554	-46		20.0333	-141	340	12	-5958	185	698
20.035	-47	-77	-202	-78	-596	-34		20.035	-141	327	0	-5945	210	684
20.0367	-47	-95	-172	-54	-619	-34		20.0367	-148	347	-13	-5945	255	691
20.0383	-52	-89	-202	-35	-637	-28		20.0383	-173	379	18	-5983	274	723
20.04	-46	-58	-207	-42	-649	-33		20.04	-187	399	5	-5963	222	723
20.0417	-35	-70	-178	-54	-630	-34		20.0417	-187	399	-20	-5963	242	743
20.0433	-52	-52	-172	-36	-636	-4		20.0433	-154	386	-1	-6002	216	716
20.045	-53	-41	-171	-48	-617	19		20.045	-167	373	31	-6002	236	737
20.0467	-53	-34	-141	-31	-605	19		20.0467	-122	380	51	-5976	211	769
20.0483	-10	-71	-165	-31	-623	25		20.0483	-122	380	58	-5982	243	757
20.05	-16	-107	-189	-25	-641	20		20.05	-96	425	18	-5982	249	718
20.0517	2	-125	-202	-25	-623	8		20.0517	-122	438	44	-6007	255	718
20.0533	-21	-143	-183	10	-629	1		20.0533	-103	392	45	-6040	249	706
20.055	-27	-154	-195	4	-616	-15		20.055	-103	379	63	-6026	204	667
20.0567	-20	-131	-159	16	-628	-27		20.0567	-116	378	64	-6027	204	693
20.0583	-14	-137	-153	11	-622	-15		20.0583	-103	391	77	-6027	192	693
20.06	-14	-149	-153	-13	-633	1		20.06	-103	397	44	-6002	211	680
20.0617	-26	-185	-136	-31	-610	-22		20.0617	-103	404	51	-6002	218	700
20.0633	-14	-192	-148	-25	-598	7		20.0633	-115	404	83	-5970	180	673
20.065	-14	-168	-136	-38	-580	20		20.065	-129	385	77	-5958	193	635
20.0667	3	-205	-143	-44	-580	25		20.0667	-149	365	77	-5964	206	628
20.0683	-14	-229	-149	-38	-592	61		20.0683	-142	378	84	-5964	181	641
20.07	15	-229	-192	-19	-599	31		20.07	-180	378	52	-5939	213	648
20.0717	9	-247	-228	-25	-616	49		20.0717	-161	365	72	-5919	207	647
20.0733	33	-277	-221	-37	-634	43		20.0733	-181	365	72	-5932	219	628
20.075	-3	-271	-192	-19	-629	12		20.075	-162	391	123	-5945	194	622
20.0767	9	-241	-167	-49	-634	18		20.0767	-176	378	143	-5940	206	615
20.0783	26	-216	-168	-31	-628	18		20.0783	-150	372	162	-5933	181	628
20.08	32	-210	-192	-73	-604	37		20.08	-182	404	155	-5907	212	660
20.0817	43	-210	-205	-80	-616	49		20.0817	-156	437	142	-5914	213	660
20.0833	49	-204	-223	-81	-605	54		20.0833	-156	449	142	-5907	206	666
20.085	67	-187	-223	-69	-604	31		20.085	-162	462	97	-5907	206	692
20.0867	92	-193	-240	-62	-593	6		20.0867	-142	456	110	-5932	211	691
20.0883	92	-187	-222	-38	-574	43		20.0883	-175	501	104	-5919	211	685
20.09	85	-211	-228	-50	-575	37		20.09	-156	489	104	-5899	244	704
20.0917	67	-187	-209	-42	-581	42		20.0917	-143	508	98	-5925	198	711
20.0933	97	-193	-179	-29	-581	30		20.0933	-116	502	117	-5938	192	743
20.095	85	-169	-203	-24	-564	-4		20.095	-110	509	149	-5900	204	757
20.0967	55	-151	-180	-29	-569	12		20.0967	-116	548	176	-5913	172	756
20.0983	85	-164	-138	-47	-600	-4		20.0983	-103	580	169	-5907	171	736
20.1	67	-140	-126	-59	-594	32		20.1	-122	586	169	-5907	197	710
20.1017	103	-158	-138	-42	-599	51		20.1017	-161	592	162	-5925	216	717
20.1033	91	-207	-125	-18	-599	39		20.1033	-154	579	156	-5925	236	724
20.105	56	-237	-77	17	-598	57		20.105	-147	580	150	-5887	255	704
20.1067	43	-249	-65	47	-648	63		20.1067	-128	567	189	-5881	249	691
20.1083	49	-256	-52	84	-636	27		20.1083	-141	547	164	-5893	287	679
20.11	37	-231	-40	96	-636	68		20.11	-155	568	176	-5880	281	698
20.1117	37	-255	-22	102	-655	62		20.1117	-142	548	202	-5887	287	673
20.1133	-4	-225	-28	89	-661	68		20.1133	-143	548	208	-5868	306	659
20.115	1	-231	-59	78	-691	68		20.115	-136	529	195	-5887	312	647
20.1167	13	-213	-89	60	-666	68		20.1167	-110	516	169	-5900	313	641
20.1183	13	-230	-101	41	-660	74		20.1183	-135	528	143	-5907	319	647
20.12	2	-224	-131	16	-630	74		20.12	-135	515	110	-5868	339	641
20.1217	-4	-237	-125	22	-636	74		20.1217	-122	522	92	-5867	352	641
20.1233	-22	-248	-142	34	-647	75		20.1233	-116	490	84	-5854	352	667
20.125	-33	-260	-135	64	-624	75		20.125	-104	464	90	-5887	353	686
20.1267	-45	-242	-153	58	-593	44		20.1267	-85	457	97	-5919	340	700
20.1283	-82	-229	-172	52	-575	61		20.1283	-66	438	90	-5894	333	706
20.13	-76	-217	-160	28	-575	50		20.13	-72	438	90	-5907	346	693
20.1317	-52	-198	-201	-13	-587	37		20.1317	-59	431	64	-5920	347	693
20.1333	-16	-193	-190	-49	-562	62		20.1333	-46	430	38	-5920	340	699
20.135	-22	-192	-202	-67	-580	116		20.135	-39	437	70	-5959	334	731
20.1367	-28	-216	-226	-55	-585	68		20.1367	-39	418	51	-5985	334	705
20.1383	-58	-180	-251	-73	-574	87		20.1383	-39	431	38	-6003	321	743
20.14	-28	-186	-227	-91	-562	80		20.14	-40	411	31	-5997	315	718
20.1417	-16	-199	-215	-91	-579	62		20.1417	-33	405	69	-5991	283	712
20.1433	-22	-197	-198	-85	-615	50		20.1433	-66	385	44	-5991	289	724
20.145	-10	-191	-204	-97	-646	44		20.145	-59	385	82	-5952	282	718
20.1467	-5	-216	-198	-85	-664	62		20.1467	-47	392	89	-5971	295	730
20.1483	-10	-221	-174	-91	-646	62		20.1483	-47	399	81	-5971	295	724
20.15	13	-221	-181	-97	-641	73		20.15	-27	405	81	-5952	328	697
20.1517	0	-233	-187	-96	-623	68		20.1517	-20	437	94	-5940	347	691
20.1533	6	-257	-157	-84	-629	109		20.1533	-14	431	81	-5920	314	677
20.155	36	-239	-144	-96	-629	85		20.155	-1	411	88	-5927	282	684
20.1567	30	-221	-162	-90	-618	84		20.1567	5	444	114	-5913	269	697
20.1583	12	-233	-145	-72	-594	61		20.1583	-20	431	120	-5939	294	716
20.16	0	-228	-186	-37	-619	25		20.16	-53	451	121	-5933	288	722
20.1617	12	-203	-168	-54	-601	49		20.1617	-78	457	88	-5907	288	696
20.1633	18	-203	-138	-73	-601	42		20.1633	-72	456	107	-5900	307	690
20.165	42	-239	-125	-73	-625	-5		20.165	-104	456	95	-5881	313	678
20.1667	48	-245	-155	-49	-625	19		20.1667	-117	475	115	-5888	295	691
20.1683	29	-239	-167	-18	-626	25		20.1683	-130	488	63	-5907	307	704
20.17	36	-228	-154	-13	-584	0		20.17	-111	475	69	-5913	288	691
20.1717	53	-204	-142	-36	-547	-29		20.1717	-92	430	76	-5932	282	704
20.1733	36	-168	-118	-36	-517	-5		20.1733	-72	429	83	-5958	288	703
20.175	66	-180	-131	-61	-517	-23		20.175	-117	416	96	-5959	282	703
20.1767	59	-192	-161	-61	-505	-53		20.1767	-149	428	70	-5971	256	723
20.1783	72	-180	-131	-110	-523	-35		20.1783	-155	390	44	-5939	250	749
20.18	90	-174	-168	-116	-522	-59		20.18	-168	416	25	-5933	276	781
20.1817	91	-180	-144	-116	-516	-40		20.1817	-174	422	31	-5964	289	807
20.1833	85	-192	-144	-85	-516	-46		20.1833	-168	364	11	-5977	308	794
20.185	79	-199	-144	-103	-522	-47		20.185	-175	383	37	-5983	302	775
20.1867	85	-217	-126	-109	-503	-41		20.1867	-181	383	37	-6008	283	801
20.1883	85	-199	-150	-109	-502	-65		20.1883	-161	377	17	-6008	283	795
20.19	97	-193	-181	-109	-496	-46		20.19	-154	357	37	-5995	276	808
20.1917	73	-182	-205	-97	-484	-16		20.1917	-148	351	75	-6002	270	788
20.1933	68	-176	-169	-115	-496	-53		20.1933	-148	345	62	-5996	264	795
20.195	67	-194	-169	-145	-521	-11		20.195	-115	351	81	-5957	276	795
20.1967	79	-199	-169	-133	-533	1		20.1967	-142	390	82	-5951	308	827
20.1983	61	-223	-145	-115	-545	1		20.1983	-174	403	63	-5977	327	808
20.2	61	-229	-139	-109	-563	7		20.2	-232	423	43	-5964	333	795
20.2017	25	-242	-126	-109	-569	25		20.2017	-200	423	62	-5976	345	789
20.2033	25	-235	-125	-90	-581	24		20.2033	-200	436	56	-6002	320	802
20.205	13	-223	-131	-48	-623	6		20.205	-194	456	56	-6034	281	763
20.2067	-11	-217	-112	-29	-635	-5		20.2067	-181	450	82	-6034	287	757
20.2083	-6	-217	-149	-23	-642	-10		20.2083	-206	456	63	-6002	268	731
20.21	12	-229	-160	-59	-629	7		20.21	-219	501	76	-5983	255	705
20.2117	6	-223	-184	-108	-624	30		20.2117	-219	508	70	-5964	236	672
20.2133	5	-217	-196	-96	-624	23		20.2133	-199	521	83	-5964	250	698
20.215	-30	-228	-172	-95	-630	24		20.215	-219	488	116	-5971	243	705
20.2167	-35	-241	-142	-65	-625	36		20.2167	-244	502	64	-5970	243	699
20.2183	-17	-228	-124	-71	-637	30		20.2183	-237	502	45	-5951	268	692
20.22	-17	-234	-148	-47	-612	43		20.22	-257	482	58	-5951	249	705
20.2217	0	-240	-124	-41	-582	-10		20.2217	-270	463	51	-5958	237	718
20.2233	-11	-252	-153	-23	-570	-4		20.2233	-257	457	64	-5958	218	641
20.225	-17	-228	-201	-23	-576	13		20.225	-238	470	57	-5951	199	680
20.2267	-34	-228	-220	-22	-570	12		20.2267	-212	451	84	-5926	198	686
20.2283	-16	-216	-232	13	-570	-4		20.2283	-219	445	90	-5906	167	685
20.23	-5	-222	-220	0	-558	1		20.23	-219	425	84	-5861	174	646
20.2317	-16	-228	-208	12	-534	-4		20.2317	-264	412	91	-5887	173	705
20.2333	-28	-234	-262	-11	-492	-28		20.2333	-251	392	52	-5849	147	686
20.235	-46	-221	-238	-40	-492	-23		20.235	-232	380	71	-5836	167	673
20.2367	-40	-185	-208	-5	-515	-41		20.2367	-219	355	58	-5817	147	673
20.2383	-15	-221	-208	24	-540	-35		20.2383	-233	336	51	-5824	147	698
20.24	-27	-227	-196	30	-503	-35		20.24	-253	335	39	-5824	147	652
20.2417	-21	-239	-196	43	-527	-35		20.2417	-234	355	39	-5830	146	652
20.2433	-10	-245	-202	30	-544	-41		20.2433	-214	329	59	-5817	153	659
20.245	14	-263	-196	48	-544	-35		20.245	-169	329	72	-5836	166	665
20.2467	8	-270	-202	13	-562	-35		20.2467	-162	328	104	-5842	167	684
20.2483	-3	-252	-232	13	-557	-5		20.2483	-168	361	110	-5848	153	685
20.25	-3	-234	-221	-16	-568	-16		20.25	-161	348	97	-5874	185	711
20.2517	-15	-247	-202	-41	-543	-40		20.2517	-155	348	110	-5868	242	691
20.2533	-3	-246	-196	-52	-544	-65		20.2533	-142	405	103	-5899	230	672
20.255	-28	-253	-173	-83	-526	-65		20.255	-135	404	103	-5874	249	653
20.2567	-46	-252	-166	-88	-544	-72		20.2567	-148	424	115	-5913	262	653
20.2583	2	-240	-185	-82	-550	-65		20.2583	-116	431	134	-5906	281	646
20.26	-16	-264	-179	-59	-562	-29		20.26	-129	430	173	-5892	308	633
20.2617	14	-246	-173	-41	-568	-17		20.2617	-136	435	147	-5886	314	614
20.2633	7	-289	-173	-77	-587	1		20.2633	-110	474	148	-5911	308	660
20.265	1	-240	-197	-65	-556	-16		20.265	-71	474	154	-5905	327	686
20.2667	-22	-228	-191	-77	-593	-34		20.2667	-58	481	141	-5904	353	686
20.2683	-4	-234	-203	-95	-569	-41		20.2683	-51	501	128	-5885	346	706
20.27	14	-222	-203	-83	-545	-77		20.27	-45	513	109	-5892	319	686
20.2717	-28	-240	-215	-77	-552	-82		20.2717	-57	520	89	-5892	319	706
20.2733	-16	-221	-232	-41	-546	-89		20.2733	-38	527	76	-5905	345	679
20.275	-4	-209	-232	-35	-540	-77		20.275	-58	507	51	-5911	396	673
20.2767	1	-214	-220	-11	-552	-66		20.2767	-84	526	90	-5880	365	692
20.2783	7	-190	-239	18	-581	-71		20.2783	-116	532	116	-5886	320	673
20.28	1	-197	-245	17	-587	-59		20.28	-122	488	129	-5880	301	660
20.2817	7	-172	-239	53	-593	-59		20.2817	-122	468	129	-5911	282	667
20.2833	13	-184	-245	60	-593	-58		20.2833	-116	436	104	-5912	288	693
20.285	-17	-203	-209	48	-593	-76		20.285	-109	436	78	-5905	249	687
20.2867	-29	-202	-161	42	-593	-71		20.2867	-102	417	97	-5931	255	686
20.2883	-30	-208	-197	66	-593	-101		20.2883	-102	418	123	-5918	236	692
20.29	-53	-208	-167	78	-551	-107		20.29	-161	405	116	-5912	223	718
20.2917	-17	-190	-174	96	-539	-65		20.2917	-161	399	129	-5924	217	705
20.2933	-6	-203	-162	114	-533	-64		20.2933	-161	385	103	-5931	210	712
20.295	-18	-190	-168	77	-551	-59		20.295	-142	359	97	-5944	178	686
20.2967	0	-191	-186	101	-545	-59		20.2967	-174	360	143	-5957	211	699
20.2983	29	-179	-186	76	-545	-35		20.2983	-201	359	143	-5976	198	686
20.3	-7	-185	-193	52	-551	-28		20.3	-220	385	123	-5976	192	706
20.3017	4	-204	-169	51	-570	-59		20.3017	-220	392	117	-5970	140	712
20.3033	-7	-186	-193	58	-576	-76		20.3033	-194	373	105	-5983	159	673
20.305	23	-199	-181	10	-541	-53		20.305	-174	367	73	-5983	178	679
20.3067	41	-186	-162	4	-553	-34		20.3067	-161	373	59	-6009	203	692
20.3083	52	-204	-192	-13	-559	-46		20.3083	-142	399	53	-6022	177	711
20.31	65	-204	-185	-43	-536	-40		20.31	-122	425	79	-6009	164	679
20.3117	95	-192	-209	-37	-524	-28		20.3117	-147	457	105	-6054	184	672
20.3133	89	-162	-246	-43	-566	-15		20.3133	-153	509	47	-6067	178	653
20.315	72	-180	-233	-61	-547	2		20.315	-127	476	80	-6112	198	678
20.3167	95	-174	-239	-91	-529	-9		20.3167	-120	496	80	-6124	217	666
20.3183	65	-161	-263	-90	-559	-21		20.3183	-95	483	99	-6118	217	665
20.32	78	-155	-251	-132	-565	-27		20.32	-114	527	132	-6138	217	664
20.3217	60	-179	-252	-90	-553	-27		20.3217	-121	540	138	-6131	250	658
20.3233	5	-191	-221	-132	-547	-15		20.3233	-82	553	124	-6125	237	645
20.325	18	-191	-226	-126	-571	-39		20.325	-82	534	105	-6118	223	613
20.3267	36	-185	-232	-156	-564	-27		20.3267	-76	522	111	-6093	191	593
20.3283	-5	-227	-268	-150	-588	2		20.3283	-62	541	124	-6067	223	601
20.33	0	-221	-268	-151	-558	2		20.33	-75	579	130	-6054	198	581
20.3317	6	-232	-292	-145	-564	8		20.3317	-75	585	168	-6067	179	594
20.3333	6	-268	-268	-138	-553	-33		20.3333	-75	579	162	-6080	173	607
20.335	0	-268	-250	-126	-534	-3		20.335	-127	578	162	-6074	231	588
20.3367	24	-262	-244	-121	-564	-3		20.3367	-140	578	143	-6061	218	575
20.3383	-11	-256	-232	-132	-564	-3		20.3383	-121	578	110	-6055	237	582
20.34	-23	-275	-232	-114	-546	2		20.34	-153	552	136	-6042	250	589
20.3417	7	-251	-202	-90	-570	2		20.3417	-159	597	103	-6029	256	595
20.3433	19	-251	-197	-61	-558	-10		20.3433	-141	578	109	-6041	223	588
20.345	31	-281	-167	-49	-565	-10		20.345	-160	558	89	-6035	217	575
20.3467	37	-287	-149	-31	-577	13		20.3467	-153	520	89	-6035	237	576
20.3483	-4	-269	-166	-31	-595	43		20.3483	-159	494	115	-6060	224	556
20.35	13	-251	-161	-19	-589	54		20.35	-191	494	142	-6041	243	549
20.3517	-28	-269	-173	-7	-577	60		20.3517	-172	513	155	-6034	263	594
20.3533	-52	-281	-156	11	-577	60		20.3533	-166	487	149	-6034	275	600
20.355	-28	-246	-138	-43	-558	42		20.355	-173	487	162	-6073	282	600
20.3567	-46	-271	-150	-37	-552	65		20.3567	-147	468	149	-6091	289	625
20.3583	-76	-235	-126	-13	-576	53		20.3583	-127	494	98	-6065	282	619
20.36	-82	-199	-138	-8	-587	59		20.36	-128	526	111	-6027	256	613
20.3617	-94	-181	-143	-32	-587	59		20.3617	-128	487	124	-6027	238	606
20.3633	-136	-187	-108	-8	-599	71		20.3633	-109	468	124	-6059	250	658
20.365	-129	-193	-157	-8	-575	71		20.365	-141	462	149	-6084	250	625
20.3667	-100	-229	-162	-1	-581	64		20.3667	-121	449	156	-6097	237	670
20.3683	-94	-235	-156	-31	-586	40		20.3683	-115	422	163	-6117	199	670
20.37	-131	-236	-119	-50	-616	71		20.37	-108	436	169	-6091	257	676
20.3717	-130	-224	-137	-79	-604	64		20.3717	-147	429	170	-6078	237	676
20.3733	-112	-248	-149	-86	-586	47		20.3733	-134	435	170	-6046	230	664
20.375	-53	-224	-119	-92	-585	16		20.375	-134	481	163	-6033	244	690
20.3767	-59	-254	-113	-98	-604	17		20.3767	-121	493	130	-6072	250	715
20.3783	-23	-265	-119	-110	-610	16		20.3783	-114	500	99	-6098	205	690
20.38	23	-265	-131	-109	-586	16		20.38	-147	506	118	-6097	212	696
20.3817	23	-265	-124	-97	-586	40		20.3817	-133	494	123	-6097	223	677
20.3833	30	-283	-94	-102	-605	40		20.3833	-108	475	117	-6098	230	664
20.385	54	-295	-100	-107	-598	47		20.385	-108	468	123	-6117	268	683
20.3867	54	-301	-113	-138	-611	53		20.3867	-114	449	97	-6155	300	709
20.3883	60	-295	-137	-144	-593	29		20.3883	-134	469	90	-6123	320	703
20.39	72	-289	-143	-143	-582	-6		20.39	-134	488	97	-6123	294	697
20.3917	89	-259	-149	-138	-588	-6		20.3917	-108	475	98	-6104	287	716
20.3933	77	-229	-138	-156	-594	-29		20.3933	-102	507	110	-6085	268	723
20.395	53	-223	-162	-150	-600	-23		20.395	-115	481	71	-6072	281	716
20.3967	77	-240	-198	-150	-600	-12		20.3967	-109	488	39	-6078	268	709
20.3983	65	-259	-197	-138	-613	-6		20.3983	-83	482	45	-6097	255	742
20.4	47	-211	-197	-127	-606	-6		20.4	-63	469	26	-6097	249	768
20.4017	23	-224	-167	-126	-631	-5		20.4017	-64	469	26	-6072	242	768
20.4033	24	-199	-173	-126	-637	-18		20.4033	-97	475	26	-6027	249	767
20.405	-5	-151	-148	-132	-637	-11		20.405	-78	475	71	-6001	236	761
20.4067	-5	-121	-130	-115	-643	-28		20.4067	-52	520	78	-5957	236	762
20.4083	-29	-121	-130	-85	-643	-58		20.4083	-70	546	84	-5950	217	775
20.41	-11	-84	-106	-61	-648	-77		20.41	-77	546	90	-5964	211	769
20.4117	-23	-78	-113	-74	-637	-89		20.4117	-97	508	110	-5989	179	737
20.4133	-29	-90	-112	-55	-630	-77		20.4133	-103	501	90	-5938	147	717
20.415	-54	-108	-107	-37	-636	-59		20.415	-84	488	91	-5964	114	704
20.4167	-42	-144	-112	-43	-648	-29		20.4167	-84	482	84	-5939	115	685
20.4183	-41	-138	-106	-43	-642	-36		20.4183	-78	495	96	-5926	122	704
20.42	-41	-143	-124	-48	-648	-29		20.42	-91	495	64	-5926	135	652
20.4217	-59	-161	-88	-79	-600	-41		20.4217	-84	521	97	-5906	134	685
20.4233	-65	-126	-94	-54	-582	-59		20.4233	-116	547	110	-5894	121	653
20.425	-65	-101	-94	-91	-618	-77		20.425	-123	560	83	-5893	140	659
20.4267	-71	-138	-118	-103	-625	-58		20.4267	-167	553	109	-5899	140	653
20.4283	-71	-149	-166	-114	-595	-52		20.4283	-154	534	90	-5894	128	653
20.43	-89	-173	-160	-121	-578	-35		20.43	-147	547	97	-5888	121	620
20.4317	-77	-179	-166	-103	-584	-60		20.4317	-179	534	84	-5887	121	640
20.4333	-107	-209	-196	-114	-571	-84		20.4333	-205	495	84	-5938	134	652
20.435	-82	-209	-178	-114	-590	-60		20.435	-200	482	77	-5945	134	639
20.4367	-89	-209	-214	-121	-566	-90		20.4367	-212	482	65	-5932	153	658
20.4383	-107	-233	-220	-126	-566	-72		20.4383	-199	507	64	-5900	185	677
20.44	-83	-227	-226	-108	-578	-102		20.44	-186	508	58	-5907	236	646
20.4417	-65	-203	-232	-114	-602	-125		20.4417	-159	501	72	-5887	287	646
20.4433	-71	-190	-250	-97	-584	-119		20.4433	-166	488	85	-5906	300	639
20.445	-65	-167	-263	-114	-595	-107		20.445	-166	501	40	-5880	319	678
20.4467	-59	-166	-258	-103	-590	-71		20.4467	-165	469	65	-5874	280	717
20.4483	-35	-161	-275	-60	-613	-65		20.4483	-166	488	65	-5843	281	698
20.45	-41	-154	-281	-66	-619	-41		20.45	-153	442	78	-5837	268	711
20.4517	-41	-196	-293	-30	-589	-11		20.4517	-134	448	72	-5804	262	672
20.4533	-41	-203	-263	-24	-571	-5		20.4533	-135	468	65	-5818	307	659
20.455	-11	-155	-269	-30	-594	-17		20.455	-148	475	91	-5849	320	633
20.4567	-5	-137	-281	-24	-571	-11		20.4567	-135	443	104	-5887	352	659
20.4583	-17	-174	-288	-6	-576	-11		20.4583	-129	469	78	-5894	359	621
20.46	-5	-150	-282	-6	-588	0		20.46	-96	469	71	-5869	359	646
20.4617	-18	-144	-294	-18	-558	12		20.4617	-96	476	65	-5868	353	666
20.4633	-11	-163	-306	-12	-576	61		20.4633	-96	495	58	-5849	353	647
20.465	0	-139	-288	11	-570	25		20.465	-102	470	40	-5869	315	653
20.4667	6	-109	-282	-6	-563	36		20.4667	-109	483	78	-5882	302	691
20.4683	7	-132	-239	0	-557	18		20.4683	-83	508	97	-5869	289	691
20.47	7	-109	-221	-5	-563	6		20.47	-90	508	104	-5869	289	678
20.4717	-10	-151	-191	6	-575	25		20.4717	-77	521	150	-5881	264	601
20.4733	13	-176	-190	-17	-581	-5		20.4733	-90	521	130	-5894	283	607
20.475	-10	-187	-191	-18	-558	-11		20.475	-83	495	106	-5925	308	587
20.4767	19	-193	-185	-42	-552	-5		20.4767	-58	528	80	-5951	328	587
20.4783	25	-164	-166	-66	-540	-47		20.4783	-123	547	106	-5970	334	599
20.48	31	-145	-155	-42	-576	-77		20.48	-90	566	93	-5938	308	600
20.4817	37	-169	-161	-24	-576	-77		20.4817	-90	572	105	-5938	282	626
20.4833	19	-169	-154	-41	-594	-70		20.4833	-90	598	112	-5925	270	619
20.485	7	-157	-130	-42	-570	-58		20.485	-103	612	145	-5912	270	651
20.4867	-4	-181	-130	-29	-582	-82		20.4867	-103	612	119	-5900	237	651
20.4883	24	-180	-124	-53	-588	-76		20.4883	-136	580	138	-5881	243	658
20.49	18	-180	-148	-96	-600	-83		20.49	-117	574	163	-5874	218	658
20.4917	30	-204	-148	-83	-618	-64		20.4917	-111	555	157	-5854	211	652
20.4933	30	-217	-166	-125	-613	-83		20.4933	-110	555	137	-5866	211	645
20.495	42	-205	-179	-119	-602	-64		20.495	-162	548	131	-5872	231	632
20.4967	54	-216	-185	-143	-590	-82		20.4967	-175	594	111	-5867	205	651
20.4983	48	-209	-202	-167	-584	-100		20.4983	-201	588	104	-5854	230	677
20.5	48	-234	-209	-138	-549	-99		20.5	-213	613	110	-5879	230	651
20.5017	48	-216	-221	-161	-530	-117		20.5017	-220	620	116	-5885	217	684
20.5033	18	-222	-228	-156	-542	-129		20.5033	-226	613	115	-5898	223	698
20.505	18	-240	-192	-163	-523	-100		20.505	-200	613	109	-5905	223	672
20.5067	48	-252	-216	-157	-528	-93		20.5067	-214	606	96	-5910	210	659
20.5083	24	-251	-192	-164	-565	-99		20.5083	-245	580	83	-5923	210	619
20.51	60	-245	-197	-152	-577	-82		20.51	-233	548	63	-5917	222	620
20.5117	84	-203	-216	-115	-583	-94		20.5117	-213	521	37	-5948	216	614
20.5133	84	-215	-203	-116	-534	-69		20.5133	-213	508	63	-5955	248	588
20.515	96	-185	-215	-109	-529	-81		20.515	-207	508	43	-5961	248	581
20.5167	84	-197	-185	-61	-510	-75		20.5167	-214	488	31	-6006	292	549
20.5183	72	-227	-173	-62	-516	-76		20.5183	-233	494	19	-5994	312	568
20.52	72	-203	-143	-44	-528	-33		20.52	-246	494	13	-6000	312	562
20.5217	78	-227	-137	-50	-558	-3		20.5217	-195	482	31	-6001	293	601
20.5233	72	-232	-137	-62	-563	1		20.5233	-188	443	5	-5975	306	569
20.525	85	-227	-131	-8	-558	49		20.525	-142	423	-19	-5994	294	562
20.5267	85	-196	-112	16	-551	43		20.5267	-162	430	-19	-5956	281	563
20.5283	97	-214	-130	10	-587	42		20.5283	-155	449	0	-5905	313	555
20.53	115	-184	-160	16	-600	48		20.53	-187	430	0	-5880	281	542
20.5317	127	-190	-195	17	-612	49		20.5317	-193	437	7	-5879	268	555
20.5333	115	-159	-189	6	-630	91		20.5333	-180	398	20	-5835	281	549
20.535	133	-166	-232	-47	-599	85		20.535	-167	398	20	-5823	313	549
20.5367	127	-166	-208	-77	-563	73		20.5367	-187	411	1	-5804	295	562
20.5383	139	-190	-197	-114	-587	73		20.5383	-186	430	20	-5778	295	581
20.54	145	-178	-209	-114	-593	85		20.54	-192	449	27	-5791	283	594
20.5417	97	-221	-204	-121	-605	103		20.5417	-172	488	65	-5785	283	562
20.5433	115	-239	-204	-132	-604	86		20.5433	-198	481	39	-5753	257	574
20.545	115	-185	-234	-127	-623	80		20.545	-198	468	58	-5759	250	575
20.5467	109	-197	-240	-97	-599	62		20.5467	-205	475	70	-5746	243	588
20.5483	97	-179	-270	-121	-598	50		20.5483	-211	468	58	-5753	230	613
20.55	133	-185	-252	-102	-598	56		20.55	-244	461	70	-5759	257	632
20.5517	139	-185	-234	-161	-573	32		20.5517	-289	481	57	-5778	263	619
20.5533	102	-186	-222	-180	-598	-3		20.5533	-263	468	77	-5811	269	632
20.555	108	-174	-192	-162	-561	-2		20.555	-270	494	83	-5816	281	639
20.5567	108	-198	-156	-150	-567	-14		20.5567	-271	514	84	-5823	281	639
20.5583	72	-179	-133	-139	-573	-26		20.5583	-245	520	90	-5843	286	639
20.56	65	-198	-138	-139	-555	-26		20.56	-220	559	96	-5856	293	632
20.5617	54	-193	-113	-102	-531	-27		20.5617	-214	566	90	-5862	300	587
20.5633	18	-186	-119	-97	-543	-40		20.5633	-233	573	90	-5881	292	632
20.565	30	-186	-131	-84	-543	-52		20.565	-233	554	84	-5875	299	631
20.5667	43	-181	-155	-85	-567	-64		20.5667	-251	541	84	-5875	299	625
20.5683	55	-175	-149	-90	-579	-82		20.5683	-265	535	97	-5855	318	664
20.57	43	-145	-161	-96	-579	-59		20.57	-245	573	104	-5836	324	684
20.5717	68	-174	-149	-90	-566	-41		20.5717	-278	567	98	-5823	363	645
20.5733	69	-180	-155	-126	-578	-41		20.5733	-259	573	111	-5817	376	646
20.575	26	-204	-160	-66	-555	-59		20.575	-272	586	72	-5804	395	581
20.5767	8	-174	-161	-67	-584	-41		20.5767	-233	599	86	-5817	369	595
20.5783	-3	-181	-179	-55	-614	-41		20.5783	-226	605	92	-5766	382	621
20.58	-8	-193	-204	-43	-608	12		20.58	-207	598	73	-5772	395	601
20.5817	-45	-193	-215	-62	-633	29		20.5817	-220	572	34	-5778	383	614
20.5833	-56	-174	-215	-55	-651	29		20.5833	-187	559	34	-5765	390	595
20.585	-51	-181	-221	-55	-632	41		20.585	-194	553	27	-5746	364	595
20.5867	-26	-162	-240	-55	-651	30		20.5867	-226	533	34	-5791	365	621
20.5883	-14	-168	-222	-55	-652	24		20.5883	-226	546	33	-5785	371	641
20.59	-2	-185	-234	-43	-622	49		20.59	-207	539	53	-5785	397	621
20.5917	-9	-197	-204	-49	-647	67		20.5917	-188	552	53	-5778	411	608
20.5933	-40	-215	-179	-31	-616	61		20.5933	-175	572	33	-5778	417	602
20.595	-10	-190	-179	-37	-617	73		20.595	-175	571	20	-5765	404	570
20.5967	-10	-173	-180	4	-611	67		20.5967	-162	546	14	-5784	372	576
20.5983	-40	-161	-186	-8	-587	49		20.5983	-168	578	20	-5792	365	601
20.6	-53	-180	-167	4	-593	24		20.6	-187	571	8	-5804	359	607
20.6017	-17	-150	-162	-8	-623	61		20.6017	-168	558	21	-5772	398	633
20.6033	-11	-150	-162	10	-612	42		20.6033	-194	565	40	-5740	405	594
20.605	-17	-155	-168	35	-582	37		20.605	-188	546	53	-5747	387	588
20.6067	12	-137	-162	22	-605	7		20.6067	-207	558	40	-5721	406	588
20.6083	31	-179	-157	52	-587	-4		20.6083	-220	565	53	-5728	386	581
20.61	48	-150	-150	64	-575	-3		20.61	-246	558	59	-5721	412	607
20.6117	61	-168	-150	70	-570	-10		20.6117	-272	532	66	-5702	437	608
20.6133	19	-175	-126	45	-574	-21		20.6133	-271	538	33	-5695	437	588
20.615	1	-175	-156	21	-568	-3		20.615	-277	532	53	-5670	424	601
20.6167	-10	-170	-144	9	-562	13		20.6167	-264	539	27	-5664	411	581
20.6183	8	-181	-174	34	-537	1		20.6183	-296	540	20	-5657	424	581
20.62	8	-163	-157	15	-580	31		20.62	-303	520	14	-5670	437	568
20.6217	-4	-199	-151	-20	-560	20		20.6217	-323	514	21	-5665	443	606
20.6233	7	-181	-138	-31	-561	31		20.6233	-316	487	20	-5645	475	600
20.625	7	-217	-162	-55	-579	37		20.625	-302	494	20	-5606	488	588
20.6267	13	-168	-168	-61	-543	67		20.6267	-251	508	8	-5606	494	562
20.6283	7	-199	-162	-55	-538	43		20.6283	-283	482	21	-5613	468	549
20.63	13	-211	-161	-68	-538	38		20.63	-270	495	20	-5645	455	587
20.6317	32	-217	-155	-122	-539	79		20.6317	-277	502	27	-5677	435	594
20.6333	25	-216	-149	-104	-521	80		20.6333	-263	477	72	-5639	429	600
20.635	44	-210	-136	-116	-539	86		20.635	-231	477	98	-5651	448	586
20.6367	44	-222	-166	-164	-527	110		20.6367	-250	496	105	-5645	435	600
20.6383	7	-216	-178	-152	-545	110		20.6383	-219	515	98	-5664	435	593
20.64	19	-216	-202	-122	-546	128		20.64	-219	535	149	-5664	442	580
20.6417	49	-227	-173	-110	-564	116		20.6417	-213	529	137	-5670	423	599
20.6433	68	-209	-178	-86	-576	86		20.6433	-246	510	143	-5657	462	573
20.645	44	-185	-184	-85	-570	68		20.645	-233	509	143	-5657	429	599
20.6467	44	-185	-172	-110	-534	50		20.6467	-233	508	136	-5671	428	586
20.6483	26	-155	-160	-80	-558	79		20.6483	-233	508	110	-5690	403	580
20.65	38	-180	-197	-75	-576	56		20.65	-221	502	110	-5678	371	534
20.6517	32	-156	-173	-63	-576	68		20.6517	-215	502	137	-5742	378	573
20.6533	38	-162	-184	-75	-564	62		20.6533	-253	521	136	-5736	364	573
20.655	44	-143	-178	-99	-540	69		20.655	-234	541	142	-5755	384	573
20.6567	26	-150	-166	-98	-557	74		20.6567	-240	534	104	-5754	377	561
20.6583	31	-145	-185	-51	-527	27		20.6583	-221	533	84	-5755	384	560
20.66	43	-145	-184	-38	-527	39		20.66	-260	559	64	-5786	377	586
20.6617	31	-121	-196	-56	-509	50		20.6617	-260	540	31	-5793	370	612
20.6633	43	-151	-148	-7	-521	50		20.6633	-227	522	18	-5806	357	580
20.665	85	-139	-130	10	-509	51		20.665	-220	542	44	-5825	358	593
20.6667	85	-152	-118	-7	-521	39		20.6667	-207	528	18	-5818	332	618
20.6683	66	-158	-141	-19	-533	63		20.6683	-200	528	18	-5818	344	599
20.67	48	-164	-142	-25	-539	80		20.67	-180	547	32	-5850	350	593
20.6717	42	-175	-136	-38	-533	87		20.6717	-194	567	39	-5870	382	592
20.6733	24	-182	-142	-13	-552	87		20.6733	-239	567	65	-5856	357	605
20.675	42	-176	-136	16	-570	64		20.675	-233	574	51	-5850	357	592
20.6767	48	-182	-118	10	-528	64		20.6767	-219	613	39	-5850	388	605
20.6783	42	-188	-100	10	-558	46		20.6783	-219	561	0	-5855	376	585
20.68	30	-207	-106	22	-564	46		20.68	-213	521	12	-5849	389	598
20.6817	25	-207	-124	-7	-588	64		20.6817	-219	540	13	-5855	338	566
20.6833	-5	-195	-118	-1	-595	76		20.6833	-212	547	26	-5831	338	553
20.685	-10	-201	-130	4	-607	93		20.685	-212	541	19	-5830	331	547
20.6867	-28	-214	-118	-19	-613	105		20.6867	-180	534	-5	-5812	344	541
20.6883	-28	-208	-124	-20	-613	88		20.6883	-154	534	39	-5818	332	489
20.69	-52	-243	-148	-32	-625	64		20.69	-167	534	33	-5812	345	502
20.6917	-51	-207	-172	-44	-643	64		20.6917	-186	508	59	-5766	358	528
20.6933	-63	-200	-179	-38	-594	52		20.6933	-166	490	52	-5785	339	489
20.695	-81	-213	-154	-31	-576	34		20.695	-186	476	72	-5792	333	521
20.6967	-75	-213	-149	-14	-600	3		20.6967	-186	509	91	-5773	333	560
20.6983	-69	-213	-161	4	-582	27		20.6983	-166	495	71	-5767	314	548
20.7	-27	-212	-137	-26	-581	27		20.7	-88	495	84	-5755	314	535
20.7017	-9	-237	-143	-56	-557	39		20.7017	-82	482	91	-5767	321	502
20.7033	-32	-231	-142	-61	-564	57		20.7033	-89	475	97	-5799	334	516
20.705	-8	-242	-143	-49	-533	69		20.705	-108	495	143	-5780	315	503
20.7067	-21	-253	-143	-43	-551	63		20.7067	-82	527	137	-5747	315	523
20.7083	-21	-260	-143	-7	-540	69		20.7083	-83	508	137	-5779	327	542
20.71	27	-265	-130	-42	-521	69		20.71	-115	501	150	-5773	340	535
20.7117	33	-253	-106	-54	-521	75		20.7117	-110	514	175	-5785	340	535
20.7133	51	-234	-137	-47	-508	62		20.7133	-122	501	182	-5829	301	542
20.715	63	-222	-107	-48	-521	69		20.715	-148	482	150	-5796	315	555
20.7167	63	-174	-101	-47	-496	80		20.7167	-148	494	111	-5822	321	528
20.7183	38	-199	-64	-59	-467	81		20.7183	-154	506	85	-5855	307	496
20.72	68	-186	-82	-77	-503	93		20.72	-187	519	72	-5835	294	510
20.7217	56	-210	-112	-84	-515	104		20.7217	-174	564	46	-5829	267	523
20.7233	62	-210	-100	-119	-485	123		20.7233	-194	525	27	-5810	249	477
20.725	50	-185	-88	-113	-496	98		20.725	-213	519	40	-5848	275	522
20.7267	14	-198	-112	-101	-496	87		20.7267	-219	532	54	-5860	275	536
20.7283	8	-204	-100	-107	-502	87		20.7283	-232	539	60	-5854	275	562
20.73	19	-203	-94	-95	-509	62		20.73	-232	552	66	-5842	243	582
20.7317	8	-197	-82	-89	-509	63		20.7317	-245	564	20	-5854	275	581
20.7333	-4	-198	-88	-101	-491	51		20.7333	-258	564	26	-5930	255	542
20.735	-27	-179	-118	-89	-503	20		20.735	-258	564	13	-5918	263	536
20.7367	-27	-173	-112	-71	-515	32		20.7367	-232	564	19	-5937	282	556
20.7383	-34	-131	-118	-71	-527	14		20.7383	-238	533	14	-5938	302	575
20.74	-52	-167	-105	-72	-545	26		20.74	-219	546	1	-5880	321	594
20.7417	-58	-185	-93	-89	-533	-3		20.7417	-238	552	33	-5912	320	594
20.7433	-34	-209	-106	-72	-539	-2		20.7433	-257	565	33	-5899	326	594
20.745	-22	-220	-125	-78	-551	-16		20.745	-245	553	27	-5874	327	613
20.7467	-40	-227	-113	-66	-521	-28		20.7467	-238	553	85	-5880	347	652
20.7483	-10	-179	-89	-48	-521	-22		20.7483	-237	521	86	-5880	379	626
20.75	-28	-184	-95	-30	-516	-34		20.75	-211	514	85	-5912	372	607
20.7517	8	-191	-107	-36	-528	7		20.7517	-205	534	65	-5906	341	581
20.7533	1	-167	-95	-79	-540	25		20.7533	-193	553	27	-5906	321	574
20.755	-11	-136	-143	-48	-546	1		20.755	-193	540	14	-5906	340	568
20.7567	-23	-143	-148	-36	-563	7		20.7567	-167	515	7	-5938	347	561
20.7583	-17	-131	-161	-73	-563	6		20.7583	-174	534	21	-5913	327	548
20.76	0	-119	-161	-73	-557	0		20.76	-181	528	40	-5863	340	555
20.7617	30	-131	-149	-62	-564	-5		20.7617	-161	528	53	-5862	333	587
20.7633	36	-168	-119	-91	-541	-5		20.7633	-142	508	34	-5862	308	581
20.765	12	-198	-113	-85	-499	-29		20.765	-161	527	40	-5868	314	549
20.7667	25	-175	-113	-110	-499	-22		20.7667	-174	534	53	-5906	302	529
20.7683	1	-181	-108	-134	-541	24		20.7683	-181	547	53	-5932	321	523
20.77	13	-175	-108	-147	-547	0		20.77	-162	540	59	-5951	308	523
20.7717	13	-170	-108	-158	-547	-17		20.7717	-162	540	46	-5957	315	523
20.7733	7	-176	-114	-158	-571	12		20.7733	-168	514	20	-5970	301	497
20.775	1	-188	-132	-129	-547	12		20.775	-175	527	32	-5976	288	497
20.7767	2	-170	-156	-134	-542	18		20.7767	-156	540	45	-5995	314	516
20.7783	-39	-194	-193	-146	-542	-5		20.7783	-130	501	77	-5976	332	529
20.78	-9	-213	-163	-116	-548	-29		20.78	-149	482	102	-5983	384	503
20.7817	-21	-207	-138	-140	-523	-41		20.7817	-156	482	121	-5996	346	484
20.7833	-8	-213	-126	-165	-535	-35		20.7833	-175	469	115	-5964	326	478
20.785	16	-243	-132	-188	-565	-52		20.785	-169	437	128	-5990	313	504
20.7867	9	-237	-102	-189	-553	-52		20.7867	-156	418	128	-5996	300	484
20.7883	-2	-273	-84	-207	-547	-46		20.7883	-175	444	115	-6015	313	452
20.79	-33	-242	-113	-184	-540	-51		20.79	-195	444	96	-6042	307	426
20.7917	-45	-217	-113	-201	-570	-33		20.7917	-170	438	96	-6022	306	451
20.7933	-56	-230	-143	-200	-594	-34		20.7933	-156	444	90	-6010	312	445
20.795	-27	-230	-155	-170	-558	-52		20.795	-162	431	97	-5997	286	451
20.7967	-26	-224	-160	-182	-541	-28		20.7967	-155	431	103	-5985	273	464
20.7983	-33	-235	-160	-139	-516	-4		20.7983	-142	437	129	-5978	273	458
20.8	-21	-217	-154	-139	-486	7		20.8	-149	438	110	-5959	267	445
20.8017	-27	-217	-159	-168	-485	-10		20.8017	-149	450	135	-5927	255	439
20.8033	-21	-234	-159	-151	-485	-4		20.8033	-194	424	130	-5901	236	407
20.805	2	-222	-140	-145	-485	-5		20.805	-201	418	117	-5907	236	414
20.8067	-10	-241	-152	-145	-491	12		20.8067	-226	450	117	-5913	217	439
20.8083	-3	-246	-165	-145	-515	54		20.8083	-207	450	92	-5906	249	459
20.81	-10	-245	-171	-145	-533	41		20.81	-213	463	111	-5906	269	433
20.8117	-16	-252	-171	-108	-492	53		20.8117	-207	470	111	-5893	275	413
20.8133	1	-234	-195	-84	-529	65		20.8133	-200	483	131	-5867	262	420
20.815	25	-203	-201	-60	-547	77		20.815	-200	483	111	-5861	263	439
20.8167	25	-197	-190	-54	-565	77		20.8167	-226	482	143	-5828	262	452
20.8183	61	-167	-219	-48	-571	82		20.8183	-207	482	137	-5834	281	445
20.82	61	-156	-208	11	-571	82		20.82	-214	462	137	-5815	314	439
20.8217	19	-168	-195	24	-588	88		20.8217	-215	462	124	-5809	314	433
20.8233	26	-198	-202	47	-594	113		20.8233	-195	442	123	-5827	307	413
20.825	1	-197	-208	23	-606	113		20.825	-201	462	111	-5867	320	407
20.8267	-22	-222	-196	16	-660	78		20.8267	-169	442	142	-5873	340	400
20.8283	-28	-210	-220	59	-660	78		20.8283	-161	474	110	-5879	365	439
20.83	-28	-203	-197	41	-672	72		20.83	-154	474	90	-5886	377	439
20.8317	1	-197	-179	23	-677	42		20.8317	-199	474	103	-5886	365	419
20.8333	-4	-198	-186	11	-648	12		20.8333	-180	474	78	-5867	364	400
20.835	6	-186	-185	0	-618	18		20.835	-225	480	90	-5823	345	419
20.8367	1	-180	-185	-12	-611	19		20.8367	-226	500	64	-5817	339	445
20.8383	-23	-199	-178	-18	-605	12		20.8383	-206	519	77	-5798	339	420
20.84	-46	-211	-173	-11	-599	25		20.84	-232	513	31	-5804	384	446
20.8417	-58	-235	-179	-35	-617	42		20.8417	-258	506	58	-5805	377	426
20.8433	-95	-212	-167	-34	-592	24		20.8433	-225	539	65	-5805	384	420
20.845	-77	-242	-174	-34	-549	25		20.845	-263	551	64	-5786	365	414
20.8467	-77	-260	-197	-59	-580	49		20.8467	-276	557	84	-5786	371	420
20.8483	-47	-271	-210	-83	-567	43		20.8483	-251	583	110	-5767	352	414
20.85	-35	-253	-191	-71	-555	19		20.85	-270	616	97	-5741	359	401
20.8517	-28	-229	-185	-41	-537	37		20.8517	-270	610	117	-5708	377	400
20.8533	-3	-193	-209	-23	-508	60		20.8533	-336	598	130	-5664	377	420
20.855	14	-223	-179	-47	-514	72		20.855	-342	546	124	-5652	377	406
20.8567	-15	-194	-210	-47	-539	85		20.8567	-329	578	129	-5658	346	432
20.8583	-39	-194	-216	-23	-509	120		20.8583	-291	579	116	-5677	327	426
20.86	-28	-187	-197	-35	-527	151		20.86	-304	566	136	-5689	320	406
20.8617	-28	-204	-167	-5	-503	145		20.8617	-283	578	104	-5709	320	419
20.8633	-10	-193	-137	0	-491	144		20.8633	-271	559	104	-5708	345	419
20.865	32	-180	-149	18	-504	157		20.865	-270	546	91	-5715	327	445
20.8667	43	-174	-143	-6	-522	139		20.8667	-270	558	129	-5722	328	445
20.8683	61	-150	-143	-1	-492	121		20.8683	-211	553	109	-5709	333	470
20.87	61	-167	-149	-25	-516	139		20.87	-225	533	109	-5689	327	458
20.8717	61	-168	-89	-12	-516	146		20.8717	-213	521	96	-5670	295	438
20.8733	55	-174	-89	-18	-493	116		20.8733	-200	527	76	-5651	264	451
20.875	37	-156	-84	-36	-469	92		20.875	-193	507	37	-5651	276	458
20.8767	30	-174	-89	-48	-433	115		20.8767	-173	502	37	-5644	302	464
20.8783	60	-169	-102	-84	-463	91		20.8783	-167	508	31	-5632	289	490
20.88	84	-175	-72	-90	-457	85		20.88	-147	520	-13	-5663	302	471
20.8817	72	-193	-66	-102	-439	91		20.8817	-116	546	12	-5656	289	505
20.8833	108	-199	-30	-120	-414	73		20.8833	-96	566	18	-5650	301	511
20.885	114	-192	-42	-120	-408	55		20.885	-128	566	18	-5625	326	524
20.8867	102	-198	-42	-96	-407	37		20.8867	-122	560	31	-5625	333	563
20.8883	85	-242	-66	-102	-450	26		20.8883	-90	547	63	-5605	319	524
20.89	43	-253	-109	-90	-432	-10		20.89	-77	547	43	-5625	294	537
20.8917	36	-240	-97	-78	-426	-10		20.8917	-77	534	63	-5657	326	550
20.8933	42	-253	-96	-103	-360	-59		20.8933	-64	540	63	-5656	254	570
20.895	43	-283	-97	-114	-378	-65		20.895	-84	507	58	-5663	254	563
20.8967	43	-277	-90	-102	-397	-65		20.8967	-77	521	83	-5669	248	589
20.8983	44	-289	-133	-126	-415	-59		20.8983	-63	508	84	-5727	286	582
20.9	80	-271	-138	-103	-390	-53		20.9	-51	496	96	-5727	312	582
20.9017	86	-265	-150	-97	-408	-36		20.9017	-76	495	109	-5714	312	562
20.9033	116	-205	-162	-78	-463	-53		20.9033	-76	475	116	-5714	287	594
20.905	92	-198	-138	-97	-475	-83		20.905	-57	469	122	-5733	268	575
20.9067	85	-210	-150	-79	-492	-89		20.9067	-50	482	128	-5715	261	556
20.9083	85	-180	-156	-85	-498	-101		20.9083	-57	450	115	-5760	287	543
20.91	73	-187	-191	-66	-510	-83		20.91	-63	443	109	-5733	287	524
20.9117	73	-193	-186	-36	-522	-94		20.9117	-50	442	109	-5727	294	511
20.9133	85	-181	-179	-66	-539	-125		20.9133	-44	455	122	-5740	301	511
20.915	97	-127	-167	-36	-533	-131		20.915	-51	456	142	-5733	301	543
20.9167	134	-145	-173	-42	-539	-118		20.9167	-63	495	135	-5752	301	511
20.9183	104	-164	-186	-30	-581	-112		20.9183	-82	488	135	-5720	294	485
20.92	98	-169	-204	-24	-598	-88		20.92	-108	508	108	-5739	313	472
20.9217	49	-158	-204	-12	-586	-64		20.9217	-134	527	102	-5732	314	459
20.9233	72	-163	-240	0	-573	-70		20.9233	-115	495	89	-5740	339	459
20.925	60	-146	-234	17	-579	-75		20.925	-134	521	76	-5734	339	485
20.9267	6	-145	-204	0	-603	-93		20.9267	-147	488	63	-5778	320	453
20.9283	-11	-139	-186	-6	-609	-75		20.9283	-134	470	44	-5778	301	453
20.93	-23	-180	-192	-6	-585	-75		20.93	-141	470	57	-5804	339	420
20.9317	-11	-181	-186	17	-597	-93		20.9317	-160	463	89	-5772	339	439
20.9333	-22	-193	-162	-1	-585	-106		20.9333	-161	488	96	-5785	372	452
20.935	-41	-186	-174	28	-587	-76		20.935	-141	515	90	-5772	340	445
20.9367	-47	-174	-168	16	-617	-70		20.9367	-187	483	90	-5772	346	438
20.9383	-23	-192	-144	10	-635	-64		20.9383	-180	483	103	-5778	339	470
20.94	-53	-180	-132	10	-605	-34		20.94	-200	463	83	-5784	352	438
20.9417	-34	-203	-174	10	-593	7		20.9417	-207	437	51	-5798	333	432
20.9433	-71	-191	-180	21	-616	1		20.9433	-187	404	64	-5759	365	457
20.945	-66	-179	-174	4	-587	19		20.945	-232	430	96	-5753	391	438
20.9467	-84	-185	-174	28	-598	1		20.9467	-213	423	123	-5714	410	438
20.9483	-53	-203	-205	4	-610	-4		20.9483	-174	456	141	-5721	423	425
20.95	-77	-197	-168	-1	-623	-10		20.95	-187	481	136	-5714	423	444
20.9517	-52	-166	-149	28	-605	1		20.9517	-187	469	142	-5695	416	451
20.9533	-29	-166	-167	59	-599	19		20.9533	-206	482	116	-5643	417	464
20.955	-29	-197	-148	65	-618	12		20.955	-187	507	122	-5638	424	451
20.9567	-28	-239	-148	59	-641	12		20.9567	-186	507	110	-5650	424	445
20.9583	-77	-227	-161	65	-636	36		20.9583	-206	513	90	-5663	410	419
20.96	-89	-209	-191	84	-624	42		20.96	-186	520	97	-5656	436	426
20.9617	-95	-233	-172	54	-648	25		20.9617	-231	501	97	-5656	435	439
20.9633	-131	-233	-178	48	-642	31		20.9633	-237	501	117	-5670	436	445
20.965	-167	-222	-203	54	-624	13		20.965	-212	514	71	-5664	442	432
20.9667	-154	-252	-209	72	-630	13		20.9667	-205	553	71	-5650	416	452
20.9683	-149	-228	-203	54	-648	-4		20.9683	-219	578	77	-5650	441	478
20.97	-131	-222	-160	30	-637	-17		20.97	-238	611	83	-5663	429	484
20.9717	-119	-253	-172	23	-631	-11		20.9717	-173	584	51	-5663	441	504
20.9733	-112	-271	-143	29	-631	0		20.9733	-167	533	51	-5682	442	490
20.975	-106	-229	-112	65	-643	-11		20.975	-194	527	45	-5676	409	478
20.9767	-125	-223	-135	65	-643	-11		20.9767	-174	526	45	-5688	384	452
20.9783	-136	-236	-166	28	-649	-17		20.9783	-181	553	64	-5676	364	458
20.98	-137	-241	-172	-19	-624	-11		20.98	-149	565	77	-5662	383	459
20.9817	-143	-217	-221	-19	-618	-23		20.9817	-168	604	77	-5676	384	484
20.9833	-137	-193	-233	-1	-630	0		20.9833	-161	578	89	-5656	351	491
20.985	-107	-180	-232	-26	-612	6		20.985	-187	598	96	-5643	358	510
20.9867	-94	-174	-215	-49	-624	6		20.9867	-206	572	58	-5630	307	523
20.9883	-88	-168	-197	-13	-588	6		20.9883	-193	553	44	-5675	300	523
20.99	-58	-192	-191	-1	-605	30		20.99	-167	559	31	-5650	320	510
20.9917	-58	-197	-215	-7	-618	42		20.9917	-161	558	56	-5663	294	491
20.9933	-53	-161	-233	-2	-600	42		20.9933	-167	507	69	-5676	282	503
20.995	-53	-167	-227	3	-601	55		20.995	-134	494	76	-5669	289	497
20.9967	-65	-197	-197	3	-600	80		20.9967	-154	475	50	-5662	276	523
20.9983	-46	-142	-179	39	-612	80		20.9983	-174	463	31	-5656	257	516
21	-34	-112	-196	58	-594	86		21	-193	463	-1	-5644	270	523
21.0017	-39	-161	-203	22	-588	98		21.0017	-199	450	18	-5637	295	530
21.0033	-3	-143	-185	46	-594	68		21.0033	-226	451	-8	-5624	315	569
21.005	8	-124	-197	35	-576	38		21.005	-225	451	-7	-5649	354	530
21.0067	3	-131	-208	53	-582	19		21.0067	-219	464	12	-5668	360	549
21.0083	9	-119	-178	59	-547	13		21.0083	-205	451	19	-5643	386	536
21.01	2	-107	-118	35	-552	19		21.01	-212	444	19	-5656	367	529
21.0117	33	-113	-94	41	-540	31		21.0117	-193	425	38	-5668	373	491
21.0133	69	-138	-117	29	-546	31		21.0133	-193	444	56	-5694	360	490
21.015	74	-126	-141	41	-564	25		21.015	-193	437	56	-5681	399	497
21.0167	62	-138	-99	17	-522	25		21.0167	-206	470	37	-5693	418	517
21.0183	87	-108	-81	17	-516	25		21.0183	-219	477	44	-5680	405	530
21.02	75	-120	-57	24	-551	19		21.02	-219	458	51	-5687	431	517
21.0217	76	-138	-75	12	-515	-11		21.0217	-225	465	51	-5693	437	504
21.0233	63	-138	-100	12	-527	-18		21.0233	-225	478	45	-5675	469	504
21.025	51	-144	-123	-11	-563	-24		21.025	-244	470	96	-5675	449	478
21.0267	69	-144	-105	-36	-522	-36		21.0267	-219	522	110	-5668	442	491
21.0283	56	-119	-117	-42	-515	-19		21.0283	-225	521	71	-5707	423	497
21.03	69	-150	-117	-42	-504	23		21.03	-238	521	71	-5714	410	472
21.0317	68	-157	-124	-18	-528	47		21.0317	-251	495	71	-5708	346	504
21.0333	98	-156	-93	-30	-534	47		21.0333	-276	475	65	-5695	320	510
21.035	98	-162	-88	-30	-552	41		21.035	-283	462	45	-5720	307	517
21.0367	105	-151	-136	-47	-540	35		21.0367	-290	482	39	-5707	281	555
21.0383	80	-139	-142	-23	-534	41		21.0383	-284	501	7	-5714	320	601
21.04	44	-115	-131	-35	-528	29		21.04	-297	487	14	-5720	345	594
21.0417	44	-150	-142	-84	-546	24		21.0417	-283	507	14	-5701	320	600
21.0433	80	-156	-196	-84	-552	12		21.0433	-284	488	20	-5689	294	575
21.045	56	-156	-190	-96	-553	0		21.045	-310	449	6	-5689	339	587
21.0467	50	-180	-208	-120	-559	0		21.0467	-303	487	-18	-5670	320	555
21.0483	55	-162	-202	-114	-564	-5		21.0483	-290	468	-18	-5664	340	568
21.05	43	-155	-202	-102	-583	6		21.05	-278	449	19	-5682	353	581
21.0517	61	-167	-166	-102	-558	0		21.0517	-265	475	-6	-5676	372	568
21.0533	42	-168	-190	-96	-594	0		21.0533	-264	442	-6	-5702	372	548
21.055	61	-174	-185	-89	-576	-35		21.055	-284	410	0	-5637	352	522
21.0567	31	-161	-185	-101	-583	-29		21.0567	-265	436	38	-5625	377	547
21.0583	31	-179	-190	-102	-553	-24		21.0583	-251	449	38	-5612	390	515
21.06	31	-185	-197	-96	-546	-4		21.06	-258	449	58	-5656	396	522
21.0617	12	-191	-209	-91	-534	13		21.0617	-264	450	64	-5661	403	509
21.0633	6	-227	-202	-79	-558	-22		21.0633	-271	482	31	-5674	434	509
21.065	6	-263	-184	-91	-552	2		21.065	-290	476	51	-5662	396	497
21.0667	19	-287	-203	-91	-546	14		21.0667	-264	476	70	-5637	403	483
21.0683	7	-263	-196	-67	-522	19		21.0683	-270	496	63	-5675	415	477
21.07	-10	-257	-154	-62	-516	13		21.07	-252	489	109	-5668	434	464
21.0717	-16	-286	-129	-31	-510	7		21.0717	-245	476	122	-5694	409	457
21.0733	13	-262	-123	-38	-504	14		21.0733	-264	463	116	-5694	415	463
21.075	13	-269	-130	-68	-504	2		21.075	-297	469	109	-5707	344	444
21.0767	7	-282	-106	-74	-497	-9		21.0767	-290	475	116	-5739	344	412
21.0783	1	-239	-135	-110	-504	-15		21.0783	-310	482	135	-5751	338	431
21.08	1	-251	-112	-98	-516	-21		21.08	-316	495	129	-5732	325	457
21.0817	-10	-246	-106	-74	-527	8		21.0817	-316	527	122	-5764	364	464
21.0833	-4	-239	-118	-68	-521	-9		21.0833	-323	482	128	-5771	338	438
21.085	-22	-222	-112	-74	-533	39		21.085	-297	476	141	-5764	357	452
21.0867	1	-229	-130	-73	-558	9		21.0867	-304	449	115	-5752	332	432
21.0883	19	-204	-118	-91	-563	3		21.0883	-310	443	148	-5746	320	419
21.09	1	-187	-119	-115	-569	20		21.09	-245	411	155	-5726	351	451
21.0917	1	-162	-167	-115	-575	14		21.0917	-258	437	122	-5758	377	463
21.0933	6	-150	-136	-151	-575	33		21.0933	-239	444	116	-5765	365	476
21.095	-23	-163	-149	-145	-563	38		21.095	-226	418	148	-5739	346	476
21.0967	-17	-181	-161	-115	-569	21		21.0967	-193	436	128	-5733	327	509
21.0983	-11	-164	-204	-151	-587	56		21.0983	-194	449	103	-5727	339	503
21.1	-17	-158	-192	-121	-569	80		21.1	-168	456	115	-5733	345	509
21.1017	-36	-122	-203	-109	-576	92		21.1017	-122	482	148	-5746	345	522
21.1033	-24	-115	-227	-109	-570	110		21.1033	-128	494	109	-5713	338	535
21.105	-23	-122	-216	-73	-570	122		21.105	-96	488	96	-5688	326	522
21.1067	-5	-146	-227	-79	-594	134		21.1067	-97	507	109	-5707	351	496
21.1083	-23	-163	-239	-115	-582	122		21.1083	-77	468	96	-5726	345	483
21.11	-5	-181	-225	-109	-588	98		21.11	-57	475	96	-5720	345	528
21.1117	18	-204	-244	-115	-588	44		21.1117	-37	481	102	-5739	352	509
21.1133	-5	-180	-250	-134	-570	73		21.1133	-30	501	102	-5759	332	548
21.115	-41	-216	-262	-133	-594	78		21.115	-37	500	102	-5759	326	542
21.1167	-48	-246	-261	-132	-582	68		21.1167	-83	494	108	-5779	307	490
21.1183	-60	-252	-224	-132	-606	79		21.1183	-76	468	115	-5791	269	478
21.12	-72	-270	-231	-103	-594	48		21.12	-102	469	96	-5792	268	465
21.1217	-40	-252	-213	-127	-625	37		21.1217	-127	456	76	-5818	287	446
21.1233	-53	-210	-213	-169	-618	30		21.1233	-114	455	90	-5849	326	433
21.125	-65	-252	-194	-182	-618	55		21.125	-114	475	96	-5843	320	465
21.1267	-47	-264	-201	-187	-630	43		21.1267	-114	481	116	-5830	339	484
21.1283	-53	-270	-189	-199	-606	61		21.1283	-127	443	122	-5843	352	498
21.13	-41	-300	-178	-181	-594	92		21.13	-127	468	129	-5843	379	523
21.1317	-29	-288	-178	-199	-588	91		21.1317	-133	462	147	-5888	385	530
21.1333	-42	-252	-172	-223	-594	67		21.1333	-121	443	155	-5882	373	530
21.135	-24	-229	-190	-199	-588	85		21.135	-153	475	180	-5856	372	556
21.1367	-30	-223	-197	-211	-599	61		21.1367	-166	476	180	-5882	385	537
21.1383	-78	-235	-191	-181	-581	73		21.1383	-179	463	128	-5849	391	530
21.14	-66	-248	-204	-157	-586	50		21.14	-199	450	142	-5842	418	518
21.1417	-44	-225	-192	-145	-562	44		21.1417	-205	464	149	-5849	410	491
21.1433	-20	-207	-180	-121	-585	61		21.1433	-198	483	161	-5830	423	511
21.145	27	-170	-174	-103	-544	73		21.145	-165	502	149	-5830	430	510
21.1467	16	-175	-180	-97	-550	43		21.1467	-159	489	168	-5829	398	504
21.1483	15	-157	-174	-85	-562	37		21.1483	-146	496	181	-5823	391	504
21.15	39	-176	-198	-55	-568	56		21.15	-153	483	167	-5823	333	497
21.1517	33	-139	-198	-30	-543	49		21.1517	-147	458	167	-5817	340	492
21.1533	16	-127	-192	-30	-556	19		21.1533	-140	445	129	-5843	320	421
21.155	10	-133	-204	-6	-562	-3		21.155	-128	464	97	-5844	281	427
21.1567	22	-157	-173	0	-561	-45		21.1567	-95	476	116	-5863	249	408
21.1583	28	-170	-167	-5	-549	-57		21.1583	-102	489	117	-5844	230	427
21.16	35	-199	-161	-36	-543	-27		21.16	-69	469	110	-5864	236	434
21.1617	5	-198	-148	-36	-549	-2		21.1617	-82	482	71	-5901	255	414
21.1633	18	-192	-136	-42	-566	14		21.1633	-76	488	65	-5901	249	421
21.165	35	-168	-131	-61	-568	7		21.165	-69	495	104	-5940	256	420
21.1667	24	-156	-100	-61	-569	19		21.1667	-51	527	78	-5934	262	393
21.1683	12	-137	-106	-61	-605	0		21.1683	-37	520	104	-5921	275	426
21.17	13	-150	-107	-79	-574	-4		21.17	-38	546	98	-5947	250	439
21.1717	19	-162	-113	-85	-574	-4		21.1717	-77	539	84	-5941	282	420
21.1733	19	-145	-125	-97	-550	44		21.1733	-70	546	103	-5986	313	426
21.175	12	-133	-125	-67	-513	44		21.175	-64	564	103	-5986	326	420
21.1767	13	-132	-131	-97	-513	56		21.1767	-103	564	78	-5979	307	446
21.1783	6	-132	-130	-109	-544	50		21.1783	-102	590	65	-5979	332	446
21.18	12	-120	-137	-145	-532	56		21.18	-122	584	84	-5934	307	491
21.1817	25	-109	-100	-127	-520	55		21.1817	-141	578	117	-5908	345	439
21.1833	7	-84	-118	-122	-538	55		21.1833	-141	579	103	-5901	338	419
21.185	31	-90	-118	-98	-544	60		21.185	-141	572	90	-5894	377	426
21.1867	19	-85	-112	-61	-562	66		21.1867	-193	604	71	-5893	364	413
21.1883	0	-85	-118	-68	-568	66		21.1883	-186	611	97	-5867	403	394
21.19	36	-109	-123	-49	-575	61		21.19	-192	623	83	-5868	377	393
21.1917	30	-122	-124	-37	-575	91		21.1917	-192	642	84	-5843	384	413
21.1933	24	-133	-118	-55	-586	104		21.1933	-231	617	90	-5830	384	452
21.195	13	-163	-124	-55	-556	111		21.195	-218	604	45	-5836	384	433
21.1967	-4	-121	-136	-55	-539	123		21.1967	-231	604	45	-5849	422	427
21.1983	-10	-127	-117	-55	-551	116		21.1983	-219	592	38	-5830	416	433
21.2	-22	-126	-105	-43	-606	98		21.2	-199	585	45	-5798	403	426
21.2017	-10	-168	-81	-31	-619	86		21.2017	-205	591	58	-5752	378	413
21.2033	1	-162	-75	-37	-607	91		21.2033	-193	630	90	-5746	390	432
21.205	7	-174	-63	-13	-612	103		21.205	-180	617	96	-5784	371	387
21.2067	25	-168	-39	-7	-600	91		21.2067	-206	637	83	-5791	423	387
21.2083	30	-174	-45	-19	-600	115		21.2083	-225	656	64	-5791	378	420
21.21	60	-186	-51	-13	-576	126		21.21	-258	605	45	-5778	390	407
21.2117	30	-175	-57	-13	-577	109		21.2117	-271	598	19	-5778	385	369
21.2133	30	-187	-118	-1	-570	92		21.2133	-258	585	0	-5811	404	395
21.215	42	-187	-112	5	-577	86		21.215	-259	565	19	-5784	371	401
21.2167	48	-163	-124	10	-565	73		21.2167	-272	546	7	-5771	390	395
21.2183	30	-157	-118	-13	-565	79		21.2183	-266	546	0	-5803	390	421
21.22	42	-158	-141	11	-535	55		21.22	-226	552	12	-5803	384	401
21.2217	48	-158	-136	17	-548	85		21.2217	-200	533	18	-5790	377	387
21.2233	35	-182	-112	23	-541	55		21.2233	-213	507	18	-5790	364	401
21.225	48	-187	-142	35	-547	62		21.225	-207	507	44	-5803	333	400
21.2267	48	-206	-160	29	-516	43		21.2267	-220	507	12	-5816	332	393
21.2283	23	-176	-172	-1	-492	61		21.2283	-226	514	12	-5842	319	412
21.23	18	-182	-148	16	-492	49		21.23	-214	488	-6	-5842	332	393
21.2317	6	-164	-148	-1	-498	43		21.2317	-207	481	-13	-5817	339	400
21.2333	-17	-201	-185	40	-493	31		21.2333	-213	462	12	-5823	287	412
21.235	-29	-195	-222	34	-505	19		21.235	-207	468	38	-5849	306	431
21.2367	-59	-183	-209	28	-529	50		21.2367	-194	513	25	-5855	300	419
21.2383	-54	-188	-209	-1	-517	44		21.2383	-207	526	18	-5861	287	451
21.24	-47	-170	-185	3	-523	67		21.24	-220	545	62	-5881	269	438
21.2417	-41	-163	-179	-7	-529	55		21.2417	-226	540	37	-5894	256	445
21.2433	-83	-187	-186	-31	-517	73		21.2433	-207	547	42	-5900	256	438
21.245	-65	-175	-186	-37	-517	31		21.245	-194	560	62	-5900	224	399
21.2467	-65	-193	-174	-25	-524	67		21.2467	-201	553	18	-5899	211	419
21.2483	-36	-229	-180	-8	-505	48		21.2483	-207	573	50	-5887	185	440
21.25	-65	-252	-204	-14	-517	48		21.25	-207	592	51	-5887	191	446
21.2517	-71	-246	-193	3	-542	36		21.2517	-240	566	19	-5881	204	492
21.2533	-90	-245	-198	-1	-536	42		21.2533	-246	598	38	-5892	223	499
21.255	-53	-269	-204	-1	-553	36		21.255	-252	578	25	-5892	255	486
21.2567	-72	-287	-223	17	-565	49		21.2567	-258	565	19	-5878	210	486
21.2583	-65	-312	-228	54	-554	43		21.2583	-271	578	-26	-5872	217	499
21.26	-60	-305	-204	0	-578	79		21.26	-259	578	-26	-5872	255	480
21.2617	-47	-287	-204	23	-572	73		21.2617	-232	570	-46	-5853	248	466
21.2633	-29	-293	-204	18	-560	54		21.2633	-252	565	5	-5808	267	466
21.265	-16	-299	-198	19	-565	43		21.265	-219	533	31	-5789	280	460
21.2667	-22	-328	-186	19	-576	24		21.2667	-193	527	6	-5751	279	473
21.2683	-46	-310	-156	17	-552	19		21.2683	-174	546	25	-5719	311	486
21.27	-22	-298	-138	12	-564	13		21.27	-160	532	45	-5719	292	506
21.2717	-40	-310	-120	6	-564	19		21.2717	-160	532	32	-5700	286	505
21.2733	-46	-293	-131	-17	-581	-4		21.2733	-179	506	26	-5687	305	460
21.275	-63	-257	-132	0	-576	-9		21.275	-185	493	39	-5668	299	480
21.2767	2	-257	-102	12	-594	-9		21.2767	-198	487	25	-5681	292	454
21.2783	-21	-239	-102	-17	-582	-10		21.2783	-178	519	25	-5681	266	402
21.28	21	-234	-66	-17	-588	2		21.28	-165	487	19	-5675	254	402
21.2817	14	-252	-97	-17	-540	2		21.2817	-165	481	7	-5655	248	396
21.2833	38	-252	-109	-30	-558	8		21.2833	-134	494	13	-5669	292	376
21.285	32	-257	-79	-85	-570	25		21.285	-146	494	39	-5688	292	363
21.2867	50	-245	-91	-67	-545	19		21.2867	-127	508	32	-5695	235	414
21.2883	39	-280	-42	-55	-532	-10		21.2883	-127	521	32	-5707	248	415
21.29	8	-287	-37	-43	-539	-21		21.29	-127	515	26	-5745	223	434
21.2917	-9	-287	-55	-19	-550	-3		21.2917	-146	495	13	-5738	217	466
21.2933	-27	-256	-85	-1	-563	26		21.2933	-179	470	39	-5750	236	420
21.295	2	-251	-128	-19	-552	32		21.295	-178	483	52	-5782	191	439
21.2967	-22	-263	-146	-7	-551	26		21.2967	-185	489	39	-5744	204	427
21.2983	-10	-274	-139	16	-575	26		21.2983	-192	464	45	-5744	255	440
21.3	19	-280	-115	16	-575	-4		21.3	-193	490	71	-5783	261	452
21.3017	13	-268	-114	-7	-586	7		21.3017	-186	478	45	-5758	268	485
21.3033	1	-262	-109	28	-604	25		21.3033	-160	465	65	-5758	288	491
21.305	13	-274	-108	64	-622	48		21.305	-141	446	104	-5797	281	517
21.3067	14	-298	-108	64	-634	60		21.3067	-181	446	123	-5771	269	543
21.3083	-9	-268	-90	58	-670	65		21.3083	-188	446	129	-5777	249	543
21.31	-27	-231	-53	83	-653	29		21.31	-206	447	181	-5784	198	543
21.3117	-32	-214	-72	83	-629	-12		21.3117	-219	446	226	-5778	185	543
21.3133	-44	-226	-66	83	-664	-13		21.3133	-213	433	233	-5785	205	504
21.315	-50	-197	-114	65	-652	11		21.315	-193	421	259	-5766	205	523
21.3167	-32	-155	-126	47	-677	47		21.3167	-193	427	253	-5741	205	511
21.3183	-9	-167	-126	53	-647	65		21.3183	-181	413	259	-5761	204	446
21.32	-2	-167	-83	30	-658	23		21.32	-193	426	227	-5761	216	453
21.3217	10	-167	-71	60	-676	30		21.3217	-194	419	220	-5781	236	453
21.3233	45	-161	-59	60	-652	36		21.3233	-207	393	208	-5793	256	445
21.325	34	-137	-53	24	-640	36		21.325	-181	393	254	-5806	250	444
21.3267	4	-149	-71	24	-629	72		21.3267	-220	399	227	-5780	275	431
21.3283	10	-155	-107	36	-659	84		21.3283	-232	405	214	-5806	294	418
21.33	-14	-173	-113	12	-617	97		21.33	-220	417	233	-5793	294	411
21.3317	15	-149	-101	-24	-611	62		21.3317	-239	424	207	-5773	320	405
21.3333	-51	-113	-119	-30	-599	44		21.3333	-219	418	201	-5780	353	366
21.335	-45	-137	-94	-24	-580	38		21.335	-239	431	195	-5755	391	366
21.3367	-28	-168	-117	-36	-574	56		21.3367	-239	450	169	-5741	404	378
21.3383	-28	-167	-93	-18	-586	68		21.3383	-232	431	143	-5735	417	366
21.34	-40	-173	-87	0	-563	68		21.34	-258	451	131	-5734	430	392
21.3417	-53	-167	-63	5	-563	32		21.3417	-271	438	104	-5733	442	361
21.3433	-58	-191	-51	35	-544	51		21.3433	-251	444	103	-5714	437	386
21.345	-40	-168	-51	10	-569	27		21.345	-239	483	90	-5689	411	405
21.3467	-35	-162	-63	46	-569	9		21.3467	-213	522	71	-5644	424	443
21.3483	-29	-174	-51	27	-552	33		21.3483	-232	503	65	-5637	412	430
21.35	-47	-186	-45	70	-564	51		21.35	-232	555	71	-5624	405	424
21.3517	-17	-204	-88	125	-540	62		21.3517	-225	568	13	-5618	373	437
21.3533	-11	-161	-63	119	-558	87		21.3533	-206	574	39	-5625	360	470
21.355	-42	-132	-28	120	-540	87		21.355	-225	573	60	-5619	348	483
21.3567	-71	-132	-28	120	-546	69		21.3567	-244	568	34	-5638	360	476
21.3583	-78	-150	-28	96	-541	68		21.3583	-264	561	27	-5593	328	490
21.36	-29	-174	-16	96	-540	86		21.36	-232	586	14	-5593	328	509
21.3617	-35	-132	-35	109	-571	80		21.3617	-238	554	-4	-5619	328	510
21.3633	-46	-132	-41	115	-572	92		21.3633	-219	527	27	-5631	314	510
21.365	-52	-144	-29	115	-566	80		21.365	-226	534	7	-5631	321	529
21.3667	-22	-125	-41	97	-548	73		21.3667	-200	520	7	-5600	289	515
21.3683	1	-156	-40	103	-566	103		21.3683	-219	520	7	-5645	270	528
21.37	19	-150	-22	79	-560	72		21.37	-232	501	-4	-5652	270	535
21.3717	-29	-168	-16	84	-554	73		21.3717	-226	482	21	-5632	283	528
21.3733	-29	-162	-40	78	-530	96		21.3733	-233	456	59	-5658	263	536
21.375	-35	-175	-46	72	-548	107		21.375	-233	443	60	-5664	282	529
21.3767	-47	-151	-51	36	-571	59		21.3767	-214	417	79	-5697	283	541
21.3783	-53	-133	-21	23	-595	48		21.3783	-226	371	92	-5710	308	496
21.38	-77	-164	-33	12	-576	48		21.38	-246	360	104	-5729	314	503
21.3817	-65	-188	-28	23	-570	5		21.3817	-200	360	104	-5773	295	491
21.3833	-41	-170	-52	22	-593	24		21.3833	-168	379	84	-5760	289	504
21.385	-47	-176	-46	28	-563	6		21.385	-149	380	84	-5786	314	478
21.3867	-47	-176	-70	34	-563	18		21.3867	-207	379	84	-5792	313	484
21.3883	-29	-194	-64	-13	-563	-4		21.3883	-169	398	98	-5798	326	497
21.39	-5	-201	-46	-8	-538	-40		21.39	-202	404	92	-5761	320	490
21.3917	13	-207	-88	-14	-531	-16		21.3917	-188	437	92	-5761	326	483
21.3933	1	-195	-89	-20	-543	-22		21.3933	-207	424	79	-5780	345	497
21.395	-4	-189	-106	-2	-525	-27		21.395	-213	450	66	-5742	339	510
21.3967	-10	-183	-131	-26	-500	-57		21.3967	-213	437	73	-5742	364	490
21.3983	-15	-177	-161	-25	-494	-27		21.3983	-246	424	47	-5774	365	497
21.4	1	-176	-149	-14	-506	-33		21.4	-252	444	35	-5748	352	484
21.4017	7	-170	-125	-8	-507	-75		21.4017	-246	451	2	-5728	364	490
21.4033	8	-181	-149	-13	-471	-69		21.4033	-246	457	-23	-5697	371	478
21.405	19	-181	-161	-32	-459	-75		21.405	-253	469	-23	-5710	351	524
21.4067	25	-162	-173	-51	-496	-94		21.4067	-214	449	-62	-5671	326	491
21.4083	25	-174	-190	-63	-483	-63		21.4083	-240	443	-43	-5639	306	484
21.41	31	-197	-166	-69	-460	-51		21.41	-240	443	-30	-5613	299	484
21.4117	36	-191	-203	-69	-466	-70		21.4117	-239	397	-11	-5606	306	503
21.4133	48	-149	-197	-87	-441	-88		21.4133	-214	384	20	-5607	312	522
21.415	25	-167	-209	-57	-448	-83		21.415	-252	417	59	-5549	305	522
21.4167	1	-149	-245	-56	-461	-41		21.4167	-245	417	46	-5587	324	516
21.4183	-17	-155	-245	-45	-473	-65		21.4183	-225	417	39	-5607	343	516
21.42	-10	-172	-227	-21	-479	-59		21.42	-232	411	45	-5581	324	503
21.4217	0	-148	-251	-14	-492	-71		21.4217	-213	379	58	-5613	369	509
21.4233	-36	-191	-263	8	-529	-48		21.4233	-226	411	57	-5620	350	529
21.425	-30	-191	-263	-21	-505	-48		21.425	-226	417	38	-5626	357	529
21.4267	6	-191	-257	-8	-481	-42		21.4267	-219	385	18	-5671	357	549
21.4283	-60	-173	-246	-14	-462	-47		21.4283	-232	377	50	-5684	338	528
21.43	-71	-167	-228	21	-468	-29		21.43	-258	391	77	-5709	312	528
21.4317	-107	-191	-222	28	-450	6		21.4317	-277	398	65	-5688	319	515
21.4333	-95	-216	-222	21	-433	0		21.4333	-257	436	84	-5695	332	528
21.435	-83	-216	-205	52	-434	0		21.435	-231	410	85	-5722	326	521
21.4367	-64	-181	-217	16	-415	-30		21.4367	-264	410	78	-5722	352	509
21.4383	-82	-176	-199	16	-427	-23		21.4383	-258	436	59	-5709	333	509
21.44	-95	-236	-211	16	-415	-5		21.44	-250	430	33	-5701	326	489
21.4417	-94	-224	-205	34	-415	-5		21.4417	-231	404	1	-5747	314	457
21.4433	-58	-260	-182	52	-432	-16		21.4433	-193	411	7	-5715	308	438
21.445	-46	-254	-169	53	-438	7		21.445	-193	398	0	-5689	308	438
21.4467	-47	-225	-169	34	-438	19		21.4467	-186	423	20	-5689	314	419
21.4483	-77	-267	-133	10	-431	25		21.4483	-199	429	20	-5644	270	406
21.45	-22	-231	-133	10	-425	31		21.45	-173	404	33	-5644	276	406
21.4517	-28	-219	-115	10	-461	19		21.4517	-160	398	59	-5644	282	392
21.4533	-88	-236	-126	-50	-479	7		21.4533	-173	417	45	-5580	314	361
21.455	-45	-219	-138	-74	-467	7		21.455	-141	411	71	-5580	314	375
21.4567	-27	-255	-145	-92	-473	-17		21.4567	-108	385	96	-5586	365	388
21.4583	-15	-238	-157	-109	-504	-46		21.4583	-121	385	109	-5587	353	382
21.46	-22	-231	-151	-115	-492	-34		21.46	-167	360	102	-5631	346	401
21.4617	-52	-201	-175	-109	-503	-16		21.4617	-186	405	63	-5612	365	408
21.4633	-58	-206	-163	-73	-533	-4		21.4633	-193	405	43	-5657	346	394
21.465	-46	-236	-169	-61	-545	1		21.465	-180	411	63	-5645	364	362
21.4667	-40	-195	-169	-19	-581	13		21.4667	-193	424	56	-5659	364	388
21.4683	-28	-158	-168	-25	-582	50		21.4683	-205	444	63	-5678	390	433
21.47	-29	-158	-192	-30	-552	50		21.47	-237	476	102	-5697	384	445
21.4717	-28	-152	-198	-55	-569	62		21.4717	-250	463	135	-5710	351	471
21.4733	-16	-152	-204	-42	-563	80		21.4733	-251	463	102	-5716	358	477
21.475	-4	-133	-216	-43	-576	55		21.475	-257	463	77	-5742	378	490
21.4767	-28	-145	-210	-31	-546	43		21.4767	-258	483	83	-5722	372	491
21.4783	-35	-157	-210	-19	-539	19		21.4783	-251	483	84	-5702	372	536
21.48	-5	-151	-204	11	-539	60		21.48	-257	489	103	-5728	353	574
21.4817	18	-205	-198	35	-552	60		21.4817	-257	489	78	-5734	320	554
21.4833	18	-169	-168	41	-552	108		21.4833	-303	528	33	-5702	289	567
21.485	-5	-192	-156	46	-540	126		21.485	-264	522	27	-5708	289	574
21.4867	1	-192	-156	60	-539	95		21.4867	-270	522	14	-5676	340	549
21.4883	7	-222	-144	36	-551	89		21.4883	-244	516	59	-5650	353	529
21.49	31	-246	-132	17	-558	78		21.49	-218	554	65	-5644	398	568
21.4917	19	-221	-149	0	-540	72		21.4917	-250	561	20	-5663	411	614
21.4933	32	-215	-137	-24	-528	36		21.4933	-257	567	26	-5675	412	601
21.495	25	-258	-125	-18	-516	0		21.495	-237	547	59	-5674	393	568
21.4967	14	-221	-118	-18	-546	-5		21.4967	-217	521	26	-5655	399	595
21.4983	1	-202	-118	-30	-504	-12		21.4983	-223	554	-12	-5629	438	582
21.5	1	-232	-113	-11	-534	-24		21.5	-218	515	-12	-5635	457	569
21.5017	-10	-203	-131	-11	-522	6		21.5017	-178	509	7	-5655	444	555
21.5033	-28	-190	-137	-41	-534	36		21.5033	-172	502	7	-5643	456	562
21.505	-27	-184	-113	-66	-522	60		21.505	-179	515	13	-5662	437	537
21.5067	-3	-197	-107	-78	-528	12		21.5067	-172	528	39	-5668	462	511
21.5083	-16	-179	-143	-84	-558	12		21.5083	-159	521	33	-5662	475	498
21.51	-22	-172	-192	-78	-527	-17		21.51	-108	502	45	-5675	456	504
21.5117	13	-179	-167	-90	-552	-5		21.5117	-121	527	58	-5657	462	491
21.5133	32	-184	-167	-48	-564	1		21.5133	-96	514	45	-5682	430	484
21.515	37	-154	-160	-25	-558	7		21.515	-82	520	19	-5682	398	516
21.5167	26	-149	-148	-31	-564	6		21.5167	-83	469	19	-5650	359	484
21.5183	1	-148	-94	-7	-569	6		21.5183	-69	481	7	-5676	347	471
21.52	-4	-166	-82	-25	-569	0		21.52	-57	475	-18	-5670	334	477
21.5217	13	-166	-106	-18	-594	17		21.5217	-96	456	-51	-5683	347	490
21.5233	-11	-166	-70	-24	-564	17		21.5233	-58	462	-44	-5696	359	451
21.525	-11	-173	-40	-6	-582	18		21.525	-58	469	-44	-5702	352	470
21.5267	6	-156	-52	-18	-594	-6		21.5267	-71	475	-45	-5690	340	483
21.5283	12	-192	-28	-42	-588	-12		21.5283	-64	443	-25	-5690	327	496
21.53	18	-191	-9	0	-600	-30		21.53	-71	462	-38	-5677	353	509
21.5317	30	-192	-16	11	-612	-42		21.5317	-84	468	-31	-5677	346	495
21.5333	12	-173	-28	17	-606	-36		21.5333	-103	443	-38	-5683	346	521
21.535	6	-137	1	4	-575	-18		21.535	-96	448	-19	-5664	314	541
21.5367	19	-114	20	5	-575	-41		21.5367	-84	449	-13	-5716	314	548
21.5383	-41	-114	8	0	-551	-60		21.5383	-90	423	-19	-5735	308	548
21.54	-30	-145	-9	-30	-545	-66		21.54	-103	449	-32	-5703	314	548
21.5417	-35	-163	-4	-48	-588	-84		21.5417	-130	424	-19	-5722	307	515
21.5433	-47	-151	-45	-42	-594	-95		21.5433	-136	450	-12	-5703	339	516
21.545	-41	-175	-45	-42	-630	-83		21.545	-136	443	25	-5696	359	509
21.5467	-17	-169	-57	-37	-630	-52		21.5467	-149	456	31	-5708	359	464
21.5483	-41	-157	-57	-55	-624	-40		21.5483	-136	488	45	-5688	345	490
21.55	-22	-164	-112	-49	-648	-40		21.55	-174	501	71	-5675	326	497
21.5517	-22	-182	-117	-37	-660	-28		21.5517	-167	482	90	-5720	333	490
21.5533	-28	-211	-100	-38	-617	-3		21.5533	-167	513	77	-5726	352	491
21.555	-58	-199	-88	-20	-641	-15		21.555	-181	526	44	-5726	365	465
21.5567	-34	-200	-112	-26	-641	-21		21.5567	-161	520	38	-5752	353	458
21.5583	-22	-211	-118	-20	-641	-27		21.5583	-174	507	58	-5751	354	453
21.56	-10	-205	-105	-25	-641	-15		21.56	-167	533	44	-5758	366	433
21.5617	-22	-235	-94	-13	-665	8		21.5617	-160	540	13	-5777	386	420
21.5633	-40	-283	-58	-18	-678	20		21.5633	-198	527	19	-5796	417	388
21.565	1	-259	-46	-48	-666	-2		21.565	-211	514	39	-5808	418	395
21.5667	-46	-229	-64	-31	-678	2		21.5667	-185	494	65	-5802	411	420
21.5683	-40	-228	-64	-43	-624	-3		21.5683	-179	507	77	-5859	431	427
21.57	-58	-240	-53	-19	-606	-16		21.57	-185	501	64	-5885	386	440
21.5717	-34	-228	-90	-7	-564	-22		21.5717	-179	483	77	-5860	379	459
21.5733	-58	-216	-78	17	-588	-29		21.5733	-166	470	77	-5821	346	472
21.575	-77	-247	-54	5	-570	-39		21.575	-179	451	83	-5816	365	433
21.5767	-113	-234	-22	5	-563	-34		21.5767	-154	418	103	-5816	359	492
21.5783	-106	-216	-47	-24	-576	-22		21.5783	-160	412	110	-5809	339	518
21.58	-76	-222	-40	-24	-588	-40		21.58	-167	419	103	-5797	320	498
21.5817	-52	-193	-47	-18	-582	-28		21.5817	-154	431	130	-5783	313	505
21.5833	-58	-235	-23	-18	-570	-22		21.5833	-173	431	142	-5809	300	512
21.585	-52	-205	-23	-42	-564	-4		21.585	-186	431	103	-5803	299	524
21.5867	-77	-205	-29	-37	-559	-34		21.5867	-167	418	130	-5823	274	537
21.5883	-58	-188	-46	-37	-546	-46		21.5883	-199	418	104	-5823	281	569
21.59	-34	-187	-88	-37	-564	-10		21.59	-186	405	110	-5759	256	576
21.5917	-40	-193	-94	-7	-569	-4		21.5917	-155	450	97	-5753	281	582
21.5933	-34	-194	-70	22	-569	12		21.5933	-154	450	84	-5766	288	550
21.595	-4	-176	-94	40	-587	13		21.595	-180	449	97	-5721	281	583
21.5967	7	-164	-87	22	-587	31		21.5967	-161	443	91	-5708	287	602
21.5983	20	-176	-69	17	-623	31		21.5983	-174	436	91	-5766	313	589
21.6	1	-199	-33	-24	-586	25		21.6	-174	449	98	-5733	345	608
21.6017	32	-188	-57	5	-580	48		21.6017	-187	455	98	-5746	320	602
21.6033	31	-201	-46	17	-574	48		21.6033	-168	442	66	-5778	346	569
21.605	25	-194	-51	10	-544	24		21.605	-181	448	60	-5785	327	536
21.6067	0	-158	-40	11	-539	42		21.6067	-143	481	27	-5778	352	510
21.6083	-18	-176	-64	-18	-521	42		21.6083	-181	462	0	-5778	347	529
21.61	-11	-175	-94	-18	-539	72		21.61	-169	456	0	-5765	340	529
21.6117	-29	-188	-101	-24	-551	96		21.6117	-149	437	26	-5765	321	542
21.6133	-35	-163	-113	4	-562	109		21.6133	-156	437	26	-5772	314	548
21.615	-11	-151	-101	10	-580	115		21.615	-163	456	58	-5771	339	555
21.6167	-11	-158	-108	10	-568	108		21.6167	-182	456	39	-5791	364	548
21.6183	0	-127	-95	-7	-587	103		21.6183	-195	424	65	-5783	339	535
21.62	-18	-133	-108	-50	-575	108		21.62	-189	443	78	-5771	320	548
21.6217	-12	-151	-66	-68	-564	145		21.6217	-163	424	91	-5752	300	521
21.6233	-12	-175	-96	-68	-582	145		21.6233	-169	412	103	-5778	268	501
21.625	-6	-169	-72	-56	-540	158		21.625	-181	431	98	-5765	223	515
21.6267	-12	-193	-109	-44	-558	182		21.6267	-168	418	98	-5785	249	515
21.6283	0	-187	-102	-38	-570	158		21.6283	-116	398	97	-5804	274	496
21.63	18	-174	-126	-51	-565	139		21.63	-142	398	90	-5798	268	483
21.6317	0	-186	-138	-51	-565	157		21.6317	-109	412	90	-5765	293	489
21.6333	-11	-192	-168	-39	-547	151		21.6333	-128	380	116	-5791	280	490
21.635	13	-168	-156	-14	-583	127		21.635	-109	386	149	-5810	292	510
21.6367	-11	-143	-150	-3	-564	139		21.6367	-109	412	136	-5817	293	503
21.6383	-5	-144	-137	-26	-553	114		21.6383	-109	412	128	-5817	293	516
21.64	-18	-167	-131	-8	-553	102		21.64	-83	406	130	-5792	300	496
21.6417	-23	-179	-107	-20	-547	72		21.6417	-71	386	123	-5805	294	509
21.6433	-29	-184	-118	-32	-535	60		21.6433	-38	406	130	-5798	281	523
21.645	-34	-190	-142	-20	-511	66		21.645	-32	418	116	-5798	287	529
21.6467	-52	-197	-154	16	-499	66		21.6467	-51	380	129	-5811	287	549
21.6483	-58	-191	-172	16	-516	47		21.6483	-57	367	103	-5811	287	511
21.65	-64	-166	-178	40	-510	29		21.65	-77	373	70	-5798	312	536
21.6517	-100	-137	-219	40	-521	35		21.6517	-51	348	89	-5779	338	543
21.6533	-100	-119	-243	27	-534	23		21.6533	-64	329	134	-5760	313	582
21.655	-118	-137	-225	3	-534	-7		21.655	-103	361	127	-5753	294	589
21.6567	-88	-125	-207	-13	-545	5		21.6567	-90	367	140	-5747	300	608
21.6583	-95	-113	-189	-19	-527	0		21.6583	-129	360	134	-5741	307	596
21.66	-77	-101	-159	-13	-569	-5		21.66	-111	373	127	-5753	301	615
21.6617	-34	-89	-172	-8	-527	5		21.6617	-130	360	121	-5721	307	589
21.6633	-51	-101	-165	-19	-551	-17		21.6633	-143	354	101	-5714	313	589
21.665	-69	-88	-208	-13	-539	-23		21.665	-150	373	95	-5720	307	595
21.6667	-45	-95	-189	-43	-539	-11		21.6667	-169	373	81	-5732	319	576
21.6683	-64	-102	-220	-30	-527	0		21.6683	-201	348	132	-5732	319	596
21.67	-64	-102	-219	-36	-509	6		21.67	-241	347	107	-5732	320	582
21.6717	-76	-89	-195	-30	-539	7		21.6717	-221	335	133	-5739	313	582
21.6733	-70	-83	-165	-37	-534	-4		21.6733	-215	386	62	-5732	313	564
21.675	-64	-59	-153	-48	-522	-16		21.675	-201	405	62	-5739	326	590
21.6767	-63	-83	-177	-103	-517	-15		21.6767	-196	380	82	-5739	333	564
21.6783	-51	-94	-171	-109	-511	-16		21.6783	-228	418	63	-5733	301	564
21.68	-27	-95	-177	-78	-492	13		21.68	-202	463	50	-5771	301	538
21.6817	-38	-59	-207	-91	-485	25		21.6817	-221	456	38	-5772	320	537
21.6833	-32	-71	-225	-91	-498	26		21.6833	-233	469	12	-5803	327	549
21.685	-38	-90	-255	-73	-528	20		21.685	-220	456	38	-5791	333	550
21.6867	-44	-102	-267	-97	-523	7		21.6867	-278	469	52	-5759	326	556
21.6883	-63	-126	-237	-91	-516	13		21.6883	-232	494	45	-5765	307	575
21.69	-21	-121	-231	-78	-505	-5		21.69	-220	494	73	-5778	320	582
21.6917	-9	-121	-230	-72	-492	-17		21.6917	-206	481	66	-5792	359	550
21.6933	-15	-115	-218	-55	-480	-29		21.6933	-193	513	85	-5812	365	543
21.695	20	-109	-224	-61	-462	-29		21.695	-193	513	34	-5812	359	556
21.6967	20	-109	-200	-68	-468	-5		21.6967	-174	507	53	-5799	358	550
21.6983	15	-121	-218	-67	-456	-23		21.6983	-194	507	33	-5805	372	536
21.7	38	-78	-236	-55	-444	-24		21.7	-200	514	79	-5799	404	562
21.7017	50	-128	-236	-50	-455	-66		21.7017	-226	539	79	-5798	404	587
21.7033	56	-116	-188	-25	-443	-19		21.7033	-200	539	105	-5765	410	621
21.705	68	-116	-183	-7	-449	5		21.705	-207	507	79	-5772	417	608
21.7067	68	-104	-171	-43	-480	-30		21.7067	-226	436	72	-5746	391	627
21.7083	67	-110	-177	-61	-450	-12		21.7083	-213	404	130	-5746	384	634
21.71	61	-104	-147	-49	-455	0		21.71	-187	404	124	-5727	353	628
21.7117	49	-97	-129	-66	-443	4		21.7117	-200	437	117	-5753	333	602
21.7133	25	-92	-123	-42	-455	28		21.7133	-187	424	143	-5727	301	596
21.715	8	-61	-135	-66	-474	11		21.715	-239	411	150	-5740	295	570
21.7167	-4	-72	-141	-85	-480	23		21.7167	-239	385	143	-5714	320	589
21.7183	-4	-67	-141	-79	-504	36		21.7183	-252	385	169	-5727	307	608
21.72	-9	-43	-141	-91	-533	25		21.72	-265	379	162	-5688	300	602
21.7217	-34	-30	-123	-103	-552	12		21.7217	-258	392	194	-5694	294	582
21.7233	-52	-49	-123	-79	-564	12		21.7233	-252	372	187	-5681	281	582
21.725	-46	-78	-100	-97	-588	-11		21.725	-227	378	180	-5700	294	608
21.7267	-52	-109	-100	-115	-623	-11		21.7267	-213	347	161	-5700	262	555
21.7283	-65	-83	-112	-84	-623	6		21.7283	-219	347	173	-5707	249	536
21.73	-41	-101	-130	-85	-647	-17		21.73	-219	373	194	-5739	236	549
21.7317	-41	-83	-123	-85	-635	-53		21.7317	-187	366	174	-5758	261	568
21.7333	-28	-89	-111	-97	-629	-41		21.7333	-180	430	187	-5752	306	568
21.735	-28	-114	-136	-67	-660	-47		21.735	-174	468	148	-5752	306	568
21.7367	-4	-115	-117	-67	-653	-65		21.7367	-180	430	160	-5707	312	568
21.7383	50	-108	-124	-55	-679	-65		21.7383	-181	417	154	-5701	312	568
21.74	86	-133	-118	-49	-624	-101		21.74	-207	391	154	-5695	351	594
21.7417	86	-144	-100	-31	-587	-102		21.7417	-188	385	167	-5715	383	614
21.7433	122	-156	-100	-6	-592	-107		21.7433	-194	386	166	-5677	363	594
21.745	127	-168	-112	-12	-587	-90		21.745	-206	385	160	-5689	363	613
21.7467	97	-216	-131	0	-593	-72		21.7467	-187	372	136	-5688	351	613
21.7483	104	-235	-149	-24	-593	-60		21.7483	-142	353	142	-5681	357	633
21.75	98	-210	-143	-30	-587	-78		21.75	-148	372	117	-5669	389	620
21.7517	104	-187	-179	-48	-580	-35		21.7517	-187	372	124	-5656	370	600
21.7533	91	-175	-168	-17	-563	-23		21.7533	-180	365	98	-5669	370	646
21.755	98	-181	-161	-30	-593	-29		21.755	-174	371	118	-5669	421	633
21.7567	67	-133	-156	-5	-563	-22		21.7567	-168	352	117	-5656	460	600
21.7583	32	-175	-149	-35	-574	1		21.7583	-162	346	111	-5625	467	613
21.76	-4	-206	-162	-5	-562	7		21.76	-129	326	91	-5643	442	626
21.7617	19	-188	-137	-29	-568	13		21.7617	-155	307	85	-5631	441	639
21.7633	-23	-188	-137	-47	-562	8		21.7633	-155	333	105	-5650	441	639
21.765	-59	-194	-125	-29	-507	32		21.765	-148	339	72	-5650	441	645
21.7667	-102	-169	-172	-24	-537	25		21.7667	-109	352	85	-5650	461	632
21.7683	-102	-206	-186	-48	-580	44		21.7683	-102	352	78	-5585	461	619
21.77	-107	-169	-210	-48	-556	74		21.77	-128	383	71	-5637	455	645
21.7717	-118	-175	-191	-55	-562	62		21.7717	-115	377	52	-5631	454	639
21.7733	-107	-145	-172	-61	-538	38		21.7733	-121	371	46	-5618	486	620
21.775	-83	-151	-179	-30	-532	37		21.775	-186	384	52	-5631	461	594
21.7767	-71	-151	-191	-49	-550	31		21.7767	-179	377	58	-5644	454	594
21.7783	-53	-138	-154	-24	-520	-10		21.7783	-160	346	84	-5612	466	614
21.78	-46	-151	-154	-31	-544	0		21.78	-173	352	90	-5613	492	595
21.7817	-28	-145	-154	-43	-490	12		21.7817	-179	333	103	-5588	467	602
21.7833	-17	-168	-160	-61	-483	12		21.7833	-198	321	103	-5606	441	589
21.785	-4	-157	-166	-67	-472	0		21.785	-224	347	128	-5612	421	557
21.7867	14	-168	-196	-91	-490	-29		21.7867	-251	360	122	-5580	440	538
21.7883	14	-185	-197	-67	-460	-18		21.7883	-237	386	129	-5605	460	524
21.79	26	-167	-221	-67	-472	0		21.79	-237	354	97	-5631	472	543
21.7917	56	-161	-191	-73	-514	-54		21.7917	-250	347	136	-5631	485	549
21.7933	80	-162	-161	-85	-508	-53		21.7933	-250	360	123	-5644	492	543
21.795	62	-144	-167	-72	-514	-72		21.795	-251	373	130	-5695	466	556
21.7967	37	-167	-161	-90	-520	-78		21.7967	-237	355	118	-5701	466	524
21.7983	24	-156	-144	-90	-515	-90		21.7983	-263	387	130	-5688	479	549
21.8	25	-180	-156	-78	-515	-54		21.8	-251	400	162	-5721	447	581
21.8017	25	-204	-167	-78	-520	-71		21.8017	-219	374	162	-5760	440	594
21.8033	18	-223	-149	-60	-496	-53		21.8033	-206	387	187	-5779	440	599
21.805	7	-242	-197	-66	-538	-10		21.805	-200	432	155	-5772	422	606
21.8067	-4	-211	-161	-59	-520	12		21.8067	-206	432	162	-5766	403	592
21.8083	-40	-242	-156	-60	-531	1		21.8083	-212	425	162	-5785	415	586
21.81	-15	-235	-132	-66	-550	19		21.81	-219	451	143	-5734	416	611
21.8117	-4	-235	-150	-30	-574	19		21.8117	-206	424	129	-5734	410	605
21.8133	-4	-212	-150	-18	-562	43		21.8133	-225	436	117	-5734	371	598
21.815	1	-206	-126	-30	-549	32		21.815	-193	443	116	-5709	364	592
21.8167	-4	-217	-101	-23	-580	32		21.8167	-180	475	116	-5716	390	566
21.8183	-22	-217	-138	-11	-538	79		21.8183	-141	481	96	-5741	377	572
21.82	-4	-247	-131	-42	-550	67		21.82	-160	487	103	-5728	371	566
21.8217	13	-260	-106	-12	-527	109		21.8217	-147	480	122	-5709	398	551
21.8233	43	-236	-88	-37	-539	128		21.8233	-153	474	109	-5708	391	571
21.825	31	-260	-112	-7	-538	134		21.825	-126	435	103	-5695	410	578
21.8267	25	-253	-70	-37	-544	122		21.8267	-113	448	90	-5670	449	559
21.8283	31	-247	-76	-25	-550	128		21.8283	-113	474	117	-5644	475	553
21.83	7	-222	-101	-37	-592	140		21.83	-126	460	124	-5606	500	528
21.8317	1	-209	-82	-7	-556	146		21.8317	-107	434	150	-5612	500	514
21.8333	32	-221	-100	-7	-556	104		21.8333	-127	447	156	-5593	500	528
21.835	37	-209	-94	-30	-587	91		21.835	-140	434	163	-5580	481	566
21.8367	37	-209	-112	-30	-551	103		21.8367	-114	435	175	-5638	493	560
21.8383	43	-185	-136	-12	-533	73		21.8383	-115	429	150	-5638	499	541
21.84	66	-197	-105	-12	-521	79		21.84	-114	424	175	-5644	512	593
21.8417	67	-203	-123	-13	-522	73		21.8417	-140	398	181	-5619	493	586
21.8433	103	-221	-129	10	-528	61		21.8433	-140	378	214	-5587	474	599
21.845	91	-240	-129	10	-522	43		21.845	-153	397	233	-5587	474	612
21.8467	103	-233	-106	52	-515	73		21.8467	-121	378	213	-5607	435	606
21.8483	79	-234	-148	22	-503	49		21.8483	-102	372	162	-5626	435	581
21.85	85	-251	-160	17	-503	43		21.85	-70	391	194	-5614	409	575
21.8517	122	-227	-142	-6	-479	48		21.8517	-96	397	207	-5627	396	556
21.8533	134	-234	-130	29	-485	36		21.8533	-129	398	200	-5640	357	594
21.855	134	-222	-137	34	-474	61		21.855	-142	391	167	-5633	344	582
21.8567	134	-234	-130	47	-432	55		21.8567	-142	404	141	-5652	331	627
21.8583	122	-229	-160	35	-455	42		21.8583	-122	430	148	-5696	312	647
21.86	116	-211	-190	-13	-443	67		21.86	-90	411	115	-5696	338	666
21.8617	110	-212	-214	-1	-437	61		21.8617	-77	436	122	-5683	350	646
21.8633	110	-212	-201	-20	-466	43		21.8633	-83	430	91	-5650	344	665
21.865	86	-212	-189	-37	-479	49		21.865	-64	456	116	-5663	312	684
21.8667	87	-170	-189	-43	-484	31		21.8667	-64	481	111	-5689	370	658
21.8683	68	-140	-172	-43	-490	43		21.8683	-64	494	111	-5695	370	665
21.87	38	-134	-153	-31	-466	67		21.87	-77	508	73	-5721	376	672
21.8717	25	-122	-159	-38	-491	92		21.8717	-83	482	54	-5715	383	666
21.8733	13	-98	-189	-68	-490	86		21.8733	-103	495	34	-5753	402	672
21.875	26	-92	-116	-80	-508	80		21.875	-160	501	67	-5759	402	678
21.8767	1	-122	-104	-62	-515	85		21.8767	-180	508	61	-5765	435	691
21.8783	-4	-105	-116	-56	-532	74		21.8783	-167	528	48	-5765	441	697
21.88	-5	-92	-123	-73	-544	86		21.88	-174	527	61	-5785	441	710
21.8817	-5	-104	-111	-109	-551	56		21.8817	-154	528	61	-5772	448	723
21.8833	18	-98	-105	-86	-551	31		21.8833	-128	528	80	-5740	442	717
21.885	30	-133	-64	-98	-551	55		21.885	-129	521	67	-5740	442	685
21.8867	5	-139	-52	-55	-545	43		21.8867	-109	521	86	-5753	436	704
21.8883	17	-145	-52	-55	-533	55		21.8883	-103	515	79	-5779	448	698
21.89	-5	-139	-58	-67	-515	66		21.89	-83	515	91	-5792	442	698
21.8917	-6	-152	-65	-44	-533	91		21.8917	-110	521	91	-5817	474	685
21.8933	-24	-212	-89	-62	-540	84		21.8933	-89	482	84	-5798	455	680
21.895	-48	-236	-113	-92	-540	85		21.895	-76	502	110	-5830	442	692
21.8967	-60	-211	-143	-104	-539	60		21.8967	-57	476	148	-5817	448	692
21.8983	-36	-235	-137	-85	-502	54		21.8983	-44	502	187	-5791	455	712
21.9	-42	-211	-125	-61	-503	60		21.9	-32	508	206	-5740	455	692
21.9017	-61	-235	-143	-37	-502	54		21.9017	-19	514	148	-5721	460	711
21.9033	-61	-180	-155	-43	-502	30		21.9033	-6	501	174	-5721	447	692
21.905	-43	-204	-167	-31	-509	18		21.905	0	514	154	-5746	440	711
21.9067	-78	-174	-174	-42	-491	48		21.9067	26	501	128	-5733	440	678
21.9083	-72	-162	-167	5	-502	54		21.9083	0	514	134	-5740	427	665
21.91	-96	-192	-173	-12	-538	85		21.91	-5	521	122	-5759	421	665
21.9117	-66	-162	-215	0	-520	43		21.9117	-5	534	134	-5721	421	678
21.9133	-60	-151	-185	-11	-551	37		21.9133	-31	514	133	-5740	402	639
21.915	-83	-150	-167	12	-563	13		21.915	-43	508	134	-5740	389	632
21.9167	-78	-137	-167	42	-581	-4		21.9167	-44	501	160	-5733	389	639
21.9183	-72	-149	-143	-5	-570	-28		21.9183	-63	482	174	-5746	395	658
21.92	-90	-119	-142	36	-575	-22		21.92	-89	508	153	-5778	402	658
21.9217	-71	-149	-131	60	-593	-27		21.9217	-95	502	153	-5765	409	665
21.9233	-60	-137	-76	49	-598	-27		21.9233	-121	489	121	-5778	403	672
21.925	-71	-131	-100	24	-629	-46		21.925	-127	483	96	-5822	402	639
21.9267	-59	-148	-100	24	-605	-39		21.9267	-127	437	96	-5815	377	672
21.9283	-41	-124	-106	48	-587	-15		21.9283	-107	450	154	-5816	345	679
21.93	-70	-161	-117	42	-564	20		21.93	-108	450	134	-5778	346	698
21.9317	-94	-143	-118	48	-582	-10		21.9317	-108	424	147	-5791	364	660
21.9333	-88	-161	-136	29	-564	-58		21.9333	-161	405	167	-5810	385	659
21.935	-95	-154	-124	29	-528	-58		21.935	-160	417	193	-5790	391	652
21.9367	-82	-154	-124	17	-515	-64		21.9367	-160	423	187	-5816	423	640
21.9383	-125	-154	-100	-1	-498	-52		21.9383	-154	422	194	-5816	481	640
21.94	-94	-209	-111	10	-491	-64		21.94	-148	430	175	-5816	500	679
21.9417	-82	-197	-135	4	-485	-21		21.9417	-160	481	187	-5790	481	646
21.9433	-88	-215	-123	29	-466	-51		21.9433	-167	507	149	-5803	482	633
21.945	-82	-179	-104	41	-454	-27		21.945	-141	520	148	-5771	495	614
21.9467	-88	-191	-129	16	-430	-39		21.9467	-141	514	162	-5772	482	620
21.9483	-64	-168	-104	-7	-448	-39		21.9483	-167	500	169	-5791	457	633
21.95	-34	-180	-153	-1	-460	-33		21.95	-174	513	188	-5816	463	606
21.9517	-10	-179	-129	3	-472	-39		21.9517	-213	532	195	-5797	443	612
21.9533	-34	-174	-148	21	-484	-27		21.9533	-193	558	195	-5810	450	587
21.955	-40	-168	-135	-14	-484	-34		21.955	-194	546	175	-5822	437	561
21.9567	-22	-156	-124	-8	-495	-63		21.9567	-207	533	182	-5880	475	542
21.9583	-4	-156	-105	3	-471	-45		21.9583	-206	546	196	-5835	456	560
21.96	13	-156	-93	21	-490	-33		21.96	-180	565	182	-5823	442	554
21.9617	1	-174	-106	15	-508	-9		21.9617	-162	553	215	-5836	410	554
21.9633	-4	-156	-94	-26	-514	8		21.9633	-168	559	228	-5861	404	554
21.965	25	-145	-124	-15	-508	-9		21.965	-213	566	241	-5893	359	541
21.9667	25	-127	-137	-26	-526	-10		21.9667	-245	566	260	-5880	339	508
21.9683	1	-157	-107	-32	-514	-40		21.9683	-213	521	254	-5898	378	534
21.97	7	-181	-119	-44	-539	-16		21.97	-207	520	247	-5892	378	515
21.9717	7	-211	-125	-50	-551	-22		21.9717	-213	501	248	-5911	365	548
21.9733	-4	-181	-89	-26	-569	-28		21.9733	-207	501	255	-5930	397	516
21.975	7	-180	-101	-32	-558	-11		21.975	-181	513	261	-5911	403	483
21.9767	-10	-181	-101	-13	-528	-23		21.9767	-168	533	255	-5892	403	509
21.9783	-21	-187	-77	-13	-509	0		21.9783	-194	514	261	-5911	403	503
21.98	2	-192	-71	-37	-528	-11		21.98	-195	495	242	-5929	416	516
21.9817	-16	-180	-96	-25	-522	-10		21.9817	-181	502	248	-5936	423	555
21.9833	-22	-174	-125	-37	-546	-5		21.9833	-194	540	241	-5930	398	561
21.985	-9	-199	-101	-61	-553	-5		21.985	-175	566	234	-5968	385	548
21.9867	-33	-205	-107	-72	-535	-29		21.9867	-201	540	228	-5955	385	542
21.9883	-21	-198	-94	-72	-505	-41		21.9883	-227	541	183	-5942	404	549
21.99	-15	-217	-100	-48	-523	-53		21.99	-221	547	145	-5917	391	575
21.9917	-27	-211	-112	-29	-554	-35		21.9917	-221	566	144	-5897	391	581
21.9933	-51	-199	-136	-24	-559	-17		21.9933	-214	547	151	-5904	391	574
21.995	-39	-163	-124	-24	-577	-23		21.995	-234	560	112	-5918	372	541
21.9967	-46	-162	-130	-30	-570	-35		21.9967	-273	579	105	-5911	390	542
21.9983	-40	-156	-142	-36	-600	-29		21.9983	-266	566	105	-5918	377	548
22	-10	-174	-172	-30	-594	-29		22	-259	553	98	-5905	358	567
22.0017	-40	-180	-166	-42	-569	-29		22.0017	-227	579	104	-5905	352	593
22.0033	-22	-179	-148	-30	-587	-11		22.0033	-220	566	117	-5879	371	587
22.005	-16	-174	-154	-48	-581	-47		22.005	-207	572	110	-5873	384	599
22.0067	-22	-198	-166	-55	-586	-59		22.0067	-194	585	123	-5873	358	625
22.0083	-22	-223	-154	-48	-574	-83		22.0083	-214	559	123	-5853	345	612
22.01	-34	-193	-149	-54	-593	-77		22.01	-219	520	116	-5848	357	606
22.0117	-47	-174	-131	-42	-611	-71		22.0117	-206	501	116	-5816	396	613
22.0133	-46	-181	-143	-37	-611	-77		22.0133	-167	513	135	-5822	421	632
22.015	-40	-181	-137	-31	-610	-77		22.015	-154	513	155	-5809	409	645
22.0167	-33	-169	-161	-19	-581	-76		22.0167	-173	474	174	-5809	421	631
22.0183	-21	-169	-120	-67	-568	-64		22.0183	-167	488	161	-5771	427	670
22.02	-9	-181	-126	-79	-550	-88		22.02	-122	507	123	-5764	402	658
22.0217	3	-205	-132	-85	-526	-64		22.0217	-116	494	155	-5765	415	677
22.0233	-2	-212	-133	-103	-501	-34		22.0233	-109	482	206	-5771	402	696
22.025	-15	-205	-126	-66	-502	-46		22.025	-90	456	206	-5739	402	670
22.0267	-33	-199	-84	-72	-490	-46		22.0267	-116	469	187	-5688	416	664
22.0283	-27	-187	-84	-77	-527	-46		22.0283	-116	456	181	-5670	435	658
22.03	-51	-188	-103	-84	-497	-57		22.03	-103	431	162	-5658	435	639
22.0317	-69	-193	-108	-65	-521	-34		22.0317	-102	425	194	-5659	422	633
22.0333	-80	-181	-102	-101	-509	-10		22.0333	-96	411	201	-5639	447	594
22.035	-38	-187	-96	-96	-509	13		22.035	-95	444	195	-5601	447	575
22.0367	-26	-199	-84	-60	-503	8		22.0367	-70	501	221	-5613	454	594
22.0383	-20	-211	-138	-60	-491	-10		22.0383	-64	514	227	-5620	428	588
22.04	-8	-193	-120	-65	-526	26		22.04	-90	514	215	-5621	447	588
22.0417	2	-181	-138	-48	-539	50		22.0417	-96	520	201	-5627	441	556
22.0433	1	-199	-89	-65	-551	44		22.0433	-96	539	175	-5646	434	536
22.045	-10	-198	-101	-36	-539	32		22.045	-71	533	169	-5684	447	504
22.0467	-10	-186	-113	-11	-539	57		22.0467	-109	520	220	-5710	473	498
22.0483	-22	-144	-149	-6	-539	39		22.0483	-102	534	188	-5658	479	498
22.05	-10	-137	-124	11	-551	45		22.05	-70	559	188	-5652	479	505
22.0517	-4	-156	-137	-7	-509	69		22.0517	-95	578	169	-5690	485	493
22.0533	-16	-186	-172	-19	-503	74		22.0533	-69	572	175	-5721	510	499
22.055	1	-168	-161	22	-497	68		22.055	-108	559	194	-5734	516	499
22.0567	-28	-162	-137	5	-521	80		22.0567	-122	585	174	-5785	510	511
22.0583	-4	-132	-131	4	-516	74		22.0583	-141	572	142	-5760	530	499
22.06	-16	-151	-113	64	-503	51		22.06	-161	598	136	-5760	530	504
22.0617	-34	-145	-125	58	-504	44		22.0617	-154	565	136	-5792	543	537
22.0633	-52	-162	-137	53	-491	74		22.0633	-154	528	124	-5760	594	524
22.065	-29	-126	-161	46	-480	75		22.065	-167	534	111	-5779	607	537
22.0667	-29	-168	-167	52	-456	51		22.0667	-166	547	111	-5766	588	536
22.0683	-40	-155	-197	28	-456	39		22.0683	-167	554	130	-5772	575	549
22.07	-16	-167	-215	52	-451	51		22.07	-166	509	111	-5771	601	581
22.0717	-22	-156	-210	45	-451	33		22.0717	-147	535	143	-5791	582	581
22.0733	-22	-168	-192	15	-464	32		22.0733	-159	528	123	-5771	595	588
22.075	-46	-203	-180	21	-451	38		22.075	-140	535	143	-5809	595	582
22.0767	-27	-203	-210	34	-469	20		22.0767	-147	535	143	-5835	576	595
22.0783	-28	-173	-228	58	-463	2		22.0783	-147	529	137	-5809	577	588
22.08	-15	-180	-216	40	-481	20		22.08	-173	574	137	-5829	539	613
22.0817	-10	-204	-228	40	-475	14		22.0817	-180	612	118	-5810	487	620
22.0833	19	-216	-252	58	-487	20		22.0833	-186	619	112	-5764	494	581
22.085	14	-234	-233	28	-480	14		22.085	-206	619	125	-5789	494	581
22.0867	19	-191	-227	-7	-487	-9		22.0867	-225	593	131	-5764	500	574
22.0883	19	-197	-239	11	-510	13		22.0883	-219	612	156	-5796	494	561
22.09	7	-197	-221	-13	-510	-28		22.09	-212	612	124	-5790	462	542
22.0917	7	-204	-203	-25	-522	-10		22.0917	-218	592	110	-5758	474	523
22.0933	-4	-186	-197	0	-539	-22		22.0933	-199	592	91	-5758	468	497
22.095	-16	-192	-179	18	-527	-47		22.095	-192	579	85	-5739	494	511
22.0967	-16	-198	-191	12	-563	-53		22.0967	-212	592	117	-5714	513	485
22.0983	-16	-205	-215	6	-557	-59		22.0983	-225	566	90	-5702	532	492
22.1	7	-181	-239	42	-556	-77		22.1	-205	559	97	-5676	481	498
22.1017	37	-175	-215	78	-550	-83		22.1017	-232	565	116	-5676	456	523
22.1033	25	-182	-215	78	-533	-90		22.1033	-219	566	97	-5664	461	504
22.105	1	-182	-203	90	-527	-89		22.105	-212	540	97	-5632	493	491
22.1067	8	-175	-222	108	-527	-60		22.1067	-212	501	116	-5612	543	459
22.1083	1	-164	-216	72	-521	-59		22.1083	-206	482	97	-5599	562	446
22.11	-10	-157	-228	72	-515	-95		22.11	-199	456	116	-5624	569	440
22.1117	-4	-158	-253	114	-527	-84		22.1117	-154	482	109	-5612	589	479
22.1133	19	-177	-271	108	-520	-59		22.1133	-116	481	109	-5611	582	519
22.115	1	-171	-270	90	-490	-65		22.115	-128	456	103	-5618	569	500
22.1167	43	-177	-294	72	-466	-65		22.1167	-148	437	162	-5611	575	525
22.1183	19	-213	-301	78	-473	-48		22.1183	-187	417	181	-5630	582	545
22.12	7	-200	-295	72	-454	-36		22.12	-194	405	220	-5636	569	564
22.1217	37	-200	-282	78	-454	5		22.1217	-188	417	219	-5624	562	557
22.1233	19	-206	-276	72	-425	41		22.1233	-162	424	233	-5644	543	583
22.125	13	-211	-246	90	-431	29		22.125	-142	412	227	-5644	530	577
22.1267	-4	-181	-192	53	-454	60		22.1267	-174	393	220	-5643	529	576
22.1283	-10	-186	-198	11	-455	48		22.1283	-181	380	206	-5625	555	551
22.13	1	-180	-192	-11	-467	48		22.13	-181	418	200	-5631	588	557
22.1317	7	-191	-180	-30	-473	36		22.1317	-200	406	207	-5638	549	583
22.1333	19	-198	-138	-42	-473	24		22.1333	-167	438	213	-5599	537	602
22.135	25	-215	-132	-23	-473	24		22.135	-147	438	227	-5605	550	596
22.1367	31	-197	-83	-30	-461	37		22.1367	-147	464	253	-5593	556	621
22.1383	18	-215	-101	-53	-467	61		22.1383	-140	484	266	-5606	517	608
22.14	43	-215	-101	-41	-468	24		22.14	-147	497	286	-5606	524	633
22.1417	55	-202	-95	-10	-491	-5		22.1417	-122	496	273	-5587	556	626
22.1433	43	-196	-83	7	-492	18		22.1433	-96	509	260	-5600	517	619
22.145	73	-178	-41	-10	-462	12		22.145	-63	528	247	-5600	524	606
22.1467	85	-190	-40	-22	-475	7		22.1467	-56	554	215	-5600	536	619
22.1483	79	-185	-22	-28	-487	-17		22.1483	-56	574	221	-5607	530	632
22.15	72	-179	-4	-40	-468	-59		22.15	-88	581	208	-5581	517	645
22.1517	85	-149	-3	-46	-474	-23		22.1517	-88	554	234	-5581	511	658
22.1533	73	-173	-46	-46	-474	-23		22.1533	-36	599	222	-5562	511	645
22.155	79	-197	-75	-47	-438	-6		22.155	-36	586	190	-5549	518	670
22.1567	104	-209	-51	-41	-439	24		22.1567	-50	566	202	-5549	531	664
22.1583	98	-203	-56	-59	-451	30		22.1583	-37	546	235	-5568	531	670
22.16	85	-185	-93	-66	-475	6		22.16	-89	520	221	-5588	538	664
22.1617	93	-192	-98	-42	-457	1		22.1617	-115	507	202	-5575	493	664
22.1633	86	-208	-128	-24	-439	0		22.1633	-115	507	182	-5549	474	664
22.165	93	-191	-104	-36	-439	-35		22.165	-115	475	136	-5562	500	665
22.1667	50	-173	-110	-43	-450	-5		22.1667	-102	449	110	-5563	493	600
22.1683	32	-179	-98	-80	-480	-17		22.1683	-108	456	123	-5556	487	633
22.17	20	-179	-98	-86	-511	-22		22.17	-140	494	117	-5562	474	625
22.1717	-3	-173	-123	-86	-504	-35		22.1717	-140	487	91	-5563	480	607
22.1733	-27	-191	-135	-69	-516	-41		22.1733	-147	462	71	-5569	480	606
22.175	-14	-197	-135	-74	-522	-27		22.175	-154	436	39	-5543	467	574
22.1767	-27	-185	-142	-80	-515	-21		22.1767	-96	423	32	-5543	480	562
22.1783	-27	-203	-178	-80	-515	-40		22.1783	-90	443	0	-5555	499	594
22.18	-27	-220	-178	-68	-492	-63		22.18	-121	436	52	-5555	512	620
22.1817	-51	-161	-191	-74	-520	-63		22.1817	-128	436	38	-5574	486	645
22.1833	-70	-136	-196	-62	-532	-51		22.1833	-108	398	19	-5599	466	659
22.185	-53	-137	-185	-56	-550	-76		22.185	-95	411	32	-5586	479	620
22.1867	-64	-149	-178	-55	-550	-76		22.1867	-56	475	83	-5573	473	614
22.1883	-77	-143	-185	-68	-550	-64		22.1883	-49	475	83	-5573	536	659
22.19	-101	-120	-185	-103	-568	-63		22.19	-63	436	90	-5605	523	660
22.1917	-107	-120	-198	-80	-561	-63		22.1917	-70	462	103	-5586	536	647
22.1933	-77	-143	-191	-55	-556	-58		22.1933	-69	513	129	-5605	530	692
22.195	-89	-168	-179	-67	-532	-22		22.195	-56	532	115	-5619	511	712
22.1967	-113	-167	-203	-49	-507	-40		22.1967	-43	551	70	-5618	549	692
22.1983	-89	-168	-191	-25	-526	1		22.1983	-56	545	128	-5643	543	705
22.2	-59	-155	-179	-55	-520	7		22.2	-42	545	141	-5650	550	692
22.2017	-48	-155	-203	-67	-520	7		22.2017	-10	545	160	-5675	601	730
22.2033	-53	-173	-214	-56	-526	31		22.2033	-48	570	173	-5695	576	711
22.205	-53	-173	-202	-49	-539	26		22.205	-42	583	185	-5683	576	691
22.2067	-41	-192	-190	-49	-532	61		22.2067	-10	602	173	-5733	602	672
22.2083	-29	-216	-177	-26	-563	42		22.2083	-17	596	200	-5734	635	665
22.21	0	-210	-184	-38	-563	49		22.21	-23	629	194	-5720	641	646
22.2117	-29	-204	-203	-14	-545	49		22.2117	-62	642	187	-5753	648	665
22.2133	-12	-173	-192	-14	-545	73		22.2133	-56	603	155	-5753	654	646
22.215	0	-185	-209	-25	-575	60		22.215	-43	641	155	-5747	616	613
22.2167	24	-186	-215	-7	-588	97		22.2167	-50	654	168	-5741	662	606
22.2183	36	-216	-191	-1	-588	85		22.2183	-50	648	174	-5754	643	592
22.22	30	-228	-185	-25	-599	91		22.22	-69	616	193	-5747	643	579
22.2217	24	-210	-209	-19	-599	85		22.2217	-89	598	219	-5689	642	560
22.2233	54	-181	-210	-13	-623	91		22.2233	-122	585	246	-5638	616	566
22.225	48	-169	-228	-24	-622	73		22.225	-110	591	213	-5599	604	592
22.2267	42	-194	-227	-7	-622	92		22.2267	-110	604	226	-5586	603	566
22.2283	36	-193	-227	16	-616	74		22.2283	-97	605	233	-5555	578	541
22.23	18	-193	-222	-19	-628	67		22.23	-129	599	232	-5554	577	516
22.2317	54	-224	-198	-25	-640	73		22.2317	-97	599	246	-5541	603	484
22.2333	48	-217	-192	-25	-634	55		22.2333	-122	605	233	-5503	608	478
22.235	18	-223	-192	-42	-610	38		22.235	-122	599	233	-5477	569	484
22.2367	-11	-253	-204	-24	-598	38		22.2367	-122	579	259	-5490	543	523
22.2383	-5	-229	-204	-54	-592	50		22.2383	-89	585	252	-5457	531	549
22.24	6	-254	-186	-36	-592	32		22.24	-102	586	246	-5463	532	562
22.2417	0	-248	-174	-30	-598	44		22.2417	-90	554	226	-5481	524	575
22.2433	-17	-230	-161	-37	-586	38		22.2433	-96	567	220	-5488	479	562
22.245	-35	-218	-162	-31	-598	32		22.245	-96	567	181	-5455	511	595
22.2467	-22	-199	-173	4	-580	-15		22.2467	-95	599	156	-5449	511	608
22.2483	-10	-211	-143	17	-580	-16		22.2483	-95	573	149	-5463	530	608
22.25	-35	-210	-125	10	-557	-15		22.25	-83	566	188	-5494	537	627
22.2517	-23	-203	-119	22	-563	-3		22.2517	-89	560	194	-5521	543	647
22.2533	-16	-180	-125	40	-539	-10		22.2533	-95	560	182	-5534	530	666
22.255	0	-204	-126	29	-515	-4		22.255	-141	573	188	-5553	543	673
22.2567	25	-186	-132	59	-527	-34		22.2567	-147	573	196	-5541	531	673
22.2583	13	-174	-138	71	-520	-23		22.2583	-186	560	196	-5566	498	659
22.26	-4	-156	-132	40	-544	-35		22.26	-154	553	201	-5567	473	685
22.2617	13	-143	-126	34	-551	-29		22.2617	-121	573	176	-5593	467	685
22.2633	13	-125	-108	34	-551	-29		22.2633	-134	612	169	-5586	487	627
22.265	37	-144	-102	45	-568	-66		22.265	-128	593	201	-5619	512	601
22.2667	25	-162	-126	15	-587	-35		22.2667	-128	625	188	-5619	492	614
22.2683	38	-144	-114	16	-557	-35		22.2683	-147	618	188	-5645	519	633
22.27	32	-174	-108	23	-557	-47		22.27	-141	624	188	-5633	545	646
22.2717	68	-192	-138	42	-569	-53		22.2717	-147	579	226	-5665	519	652
22.2733	49	-204	-132	6	-544	-17		22.2733	-160	534	213	-5684	525	665
22.275	86	-193	-126	-6	-538	0		22.275	-154	528	181	-5728	538	671
22.2767	110	-253	-137	-24	-550	19		22.2767	-147	509	161	-5696	558	640
22.2783	92	-260	-144	-36	-539	18		22.2783	-167	490	136	-5740	551	620
22.28	93	-260	-150	-54	-568	36		22.28	-160	502	116	-5727	571	607
22.2817	56	-218	-119	-67	-599	25		22.2817	-147	508	103	-5721	564	587
22.2833	38	-230	-95	-79	-569	37		22.2833	-127	495	83	-5727	596	633
22.285	14	-242	-119	-60	-599	49		22.285	-128	508	70	-5740	589	659
22.2867	26	-248	-101	-73	-557	43		22.2867	-153	495	51	-5720	602	627
22.2883	20	-260	-106	-43	-581	56		22.2883	-180	495	57	-5727	634	647
22.29	32	-266	-88	-54	-558	31		22.29	-186	495	57	-5740	614	699
22.2917	21	-265	-100	-72	-515	67		22.2917	-166	514	25	-5715	576	692
22.2933	57	-240	-112	-24	-503	54		22.2933	-172	482	31	-5721	582	706
22.295	33	-259	-119	-13	-473	61		22.295	-166	469	17	-5694	562	686
22.2967	9	-223	-131	-31	-485	110		22.2967	-133	483	-1	-5700	543	680
22.2983	-15	-234	-113	-56	-479	110		22.2983	-121	528	-25	-5675	575	681
22.3	-33	-222	-113	-20	-491	85		22.3	-95	567	-32	-5669	524	668
22.3017	-51	-203	-137	-20	-509	55		22.3017	-82	561	0	-5701	492	668
22.3033	-70	-193	-137	-32	-473	49		22.3033	-50	599	0	-5707	499	655
22.305	-45	-174	-101	-8	-473	49		22.305	-10	625	39	-5707	505	655
22.3067	-45	-192	-119	-14	-461	20		22.3067	1	631	45	-5726	479	662
22.3083	-15	-204	-125	9	-466	14		22.3083	27	618	52	-5759	461	707
22.31	-33	-186	-118	57	-508	26		22.31	33	612	84	-5785	442	687
22.3117	-51	-192	-112	33	-485	14		22.3117	46	612	103	-5791	455	725
22.3133	-9	-132	-124	81	-546	14		22.3133	46	586	103	-5836	436	745
22.315	-40	-126	-125	74	-540	13		22.315	52	567	142	-5817	468	685
22.3167	-27	-126	-148	98	-551	8		22.3167	39	547	122	-5791	456	697
22.3183	-64	-156	-161	104	-552	-9		22.3183	32	560	116	-5790	462	716
22.32	-71	-157	-148	68	-563	2		22.32	52	560	142	-5785	476	704
22.3217	-59	-139	-142	50	-594	-3		22.3217	39	585	180	-5798	482	697
22.3233	-65	-145	-118	74	-600	-52		22.3233	32	566	199	-5823	508	690
22.325	-65	-151	-142	105	-624	-46		22.325	26	577	199	-5836	509	689
22.3267	-46	-139	-135	81	-612	-28		22.3267	19	564	212	-5817	547	656
22.3283	-58	-150	-165	99	-618	-28		22.3283	13	597	212	-5810	585	650
22.33	-76	-143	-153	112	-625	-40		22.33	-6	597	232	-5816	533	669
22.3317	-106	-150	-159	76	-636	-34		22.3317	-6	623	213	-5771	508	656
22.3333	-136	-144	-147	88	-630	-16		22.3333	-18	585	226	-5771	501	637
22.335	-143	-144	-135	58	-606	-9		22.335	-32	591	225	-5784	494	650
22.3367	-125	-157	-141	58	-583	-16		22.3367	-44	623	206	-5777	494	644
22.3383	-95	-108	-154	47	-576	-4		22.3383	-57	629	206	-5752	475	606
22.34	-113	-150	-154	11	-545	1		22.34	-77	655	213	-5764	488	606
22.3417	-89	-120	-142	4	-587	13		22.3417	-103	668	219	-5751	494	620
22.3433	-95	-126	-155	-25	-593	19		22.3433	-77	675	219	-5783	526	627
22.345	-89	-108	-154	-12	-624	43		22.345	-84	687	225	-5778	539	634
22.3467	-107	-108	-154	-13	-587	37		22.3467	-116	694	232	-5797	512	673
22.3483	-88	-120	-148	23	-581	31		22.3483	-116	675	233	-5822	525	673
22.35	-69	-132	-148	4	-551	55		22.35	-103	695	233	-5823	531	693
22.3517	-75	-132	-143	0	-503	55		22.3517	-64	669	226	-5816	531	686
22.3533	-81	-151	-155	-1	-503	62		22.3533	-51	656	277	-5810	492	718
22.355	-111	-186	-131	-7	-479	92		22.355	-58	662	270	-5798	492	718
22.3567	-123	-187	-126	-31	-527	110		22.3567	-39	649	264	-5798	505	738
22.3583	-129	-180	-131	-13	-527	122		22.3583	-65	636	256	-5799	518	738
22.36	-111	-150	-118	-25	-539	91		22.36	-52	694	263	-5754	531	737
22.3617	-129	-150	-137	-19	-570	91		22.3617	-39	688	258	-5728	557	731
22.3633	-135	-150	-148	-19	-533	109		22.3633	-46	661	277	-5728	545	757
22.365	-111	-191	-148	0	-551	139		22.365	-14	642	270	-5760	551	737
22.3667	-147	-196	-154	23	-546	146		22.3667	11	649	256	-5729	563	737
22.3683	-147	-240	-172	5	-486	134		22.3683	12	687	218	-5754	569	756
22.37	-153	-215	-177	23	-498	175		22.37	18	693	218	-5734	550	749
22.3717	-152	-215	-202	5	-479	169		22.3717	11	680	244	-5746	563	710
22.3733	-128	-197	-184	0	-504	151		22.3733	37	629	224	-5746	570	672
22.375	-147	-210	-203	-13	-522	157		22.375	44	648	217	-5746	551	671
22.3767	-141	-221	-220	17	-546	175		22.3767	5	641	217	-5701	545	652
22.3783	-129	-191	-202	22	-570	175		22.3783	5	628	243	-5688	532	678
22.38	-124	-185	-202	29	-576	168		22.38	-7	629	191	-5682	538	658
22.3817	-94	-161	-202	29	-576	150		22.3817	-14	603	173	-5676	500	619
22.3833	-88	-161	-190	46	-533	150		22.3833	-33	551	192	-5688	507	593
22.385	-70	-173	-203	53	-546	144		22.385	-26	558	179	-5727	514	599
22.3867	-64	-203	-203	52	-528	162		22.3867	-45	527	205	-5728	527	618
22.3883	-64	-203	-238	28	-522	168		22.3883	-64	534	192	-5709	508	605
22.39	-64	-203	-233	16	-546	157		22.39	-38	546	204	-5716	514	598
22.3917	-83	-156	-233	28	-528	139		22.3917	-64	546	185	-5696	520	618
22.3933	-77	-180	-227	46	-534	115		22.3933	-70	507	192	-5689	482	586
22.395	-77	-173	-221	52	-552	134		22.395	-76	489	185	-5683	457	579
22.3967	-83	-204	-221	71	-528	79		22.3967	-109	450	179	-5670	425	605
22.3983	-83	-216	-178	53	-528	62		22.3983	-96	411	192	-5690	419	638
22.4	-83	-204	-154	47	-516	67		22.4	-128	430	192	-5683	399	618
22.4017	-53	-210	-166	12	-509	56		22.4017	-135	417	217	-5690	398	624
22.4033	-65	-198	-171	-11	-515	38		22.4033	-122	424	205	-5715	398	624
22.405	-78	-210	-147	-59	-533	14		22.405	-180	425	173	-5747	392	625
22.4067	-67	-246	-159	-48	-545	2		22.4067	-219	444	245	-5729	398	683
22.4083	-42	-240	-178	-66	-545	-9		22.4083	-231	476	251	-5728	417	735
22.41	-36	-234	-166	-72	-558	-28		22.41	-205	482	244	-5696	442	749
22.4117	-49	-252	-178	-66	-575	-10		22.4117	-206	469	270	-5701	436	768
22.4133	-12	-234	-165	-60	-557	7		22.4133	-238	494	205	-5726	423	787
22.415	17	-239	-148	-60	-545	-4		22.415	-238	469	179	-5720	455	814
22.4167	-6	-222	-141	-55	-570	-22		22.4167	-245	430	148	-5669	448	801
22.4183	0	-222	-124	-55	-564	-17		22.4183	-245	417	168	-5681	448	840
22.42	47	-192	-93	-91	-558	0		22.42	-239	443	180	-5675	480	859
22.4217	53	-192	-87	-78	-582	-17		22.4217	-200	462	161	-5707	467	891
22.4233	53	-191	-82	-90	-599	-4		22.4233	-212	494	147	-5726	492	871
22.425	16	-168	-100	-66	-581	24		22.425	-232	501	147	-5713	511	865
22.4267	28	-191	-136	-24	-598	48		22.4267	-219	539	161	-5714	530	891
22.4283	4	-191	-136	6	-587	60		22.4283	-213	514	175	-5745	517	897
22.43	17	-215	-143	23	-569	36		22.43	-180	508	143	-5714	504	885
22.4317	41	-174	-179	77	-546	48		22.4317	-161	520	189	-5713	511	891
22.4333	47	-150	-162	35	-510	72		22.4333	-129	514	157	-5713	511	866
22.435	6	-113	-149	35	-516	61		22.435	-97	513	138	-5726	525	833
22.4367	48	-126	-149	42	-504	68		22.4367	-110	533	139	-5758	492	839
22.4383	36	-96	-144	30	-499	32		22.4383	-129	540	126	-5720	505	781
22.44	24	-103	-156	12	-487	26		22.44	-90	546	178	-5721	549	787
22.4417	-5	-91	-138	31	-498	20		22.4417	-77	572	198	-5739	536	754
22.4433	18	-103	-132	19	-492	38		22.4433	-109	579	211	-5797	550	773
22.445	18	-139	-144	1	-503	32		22.445	-96	560	210	-5797	544	754
22.4467	19	-151	-156	1	-510	20		22.4467	-77	559	237	-5798	545	728
22.4483	19	-175	-168	24	-486	32		22.4483	-78	579	249	-5785	577	702
22.45	25	-169	-143	18	-480	13		22.45	-78	560	269	-5772	571	689
22.4517	31	-181	-155	5	-481	1		22.4517	-71	592	269	-5753	565	696
22.4533	30	-163	-155	5	-462	-10		22.4533	-65	599	255	-5721	591	664
22.455	18	-151	-155	-12	-474	-28		22.455	-72	630	228	-5696	611	704
22.4567	43	-144	-161	-18	-468	-22		22.4567	-84	630	241	-5702	636	717
22.4583	31	-162	-161	-66	-474	-16		22.4583	-129	643	227	-5722	649	717
22.46	37	-132	-136	-5	-515	-10		22.46	-141	643	233	-5728	655	710
22.4617	25	-151	-118	-11	-515	-5		22.4617	-135	630	291	-5721	656	704
22.4633	13	-157	-112	12	-539	-4		22.4633	-115	624	322	-5701	662	703
22.465	19	-151	-88	36	-538	1		22.465	-103	649	271	-5734	682	736
22.4667	-5	-163	-82	12	-568	18		22.4667	-148	623	270	-5702	663	704
22.4683	18	-150	-76	6	-568	18		22.4683	-155	597	289	-5695	695	711
22.47	13	-151	-82	35	-555	-5		22.47	-141	616	270	-5688	674	737
22.4717	13	-132	-113	47	-568	1		22.4717	-128	649	251	-5695	706	743
22.4733	12	-127	-101	66	-574	-9		22.4733	-148	635	225	-5707	681	763
22.475	0	-78	-89	66	-604	-16		22.475	-160	642	212	-5695	674	770
22.4767	0	-54	-114	54	-592	1		22.4767	-147	629	224	-5682	667	789
22.4783	7	-60	-114	35	-597	-10		22.4783	-134	597	224	-5670	661	802
22.48	-4	-85	-115	29	-610	-4		22.48	-88	603	218	-5663	628	815
22.4817	13	-109	-97	29	-598	13		22.4817	-88	572	232	-5663	596	796
22.4833	6	-122	-73	42	-623	13		22.4833	-68	572	245	-5663	602	770
22.485	12	-122	-91	42	-629	1		22.485	-56	578	238	-5637	602	776
22.4867	12	-152	-115	11	-623	0		22.4867	-30	559	218	-5650	595	789
22.4883	54	-188	-115	22	-641	31		22.4883	-17	565	198	-5644	602	808
22.49	36	-170	-139	-7	-629	31		22.49	-37	559	153	-5651	615	834
22.4917	48	-200	-169	-1	-617	24		22.4917	-44	546	205	-5617	582	834
22.4933	66	-218	-199	-1	-593	25		22.4933	7	514	224	-5598	595	847
22.495	65	-200	-210	16	-587	31		22.495	46	533	231	-5617	582	861
22.4967	84	-212	-228	-32	-576	1		22.4967	78	501	238	-5579	589	822
22.4983	72	-224	-204	-38	-539	-12		22.4983	91	501	257	-5580	596	809
22.5	42	-236	-227	-56	-552	5		22.5	104	475	270	-5548	615	797
22.5017	42	-230	-233	-68	-534	11		22.5017	110	481	271	-5535	615	797
22.5033	42	-230	-202	-55	-522	-23		22.5033	104	520	239	-5529	622	816
22.505	54	-206	-202	-68	-552	-17		22.505	65	494	213	-5510	635	790
22.5067	60	-170	-208	-43	-558	-30		22.5067	38	468	200	-5529	654	803
22.5083	60	-170	-238	-49	-576	-6		22.5083	38	500	187	-5517	661	783
22.51	29	-151	-232	-68	-569	11		22.51	6	481	174	-5510	622	828
22.5117	48	-139	-226	-43	-557	18		22.5117	6	449	194	-5504	615	835
22.5133	48	-121	-243	-37	-580	18		22.5133	0	475	201	-5478	596	829
22.515	24	-78	-249	-24	-556	0		22.515	-51	482	182	-5478	564	810
22.5167	54	-102	-231	-30	-582	0		22.5167	-45	507	188	-5472	532	785
22.5183	60	-85	-232	-30	-593	30		22.5183	-64	508	175	-5479	551	784
22.52	54	-78	-202	-18	-588	-17		22.52	-84	508	168	-5492	539	765
22.5217	60	-84	-202	-54	-569	-17		22.5217	-109	495	129	-5467	526	758
22.5233	66	-72	-190	-35	-587	-11		22.5233	-148	501	174	-5447	532	758
22.525	54	-91	-166	-17	-599	6		22.525	-206	533	161	-5473	480	784
22.5267	60	-91	-142	-36	-569	0		22.5267	-219	552	148	-5479	480	751
22.5283	54	-109	-117	-42	-557	-10		22.5283	-213	527	167	-5504	487	770
22.53	42	-151	-93	-18	-588	13		22.53	-226	495	187	-5498	467	770
22.5317	49	-145	-93	24	-570	31		22.5317	-200	527	200	-5530	454	751
22.5333	37	-169	-76	-6	-558	25		22.5333	-162	541	181	-5517	454	750
22.535	13	-133	-69	36	-576	19		22.535	-161	528	200	-5530	441	770
22.5367	19	-133	-75	48	-570	-4		22.5367	-167	527	214	-5562	461	724
22.5383	19	-150	-81	30	-570	-4		22.5383	-147	521	206	-5542	481	737
22.54	25	-156	-69	30	-558	-10		22.54	-154	501	226	-5548	513	762
22.5417	20	-181	-56	23	-540	6		22.5417	-122	482	226	-5522	526	781
22.5433	14	-180	-80	29	-527	-4		22.5433	-109	456	226	-5535	533	781
22.545	-15	-169	-73	5	-534	-10		22.545	-83	443	207	-5553	534	782
22.5467	-15	-151	-91	-7	-521	30		22.5467	-77	436	220	-5573	553	788
22.5483	-21	-175	-86	11	-533	12		22.5483	-70	456	246	-5579	546	807
22.55	-9	-150	-85	22	-558	37		22.55	-38	462	201	-5593	553	800
22.5517	-16	-138	-110	0	-551	25		22.5517	-13	475	239	-5573	572	826
22.5533	8	-120	-122	29	-576	38		22.5533	-12	495	246	-5567	584	852
22.555	2	-144	-135	29	-558	38		22.555	-18	495	252	-5541	590	858
22.5567	2	-114	-165	-18	-564	43		22.5567	7	502	239	-5522	591	845
22.5583	-22	-132	-153	-48	-552	50		22.5583	0	501	263	-5491	584	865
22.56	-4	-150	-135	-67	-569	31		22.56	-18	507	269	-5490	590	845
22.5617	2	-161	-129	-98	-552	19		22.5617	0	533	283	-5496	609	838
22.5633	2	-173	-118	-110	-563	7		22.5633	5	546	282	-5477	597	832
22.565	-3	-173	-117	-135	-540	-5		22.565	0	565	282	-5498	603	813
22.5667	1	-192	-124	-128	-515	18		22.5667	18	578	295	-5498	616	806
22.5683	-16	-174	-136	-123	-533	0		22.5683	5	592	308	-5524	622	793
22.57	-28	-173	-124	-104	-520	5		22.57	-13	579	322	-5543	615	787
22.5717	-16	-191	-125	-92	-520	-17		22.5717	-46	591	310	-5531	653	793
22.5733	-34	-185	-125	-92	-539	-35		22.5733	-52	598	284	-5557	634	787
22.575	-34	-180	-167	-81	-557	-5		22.575	-58	585	264	-5524	641	767
22.5767	-46	-204	-138	-74	-545	-35		22.5767	-71	598	276	-5512	602	794
22.5783	-46	-210	-156	-74	-533	-41		22.5783	-64	572	277	-5550	615	743
22.58	-52	-198	-150	-93	-533	-18		22.58	-71	534	252	-5589	596	756
22.5817	-34	-203	-168	-99	-556	-60		22.5817	-32	553	277	-5569	590	743
22.5833	1	-209	-149	-39	-568	-73		22.5833	-77	540	265	-5581	628	730
22.585	13	-209	-168	-51	-557	-85		22.585	-90	521	226	-5588	654	711
22.5867	-5	-198	-149	-9	-539	-85		22.5867	-89	521	232	-5607	635	697
22.5883	6	-180	-161	-8	-532	-67		22.5883	-88	488	207	-5613	648	717
22.59	7	-186	-156	-2	-514	-48		22.59	-127	514	187	-5645	648	704
22.5917	-10	-150	-174	10	-514	-66		22.5917	-140	501	188	-5625	641	724
22.5933	-16	-144	-180	22	-515	-60		22.5933	-127	501	169	-5619	622	750
22.595	-4	-161	-150	-20	-521	-71		22.595	-107	507	137	-5599	622	744
22.5967	1	-161	-138	-43	-510	-71		22.5967	-94	534	142	-5599	648	750
22.5983	7	-162	-138	-49	-528	-89		22.5983	-81	540	161	-5586	603	757
22.6	1	-137	-132	-61	-510	-83		22.6	-102	528	181	-5553	590	796
22.6017	1	-167	-126	-36	-516	-89		22.6017	-134	521	195	-5591	628	815
22.6033	-23	-149	-131	-48	-498	-82		22.6033	-122	508	207	-5603	635	789
22.605	-22	-148	-125	-24	-515	-77		22.605	-116	502	227	-5597	654	853
22.6067	-34	-154	-142	-24	-510	-59		22.6067	-89	527	207	-5566	622	801
22.6083	-53	-148	-135	-18	-510	-28		22.6083	-96	534	181	-5572	635	826
22.61	-83	-154	-142	-66	-510	-4		22.61	-77	560	162	-5591	649	839
22.6117	-107	-112	-143	-42	-503	20		22.6117	-83	566	181	-5617	610	879
22.6133	-76	-124	-173	-72	-504	1		22.6133	-57	541	195	-5585	617	917
22.615	-95	-166	-173	-37	-510	-15		22.615	-71	566	227	-5573	591	911
22.6167	-107	-173	-185	-43	-534	-9		22.6167	-26	566	253	-5572	571	943
22.6183	-119	-191	-178	-54	-547	-4		22.6183	-39	554	247	-5618	544	917
22.62	-113	-197	-172	-66	-552	-9		22.62	-59	554	272	-5624	557	891
22.6217	-138	-185	-191	-24	-552	25		22.6217	-65	560	291	-5612	550	884
22.6233	-163	-161	-202	-6	-552	44		22.6233	-91	554	285	-5617	537	885
22.625	-186	-185	-239	-7	-534	37		22.625	-65	561	265	-5618	557	859
22.6267	-174	-234	-214	-13	-522	50		22.6267	-51	567	298	-5631	564	853
22.6283	-186	-193	-183	-37	-540	62		22.6283	-31	574	311	-5625	551	840
22.63	-162	-211	-189	-37	-564	85		22.63	1	567	299	-5619	557	853
22.6317	-168	-199	-220	-54	-565	104		22.6317	7	548	266	-5619	543	795
22.6333	-162	-211	-214	-18	-594	67		22.6333	-24	554	305	-5593	582	840
22.635	-150	-205	-227	-18	-588	61		22.635	-38	541	330	-5606	582	815
22.6367	-120	-211	-232	-1	-558	43		22.6367	-31	502	330	-5568	575	821
22.6383	-114	-193	-239	-12	-576	30		22.6383	-12	484	317	-5528	589	782
22.64	-133	-181	-239	-12	-557	67		22.64	-32	457	311	-5535	563	750
22.6417	-127	-187	-245	-18	-540	73		22.6417	-50	477	311	-5541	608	724
22.6433	-133	-181	-239	0	-533	67		22.6433	-44	470	292	-5509	647	724
22.645	-120	-199	-233	23	-527	67		22.645	-43	489	285	-5484	679	725
22.6467	-109	-211	-221	23	-533	79		22.6467	-43	496	278	-5471	711	718
22.6483	-109	-181	-233	17	-539	44		22.6483	-11	476	265	-5496	712	744
22.65	-78	-181	-245	0	-545	38		22.65	-23	463	266	-5483	699	744
22.6517	-72	-151	-191	17	-552	56		22.6517	-43	405	279	-5483	692	750
22.6533	-54	-151	-223	59	-546	38		22.6533	-30	438	246	-5470	698	757
22.655	-42	-175	-223	71	-517	49		22.655	-49	438	239	-5451	673	750
22.6567	-41	-175	-229	65	-516	43		22.6567	-56	457	226	-5465	680	750
22.6583	-53	-163	-230	71	-474	14		22.6583	-63	437	246	-5445	667	788
22.66	-41	-181	-230	41	-450	32		22.66	-63	392	207	-5470	634	756
22.6617	-46	-193	-194	76	-426	32		22.6617	-76	386	201	-5483	602	762
22.6633	-64	-193	-188	83	-438	-10		22.6633	-69	379	240	-5508	577	749
22.665	-88	-199	-151	83	-444	-15		22.665	-44	404	253	-5560	569	762
22.6667	-75	-193	-169	101	-481	-39		22.6667	-37	463	240	-5554	602	788
22.6683	-69	-192	-157	90	-492	-38		22.6683	-25	392	241	-5555	556	807
22.67	-57	-186	-151	53	-481	-15		22.67	-45	399	259	-5586	530	807
22.6717	-51	-192	-151	72	-504	-15		22.6717	-39	411	221	-5599	518	808
22.6733	-51	-174	-127	72	-505	-14		22.6733	-26	404	215	-5638	499	820
22.675	-14	-205	-145	72	-510	2		22.675	-58	430	221	-5658	492	813
22.6767	-3	-217	-163	66	-516	-21		22.6767	-20	436	188	-5671	486	821
22.6783	3	-211	-187	84	-522	1		22.6783	-20	500	194	-5697	506	827
22.68	-2	-211	-162	48	-552	-9		22.68	-14	455	194	-5684	499	846
22.6817	-21	-241	-186	54	-569	-22		22.6817	-8	461	168	-5709	518	878
22.6833	-27	-229	-192	78	-581	-46		22.6833	-41	487	175	-5715	518	891
22.685	-16	-241	-180	78	-617	-46		22.685	-35	526	162	-5766	545	910
22.6867	-16	-242	-168	96	-634	-70		22.6867	-21	552	162	-5754	558	923
22.6883	-16	-255	-186	84	-670	-52		22.6883	-34	565	143	-5773	570	917
22.69	1	-254	-193	72	-641	-16		22.69	-53	603	137	-5766	583	923
22.6917	19	-272	-240	83	-629	-28		22.6917	-78	616	118	-5748	603	936
22.6933	0	-273	-234	77	-617	-10		22.6933	-85	629	163	-5747	584	942
22.695	0	-267	-221	89	-599	1		22.695	-33	662	142	-5772	584	936
22.6967	7	-279	-227	83	-593	-4		22.6967	-27	649	130	-5773	597	935
22.6983	-10	-267	-232	52	-593	-3		22.6983	-27	643	162	-5747	597	955
22.7	-4	-267	-226	34	-611	-16		22.7	-27	630	155	-5721	635	942
22.7017	-28	-231	-184	40	-581	-46		22.7017	-8	604	135	-5702	642	948
22.7033	-34	-230	-172	46	-580	-40		22.7033	-40	624	175	-5695	648	929
22.705	-53	-236	-179	16	-581	-46		22.705	-27	599	156	-5688	629	916
22.7067	-77	-242	-215	4	-563	-28		22.7067	-26	605	202	-5713	617	897
22.7083	-84	-212	-228	23	-533	13		22.7083	-39	592	247	-5694	584	884
22.71	-77	-212	-227	4	-515	13		22.71	-13	553	259	-5674	616	858
22.7117	-71	-223	-208	-1	-534	1		22.7117	-19	541	284	-5655	583	845
22.7133	-77	-223	-215	-13	-528	7		22.7133	-51	553	284	-5636	558	840
22.715	-65	-211	-238	-25	-529	7		22.715	-19	547	310	-5630	551	834
22.7167	-59	-198	-208	-48	-564	19		22.7167	25	528	271	-5654	557	814
22.7183	-83	-199	-196	-73	-564	25		22.7183	31	496	277	-5655	551	795
22.72	-41	-204	-191	-85	-570	30		22.72	18	464	270	-5635	558	801
22.7217	-65	-199	-191	-103	-570	6		22.7217	-13	445	258	-5603	558	807
22.7233	-64	-205	-222	-84	-577	7		22.7233	-26	444	271	-5590	545	808
22.725	-34	-199	-234	-54	-558	-5		22.725	-58	451	285	-5609	539	794
22.7267	-58	-205	-234	-42	-534	19		22.7267	-84	445	278	-5641	494	807
22.7283	-52	-229	-234	-18	-570	37		22.7283	-85	458	272	-5648	527	826
22.73	-40	-241	-228	6	-576	67		22.73	-103	458	298	-5660	520	840
22.7317	-52	-217	-198	-24	-576	73		22.7317	-110	458	298	-5680	539	853
22.7333	-28	-193	-197	0	-558	60		22.7333	-105	465	259	-5700	553	846
22.735	8	-206	-161	-49	-564	54		22.735	-110	459	227	-5668	527	826
22.7367	26	-224	-149	-43	-557	42		22.7367	-110	465	227	-5681	527	801
22.7383	44	-225	-168	-18	-545	17		22.7383	-84	478	188	-5687	559	800
22.74	69	-201	-162	-6	-551	42		22.74	-71	459	195	-5706	591	813
22.7417	27	-176	-174	-19	-544	-5		22.7417	-58	472	188	-5700	578	800
22.7433	15	-195	-156	-13	-520	-35		22.7433	-77	472	195	-5694	591	826
22.745	45	-189	-132	-1	-502	-29		22.745	-64	472	227	-5700	584	846
22.7467	39	-189	-125	-1	-515	-47		22.7467	-57	491	208	-5739	584	820
22.7483	57	-177	-126	-1	-527	-35		22.7483	-57	490	221	-5777	603	801
22.75	49	-188	-131	40	-539	-53		22.75	-69	542	221	-5803	629	794
22.7517	44	-164	-125	22	-563	-52		22.7517	-56	541	188	-5784	615	801
22.7533	38	-175	-113	11	-569	-64		22.7533	-56	554	144	-5809	627	800
22.755	56	-163	-137	-18	-557	-94		22.755	-68	542	176	-5822	602	768
22.7567	25	-157	-149	-49	-569	-118		22.7567	-35	554	149	-5835	608	755
22.7583	37	-168	-155	-1	-544	-142		22.7583	-16	561	155	-5828	583	749
22.76	7	-169	-131	-13	-574	-154		22.76	-3	579	168	-5828	576	716
22.7617	7	-170	-143	4	-586	-172		22.7617	9	599	174	-5848	627	748
22.7633	-40	-140	-160	-8	-562	-159		22.7633	-4	625	162	-5841	627	748
22.765	-64	-145	-141	-13	-580	-116		22.765	2	599	187	-5860	620	768
22.7667	-64	-145	-160	-38	-562	-129		22.7667	-22	618	186	-5842	595	768
22.7683	-40	-169	-172	-44	-556	-105		22.7683	-36	592	200	-5860	596	761
22.77	-34	-175	-215	-44	-568	-81		22.77	-63	592	193	-5841	583	735
22.7717	-40	-181	-220	-75	-568	-93		22.7717	-50	598	187	-5842	596	729
22.7733	-22	-186	-238	-75	-562	-87		22.7733	-56	566	180	-5823	609	729
22.775	-64	-168	-238	-92	-549	-63		22.775	-63	573	160	-5778	616	762
22.7767	-22	-174	-208	-123	-549	-39		22.7767	-50	566	172	-5759	552	788
22.7783	-34	-186	-220	-135	-525	20		22.7783	-89	534	198	-5765	565	768
22.78	-40	-181	-238	-124	-549	38		22.78	-70	522	243	-5753	546	781
22.7817	-39	-187	-262	-111	-512	69		22.7817	-44	521	204	-5766	527	788
22.7833	-21	-193	-244	-135	-489	63		22.7833	-77	515	217	-5746	520	787
22.785	-21	-175	-262	-159	-519	69		22.785	-109	501	218	-5740	527	794
22.7867	3	-187	-268	-123	-507	63		22.7867	-122	469	243	-5740	520	806
22.7883	-15	-193	-250	-116	-495	32		22.7883	-154	468	237	-5727	520	793
22.79	20	-205	-239	-116	-489	38		22.79	-115	449	230	-5740	520	806
22.7917	-4	-186	-221	-135	-471	38		22.7917	-129	481	263	-5695	520	813
22.7933	-40	-186	-233	-152	-448	25		22.7933	-110	462	296	-5688	532	806
22.795	-22	-192	-202	-115	-424	61		22.795	-103	468	309	-5695	538	839
22.7967	-28	-210	-202	-72	-435	62		22.7967	-109	475	321	-5688	545	852
22.7983	-21	-198	-190	-54	-441	74		22.7983	-109	501	308	-5726	513	891
22.8	-70	-192	-208	-36	-429	61		22.8	-116	513	321	-5707	462	904
22.8017	-27	-210	-227	-6	-429	25		22.8017	-128	501	348	-5714	462	871
22.8033	-27	-210	-233	-17	-424	19		22.8033	-109	468	335	-5739	507	897
22.805	-40	-193	-239	-35	-423	-23		22.805	-63	474	322	-5739	488	924
22.8067	-34	-187	-221	-16	-430	-28		22.8067	-31	500	329	-5727	532	910
22.8083	-40	-181	-179	-35	-466	-28		22.8083	-50	539	330	-5701	538	885
22.81	-11	-186	-191	-10	-466	2		22.81	-57	546	324	-5695	551	897
22.8117	-17	-204	-172	25	-461	43		22.8117	-44	533	323	-5688	558	891
22.8133	1	-192	-185	-16	-454	61		22.8133	-50	553	292	-5669	558	898
22.815	-16	-185	-227	-16	-479	104		22.815	-63	546	311	-5669	577	872
22.8167	-4	-167	-209	-11	-496	128		22.8167	-69	559	350	-5669	564	859
22.8183	1	-168	-209	1	-509	105		22.8183	-89	540	311	-5682	571	840
22.82	43	-167	-203	-10	-534	135		22.82	-83	539	279	-5694	578	833
22.8217	19	-168	-203	-5	-533	87		22.8217	-57	559	253	-5662	565	826
22.8233	1	-144	-210	-34	-534	81		22.8233	-58	520	260	-5656	591	820
22.825	-23	-149	-228	-53	-534	93		22.825	-58	494	273	-5637	648	813
22.8267	-23	-143	-210	-72	-535	88		22.8267	-45	514	266	-5631	667	768
22.8283	-5	-155	-192	-65	-517	87		22.8283	-19	527	240	-5649	655	787
22.83	-47	-167	-174	-41	-535	69		22.83	-52	546	233	-5623	648	742
22.8317	-23	-191	-156	-23	-535	70		22.8317	-65	553	252	-5592	654	728
22.8333	-29	-185	-150	-16	-553	33		22.8333	-78	507	240	-5566	648	742
22.835	-22	-203	-131	-11	-542	21		22.835	-39	494	252	-5541	654	755
22.8367	-40	-215	-149	-11	-548	-2		22.8367	-46	494	246	-5579	667	781
22.8383	-47	-185	-149	-29	-547	-27		22.8383	-46	494	226	-5553	673	781
22.84	-47	-221	-155	-16	-559	-21		22.84	-53	487	226	-5547	705	781
22.8417	-59	-221	-113	-16	-553	-40		22.8417	-40	494	207	-5560	685	826
22.8433	-52	-245	-118	-34	-541	-64		22.8433	-27	481	188	-5573	685	832
22.845	-64	-239	-137	1	-535	-82		22.845	-20	488	155	-5579	679	858
22.8467	-52	-263	-112	-5	-546	-101		22.8467	-59	521	142	-5579	666	884
22.8483	-76	-275	-124	-17	-570	-96		22.8483	-65	508	149	-5611	672	872
22.85	-77	-269	-142	-11	-582	-59		22.85	-84	547	163	-5611	653	871
22.8517	-65	-251	-136	-5	-606	-65		22.8517	-90	547	202	-5611	601	878
22.8533	-59	-263	-131	-10	-624	-60		22.8533	-115	521	149	-5611	633	910
22.855	-59	-245	-154	-17	-635	-41		22.855	-141	527	175	-5598	627	891
22.8567	-35	-240	-202	-23	-635	-35		22.8567	-134	520	201	-5624	646	891
22.8583	-59	-258	-191	1	-587	-53		22.8583	-154	514	195	-5617	633	911
22.86	-65	-275	-196	-22	-562	-10		22.86	-166	540	188	-5656	634	885
22.8617	-59	-239	-185	-28	-549	1		22.8617	-173	546	201	-5662	627	871
22.8633	-64	-215	-185	-16	-538	1		22.8633	-154	541	201	-5656	601	864
22.865	-45	-233	-173	-28	-539	-15		22.865	-153	521	214	-5682	582	871
22.8667	-58	-215	-179	7	-538	-33		22.8667	-153	540	240	-5669	595	891
22.8683	-34	-216	-197	0	-532	-40		22.8683	-134	541	233	-5695	589	853
22.87	-46	-222	-191	49	-557	-21		22.87	-166	553	233	-5675	602	866
22.8717	-34	-210	-208	49	-575	-33		22.8717	-159	554	258	-5676	634	828
22.8733	-45	-192	-257	55	-545	-15		22.8733	-127	522	246	-5670	653	808
22.875	-22	-162	-238	74	-533	33		22.875	-121	508	251	-5665	698	801
22.8767	2	-204	-208	86	-527	3		22.8767	-121	502	232	-5671	685	833
22.8783	-3	-222	-202	110	-527	3		22.8783	-121	502	187	-5664	698	827
22.88	8	-204	-207	122	-515	-2		22.88	-76	522	239	-5651	698	840
22.8817	2	-204	-166	116	-527	2		22.8817	-70	541	207	-5639	697	846
22.8833	-15	-192	-130	121	-503	39		22.8833	-83	529	168	-5671	640	872
22.885	2	-155	-123	109	-545	56		22.885	-45	547	175	-5671	666	853
22.8867	-15	-137	-160	103	-558	20		22.8867	-45	541	149	-5677	658	846
22.8883	-51	-132	-172	133	-541	8		22.8883	-39	516	130	-5652	679	820
22.89	-88	-168	-160	108	-552	-4		22.89	-38	502	130	-5646	678	820
22.8917	-94	-162	-154	102	-527	31		22.8917	-39	515	143	-5627	666	807
22.8933	-130	-150	-136	78	-528	31		22.8933	6	523	123	-5659	653	781
22.895	-130	-143	-136	66	-522	44		22.895	18	523	136	-5626	640	794
22.8967	-149	-131	-166	48	-504	37		22.8967	32	523	110	-5613	627	788
22.8983	-156	-119	-149	17	-498	42		22.8983	25	503	104	-5614	582	794
22.9	-179	-107	-119	40	-509	42		22.9	13	490	129	-5625	543	786
22.9017	-191	-108	-102	10	-504	18		22.9017	19	510	123	-5625	543	832
22.9033	-185	-48	-126	-14	-486	43		22.9033	-19	529	110	-5593	557	806
22.905	-196	-31	-126	-20	-480	49		22.905	5	547	129	-5567	563	800
22.9067	-220	-25	-150	-62	-492	61		22.9067	-51	534	129	-5587	557	794
22.9083	-220	-42	-150	-68	-480	67		22.9083	-51	567	116	-5594	557	781
22.91	-220	-61	-132	-80	-480	37		22.91	-32	554	142	-5581	557	800
22.9117	-232	-74	-108	-98	-449	61		22.9117	-63	554	115	-5568	551	793
22.9133	-184	-86	-96	-80	-455	49		22.9133	-70	579	161	-5581	564	807
22.915	-160	-103	-132	-110	-479	37		22.915	-83	553	174	-5593	525	840
22.9167	-135	-85	-131	-98	-479	37		22.9167	-102	585	179	-5574	525	840
22.9183	-141	-115	-119	-85	-485	19		22.9183	-115	598	179	-5600	551	878
22.92	-106	-122	-113	-80	-504	13		22.92	-148	571	147	-5568	531	891
22.9217	-88	-140	-125	-92	-528	-35		22.9217	-173	584	160	-5568	545	892
22.9233	-64	-163	-89	-98	-521	-28		22.9233	-193	590	187	-5568	551	898
22.925	-75	-175	-89	-73	-497	-16		22.925	-219	623	225	-5580	564	917
22.9267	-52	-186	-58	-91	-510	-53		22.9267	-194	629	212	-5549	557	936
22.9283	-40	-186	-64	-54	-539	-47		22.9283	-206	642	186	-5542	564	904
22.93	-27	-216	-47	-66	-563	-65		22.93	-154	636	186	-5568	570	890
22.9317	-46	-233	-35	-72	-540	-72		22.9317	-199	623	167	-5580	544	923
22.9333	-35	-288	-10	-60	-540	-65		22.9333	-200	655	167	-5580	543	948
22.935	-41	-258	7	-42	-534	-96		22.935	-186	590	206	-5605	570	942
22.9367	-23	-282	-40	-61	-551	-78		22.9367	-212	603	193	-5618	602	936
22.9383	-41	-275	-83	-43	-552	-109		22.9383	-212	571	180	-5625	621	955
22.94	-30	-263	-82	-61	-552	-72		22.94	-199	545	186	-5613	602	942
22.9417	-24	-263	-65	-55	-540	-61		22.9417	-232	584	212	-5606	640	942
22.9433	-23	-263	-52	-68	-540	-79		22.9433	-219	565	219	-5588	615	949
22.945	-11	-227	-71	-44	-521	-49		22.945	-213	552	212	-5580	607	930
22.9467	-41	-227	-89	-44	-490	-43		22.9467	-193	578	226	-5561	595	930
22.9483	-29	-198	-83	-32	-496	-1		22.9483	-200	540	187	-5548	601	942
22.95	-35	-144	-83	-44	-520	17		22.95	-181	540	193	-5561	601	930
22.9517	-48	-150	-83	-74	-532	-6		22.9517	-207	527	122	-5555	627	917
22.9533	-29	-156	-101	-68	-519	17		22.9533	-219	553	155	-5568	627	886
22.955	-53	-162	-120	-99	-495	6		22.955	-206	520	168	-5562	640	918
22.9567	-66	-186	-101	-80	-477	5		22.9567	-207	507	186	-5568	660	924
22.9583	-47	-180	-101	-93	-471	6		22.9583	-187	513	212	-5575	666	911
22.96	-35	-150	-83	-110	-465	6		22.96	-142	513	206	-5581	666	892
22.9617	-5	-162	-119	-110	-489	-11		22.9617	-143	527	187	-5542	660	905
22.9633	-28	-131	-101	-80	-484	-5		22.9633	-117	527	161	-5529	653	885
22.965	-47	-144	-89	-86	-489	13		22.965	-130	540	180	-5535	640	878
22.9667	-65	-144	-76	-80	-489	25		22.9667	-130	572	174	-5534	653	866
22.9683	-71	-138	-95	-98	-477	19		22.9683	-85	578	148	-5560	654	865
22.97	-65	-114	-131	-79	-477	31		22.97	-65	597	91	-5528	635	852
22.9717	-54	-114	-143	-103	-471	19		22.9717	-65	572	123	-5535	635	871
22.9733	-41	-126	-155	-121	-490	31		22.9733	-66	591	136	-5535	661	845
22.975	-65	-137	-180	-139	-442	18		22.975	-98	584	174	-5528	668	839
22.9767	-47	-174	-174	-126	-448	6		22.9767	-92	565	174	-5528	694	865
22.9783	-29	-192	-174	-114	-454	19		22.9783	-46	559	221	-5534	687	877
22.98	-47	-217	-204	-138	-467	25		22.98	-46	533	182	-5534	667	897
22.9817	-23	-186	-215	-132	-497	42		22.9817	-46	553	202	-5514	654	864
22.9833	-10	-175	-216	-102	-502	18		22.9833	-66	604	189	-5514	660	851
22.985	-34	-181	-222	-95	-502	0		22.985	-46	605	163	-5534	661	864
22.9867	-58	-186	-257	-90	-531	-35		22.9867	-78	585	183	-5521	641	871
22.9883	-83	-180	-233	-72	-501	-17		22.9883	-65	611	182	-5528	655	897
22.99	-77	-216	-227	-60	-537	0		22.99	-72	616	195	-5528	662	897
22.9917	-28	-216	-227	-78	-519	-17		22.9917	-59	623	196	-5502	649	917
22.9933	-22	-228	-233	-96	-513	-5		22.9933	-66	610	176	-5489	648	929
22.995	-28	-222	-202	-90	-507	0		22.995	-104	591	228	-5502	654	923
22.9967	-22	-240	-202	-85	-501	0		22.9967	-123	591	215	-5534	692	955
22.9983	-22	-240	-165	-79	-520	-11		22.9983	-149	592	215	-5554	661	943
23	2	-228	-123	-67	-502	7		23	-162	592	222	-5567	660	975
23.0017	13	-216	-99	-36	-550	19		23.0017	-143	598	215	-5625	674	974
23.0033	1	-233	-105	-36	-525	-10		23.0033	-168	623	215	-5638	642	961
23.005	-40	-227	-111	-24	-484	0		23.005	-168	630	195	-5657	655	962
23.0067	-52	-185	-92	5	-489	6		23.0067	-155	610	215	-5651	687	981
23.0083	-58	-221	-81	0	-483	1		23.0083	-168	591	215	-5657	699	975
23.01	-47	-216	-93	-25	-484	1		23.01	-174	559	209	-5676	655	1015
23.0117	-40	-228	-70	-50	-508	13		23.0117	-213	539	221	-5670	654	1021
23.0133	1	-215	-94	-25	-490	61		23.0133	-214	553	208	-5689	687	1015
23.015	19	-203	-94	-24	-515	37		23.015	-220	540	227	-5683	693	962
23.0167	7	-198	-101	-60	-508	25		23.0167	-195	528	247	-5708	718	969
23.0183	-11	-198	-107	-30	-514	24		23.0183	-181	533	253	-5721	731	957
23.02	-29	-161	-101	-24	-532	-17		23.02	-161	526	286	-5740	731	944
23.0217	-36	-173	-113	-6	-556	-17		23.0217	-155	527	285	-5734	711	950
23.0233	-48	-162	-101	-6	-580	-17		23.0233	-161	501	304	-5728	743	963
23.025	-60	-174	-125	-24	-604	-23		23.025	-129	514	279	-5734	769	950
23.0267	-91	-180	-143	-24	-610	-11		23.0267	-141	494	298	-5728	756	943
23.0283	-114	-180	-131	-24	-592	-17		23.0283	-116	501	253	-5708	755	976
23.03	-132	-192	-143	-18	-586	-11		23.03	-122	501	273	-5721	748	976
23.0317	-96	-180	-131	-42	-640	-5		23.0317	-130	487	279	-5677	729	950
23.0333	-90	-192	-119	-54	-610	-35		23.0333	-149	487	279	-5670	723	950
23.035	-72	-174	-113	-41	-610	-65		23.035	-142	488	252	-5702	685	957
23.0367	-72	-168	-101	-54	-609	-46		23.0367	-129	513	259	-5683	716	936
23.0383	-60	-156	-130	-23	-580	-58		23.0383	-103	532	246	-5671	743	923
23.04	-54	-150	-124	-35	-567	-76		23.04	-77	506	246	-5651	729	949
23.0417	-47	-167	-136	-29	-555	-64		23.0417	-90	512	227	-5658	729	975
23.0433	-41	-137	-165	-5	-514	-52		23.0433	-103	499	213	-5671	698	994
23.045	-35	-137	-136	-17	-532	-9		23.045	-115	481	201	-5639	730	1006
23.0467	-47	-149	-160	-11	-502	1		23.0467	-123	494	194	-5639	717	1012
23.0483	-34	-150	-178	5	-508	8		23.0483	-116	488	175	-5658	730	1044
23.05	-34	-155	-190	18	-496	-10		23.05	-110	481	162	-5651	698	1011
23.0517	-58	-161	-178	12	-484	7		23.0517	-110	474	168	-5625	724	1024
23.0533	-46	-167	-178	6	-460	-4		23.0533	-72	475	168	-5644	749	1031
23.055	-22	-161	-178	18	-490	-40		23.055	-71	475	188	-5650	756	1005
23.0567	-10	-119	-184	11	-496	-5		23.0567	-45	482	174	-5657	782	1011
23.0583	-22	-131	-184	18	-497	-4		23.0583	-45	502	188	-5650	776	1031
23.06	-15	-143	-185	35	-533	36		23.06	-6	502	207	-5663	776	1011
23.0617	-22	-167	-191	29	-533	73		23.0617	-32	515	215	-5638	770	1011
23.0633	-27	-143	-203	48	-509	60		23.0633	-13	509	227	-5651	744	1023
23.065	-28	-112	-185	35	-528	72		23.065	-32	445	228	-5656	719	1062
23.0667	-28	-142	-186	41	-510	90		23.0667	-25	459	233	-5688	719	1005
23.0683	-34	-137	-168	23	-516	84		23.0683	0	452	233	-5682	693	979
23.07	-34	-125	-156	28	-534	66		23.07	-6	471	252	-5676	687	960
23.0717	-40	-130	-143	52	-528	59		23.0717	-6	465	252	-5688	655	941
23.0733	-28	-173	-125	64	-503	60		23.0733	-13	478	246	-5701	667	980
23.075	-35	-155	-125	28	-510	41		23.075	-19	490	239	-5688	686	915
23.0767	-16	-155	-89	16	-498	42		23.0767	-26	510	265	-5689	654	929
23.0783	-4	-149	-59	16	-516	30		23.0783	-6	510	239	-5682	648	923
23.08	13	-125	-42	40	-534	5		23.08	-25	529	193	-5682	616	911
23.0817	13	-107	-48	28	-515	18		23.0817	-32	529	206	-5657	596	923
23.0833	7	-161	0	22	-485	-11		23.0833	-32	509	200	-5664	577	950
23.085	25	-167	0	27	-474	-17		23.085	-31	496	200	-5657	576	950
23.0867	37	-155	-11	28	-456	-47		23.0867	-44	508	173	-5657	602	930
23.0883	31	-143	-10	33	-427	-28		23.0883	-18	521	173	-5682	602	924
23.09	7	-143	-16	-2	-439	-22		23.09	-12	528	180	-5694	621	925
23.0917	6	-139	-27	33	-463	-46		23.0917	-5	559	153	-5701	641	867
23.0933	-17	-145	-28	15	-505	-58		23.0933	-18	559	172	-5694	622	912
23.095	-5	-175	-28	3	-529	-21		23.095	-70	540	160	-5720	629	931
23.0967	-29	-186	-16	-8	-516	14		23.0967	-77	540	121	-5732	622	951
23.0983	-16	-168	-34	-25	-498	-27		23.0983	-64	540	140	-5751	622	977
23.1	-34	-163	-16	-32	-552	-21		23.1	-57	527	127	-5739	590	945
23.1017	-46	-192	1	-7	-505	-32		23.1017	-25	507	148	-5745	571	977
23.1033	-58	-199	-40	3	-511	-8		23.1033	-25	508	134	-5771	551	996
23.105	-53	-216	-58	27	-534	9		23.105	-45	514	154	-5777	558	964
23.1067	-83	-234	-82	3	-522	64		23.1067	-45	514	186	-5777	578	976
23.1083	-77	-258	-82	4	-534	69		23.1083	-38	495	161	-5815	577	931
23.11	-83	-239	-137	10	-557	69		23.11	-19	456	154	-5841	578	931
23.1117	-107	-258	-149	10	-557	81		23.1117	-26	476	154	-5872	584	917
23.1133	-83	-258	-156	-1	-557	57		23.1133	-27	463	167	-5891	558	950
23.115	-90	-246	-162	16	-574	50		23.115	-46	451	160	-5853	546	950
23.1167	-101	-258	-173	29	-562	75		23.1167	-40	456	154	-5854	558	911
23.1183	-107	-264	-168	29	-545	81		23.1183	-14	444	194	-5854	512	944
23.12	-131	-258	-144	47	-520	57		23.12	-13	444	194	-5829	551	950
23.1217	-131	-264	-114	53	-519	63		23.1217	5	470	168	-5798	563	969
23.1233	-137	-263	-126	35	-568	26		23.1233	12	476	188	-5804	596	943
23.125	-138	-257	-143	77	-563	50		23.125	-1	464	156	-5804	608	923
23.1267	-115	-216	-143	29	-544	26		23.1267	18	464	136	-5804	615	943
23.1283	-96	-193	-162	6	-593	62		23.1283	-7	483	110	-5810	608	956
23.13	-102	-181	-173	-11	-593	49		23.13	-19	496	104	-5784	615	931
23.1317	-113	-163	-149	-29	-593	31		23.1317	0	444	136	-5798	614	924
23.1333	-95	-140	-149	-23	-612	6		23.1333	6	462	124	-5778	621	956
23.135	-95	-128	-155	-12	-588	6		23.135	-13	449	150	-5772	614	956
23.1367	-90	-141	-143	-18	-588	7		23.1367	-19	475	145	-5753	614	918
23.1383	-84	-104	-125	-18	-606	-22		23.1383	-13	463	158	-5734	594	918
23.14	-108	-104	-118	-18	-599	1		23.14	-12	462	138	-5709	589	906
23.1417	-84	-104	-100	-54	-612	-17		23.1417	-19	456	138	-5728	588	918
23.1433	-65	-109	-88	-37	-623	-41		23.1433	-6	417	157	-5715	575	925
23.145	-59	-127	-112	-55	-623	-36		23.145	-18	410	125	-5728	614	931
23.1467	-53	-157	-154	-62	-605	-24		23.1467	-19	404	112	-5728	582	911
23.1483	-77	-127	-172	-38	-582	-41		23.1483	19	416	119	-5727	588	924
23.15	-22	-152	-166	-26	-509	-29		23.15	6	436	120	-5741	581	911
23.1517	-34	-146	-135	-38	-538	-47		23.1517	0	448	126	-5748	556	918
23.1533	-33	-170	-142	-2	-557	-29		23.1533	1	480	120	-5734	569	938
23.155	-39	-193	-118	15	-515	-10		23.155	33	506	139	-5734	582	911
23.1567	-34	-192	-118	3	-533	-28		23.1567	33	487	152	-5754	602	936
23.1583	-17	-199	-100	-20	-515	-22		23.1583	34	494	145	-5773	628	943
23.16	-40	-216	-149	-26	-515	-59		23.16	33	488	164	-5767	615	943
23.1617	-58	-216	-143	-38	-533	-40		23.1617	20	514	170	-5735	628	955
23.1633	-58	-228	-161	-31	-510	-22		23.1633	20	482	195	-5728	628	962
23.165	-58	-240	-179	-19	-509	-11		23.165	27	495	195	-5728	609	981
23.1667	-52	-240	-167	-13	-503	-11		23.1667	14	520	202	-5728	615	1007
23.1683	-58	-235	-191	-13	-461	6		23.1683	34	520	169	-5734	635	995
23.17	-28	-246	-185	-19	-456	49		23.17	15	559	182	-5727	596	995
23.1717	-46	-235	-161	-18	-450	31		23.1717	-5	579	189	-5753	596	988
23.1733	-16	-205	-149	-30	-473	37		23.1733	33	611	215	-5759	616	1002
23.175	-4	-186	-107	-48	-521	43		23.175	34	579	221	-5759	603	995
23.1767	-28	-174	-125	-41	-551	43		23.1767	14	573	246	-5753	615	1002
23.1783	-28	-216	-125	-47	-540	43		23.1783	34	560	240	-5765	628	1008
23.18	-5	-217	-131	-53	-565	37		23.18	14	483	214	-5759	590	995
23.1817	6	-193	-143	-46	-552	31		23.1817	8	496	208	-5752	602	989
23.1833	6	-199	-137	-29	-546	56		23.1833	20	502	195	-5752	583	996
23.185	12	-175	-161	0	-558	79		23.185	14	501	214	-5765	577	1002
23.1867	24	-158	-118	-5	-535	92		23.1867	1	513	228	-5783	583	1002
23.1883	42	-140	-124	0	-547	98		23.1883	14	520	208	-5802	589	1015
23.19	42	-115	-106	-24	-553	92		23.19	14	565	195	-5828	596	1009
23.1917	31	-128	-87	-11	-566	110		23.1917	-17	558	169	-5816	603	1015
23.1933	18	-134	-94	-30	-572	75		23.1933	2	571	182	-5841	596	996
23.195	13	-134	-87	-18	-554	69		23.195	-11	571	182	-5841	590	982
23.1967	-17	-152	-94	-18	-559	37		23.1967	-44	540	175	-5810	603	1002
23.1983	6	-146	-100	-18	-558	56		23.1983	-69	514	175	-5797	628	1002
23.2	-29	-146	-106	-6	-541	68		23.2	-75	476	155	-5778	603	956
23.2017	-23	-177	-142	16	-493	80		23.2017	-121	469	162	-5804	609	956
23.2033	-35	-189	-165	29	-487	85		23.2033	-127	450	168	-5759	591	943
23.205	-11	-165	-190	17	-474	97		23.205	-127	444	181	-5759	584	943
23.2067	-41	-158	-160	22	-450	78		23.2067	-122	488	219	-5745	597	924
23.2083	-4	-159	-141	22	-445	78		23.2083	-140	443	245	-5753	603	943
23.21	-4	-189	-130	16	-475	53		23.21	-128	443	277	-5740	629	937
23.2117	1	-183	-141	28	-456	18		23.2117	-102	457	252	-5746	615	950
23.2133	19	-176	-136	70	-473	18		23.2133	-95	445	245	-5734	622	930
23.215	19	-200	-136	94	-431	23		23.215	-82	432	219	-5740	602	891
23.2167	43	-212	-143	106	-430	17		23.2167	-95	457	206	-5714	596	923
23.2183	55	-194	-143	76	-418	5		23.2183	-76	463	226	-5727	596	891
23.22	61	-163	-125	75	-435	17		23.22	-57	392	219	-5689	614	898
23.2217	43	-139	-125	45	-442	42		23.2217	-50	386	200	-5688	621	911
23.2233	31	-109	-118	39	-443	31		23.2233	-18	405	213	-5707	614	917
23.225	13	-145	-124	51	-449	31		23.225	26	437	220	-5701	615	898
23.2267	31	-138	-143	39	-449	7		23.2267	19	475	207	-5714	628	918
23.2283	25	-144	-131	21	-509	-40		23.2283	52	450	233	-5676	608	930
23.23	48	-114	-107	-33	-521	-52		23.23	39	475	233	-5721	602	918
23.2317	37	-90	-125	-21	-502	-45		23.2317	45	481	213	-5740	602	943
23.2333	31	-90	-149	-39	-491	-51		23.2333	26	475	207	-5722	609	943
23.235	-17	-90	-155	-45	-503	-63		23.235	58	495	175	-5734	615	938
23.2367	-11	-102	-155	-21	-503	-63		23.2367	44	507	137	-5734	602	918
23.2383	-47	-132	-155	-21	-522	-57		23.2383	38	507	103	-5727	615	918
23.24	-66	-126	-173	-39	-491	-33		23.24	-6	513	116	-5740	629	938
23.2417	-90	-126	-137	-39	-533	-51		23.2417	-5	514	130	-5696	648	970
23.2433	-108	-108	-149	-39	-521	-57		23.2433	-19	527	111	-5722	667	957
23.245	-77	-102	-161	-33	-533	-33		23.245	-13	501	98	-5697	687	990
23.2467	-101	-133	-166	-15	-564	-45		23.2467	-13	520	98	-5691	720	951
23.2483	-89	-133	-173	-2	-575	-52		23.2483	-6	494	117	-5703	713	970
23.25	-84	-139	-191	-8	-563	-22		23.25	-13	538	104	-5677	733	951
23.2517	-78	-109	-155	-27	-575	-34		23.2517	-13	506	97	-5677	720	951
23.2533	-84	-127	-185	-21	-593	-28		23.2533	0	507	110	-5696	701	944
23.255	-84	-103	-179	-3	-575	-17		23.255	0	526	85	-5664	727	911
23.2567	-108	-108	-160	21	-582	-35		23.2567	-6	532	98	-5651	745	924
23.2583	-114	-145	-172	9	-595	-71		23.2583	-19	520	85	-5632	732	892
23.26	-96	-133	-142	21	-606	-41		23.26	-32	533	91	-5676	726	905
23.2617	-96	-151	-154	9	-612	-40		23.2617	-52	508	91	-5645	694	918
23.2633	-107	-139	-173	15	-612	7		23.2633	-51	482	91	-5651	701	918
23.265	-89	-115	-166	-8	-612	12		23.265	-45	489	79	-5607	707	906
23.2667	-101	-132	-178	-20	-618	-23		23.2667	-6	476	73	-5562	707	886
23.2683	-95	-133	-178	-8	-588	-4		23.2683	-19	463	92	-5562	707	880
23.27	-83	-151	-166	-14	-619	-10		23.27	-13	463	99	-5523	707	899
23.2717	-78	-145	-185	-13	-606	-22		23.2717	-19	482	131	-5542	713	892
23.2733	-65	-151	-184	-37	-582	1		23.2733	-39	496	144	-5567	655	898
23.275	-48	-181	-179	-14	-588	7		23.275	-77	547	131	-5567	622	905
23.2767	-41	-205	-167	-26	-613	-46		23.2767	-51	522	144	-5580	634	917
23.2783	-16	-188	-185	-14	-589	-28		23.2783	-77	521	189	-5593	653	924
23.28	-52	-194	-155	-7	-565	-11		23.28	-96	508	209	-5586	686	937
23.2817	-34	-187	-142	-31	-558	13		23.2817	-96	502	208	-5612	680	957
23.2833	-28	-181	-173	-6	-534	13		23.2833	-89	521	208	-5599	654	957
23.285	-35	-163	-142	0	-528	60		23.285	-76	520	241	-5592	706	951
23.2867	-53	-175	-179	-6	-534	36		23.2867	-76	495	262	-5561	693	976
23.2883	-40	-139	-179	5	-534	72		23.2883	-82	513	255	-5574	725	970
23.29	-10	-151	-185	-19	-503	73		23.29	-70	519	274	-5561	719	989
23.2917	13	-175	-180	-26	-526	43		23.2917	-88	532	287	-5586	661	982
23.2933	19	-193	-180	-26	-539	73		23.2933	-101	546	300	-5605	654	975
23.295	30	-169	-180	-2	-521	49		23.295	-68	526	306	-5624	693	969
23.2967	31	-145	-161	-2	-490	43		23.2967	-55	488	292	-5631	674	943
23.2983	1	-145	-125	-8	-473	60		23.2983	-17	507	299	-5637	661	982
23.3	7	-126	-125	-19	-461	48		23.3	-30	500	298	-5599	712	983
23.3017	-10	-131	-126	-13	-449	18		23.3017	-23	481	324	-5586	725	977
23.3033	-41	-138	-126	-1	-461	42		23.3033	8	462	304	-5574	720	950
23.305	-34	-149	-108	-14	-460	30		23.305	-4	488	279	-5561	713	930
23.3067	-17	-168	-132	-2	-478	25		23.3067	-4	469	240	-5561	699	917
23.3083	-17	-174	-156	34	-454	37		23.3083	-56	482	241	-5567	673	911
23.31	-4	-180	-127	21	-466	73		23.31	-17	469	260	-5587	699	897
23.3117	19	-180	-157	45	-466	67		23.3117	-36	470	239	-5606	699	917
23.3133	25	-180	-132	70	-460	79		23.3133	-17	502	239	-5638	685	917
23.315	12	-210	-127	64	-466	38		23.315	-24	502	225	-5605	686	916
23.3167	18	-228	-97	65	-471	55		23.3167	-30	495	251	-5631	686	922
23.3183	-10	-198	-114	107	-436	37		23.3183	-17	469	270	-5631	756	942
23.32	-22	-197	-84	84	-435	7		23.32	-4	462	289	-5637	743	935
23.3217	-46	-174	-102	48	-484	13		23.3217	-31	482	309	-5656	705	929
23.3233	-41	-204	-101	60	-484	38		23.3233	-38	495	328	-5657	679	930
23.325	-77	-222	-125	66	-514	44		23.325	-64	475	309	-5682	686	897
23.3267	-89	-229	-125	102	-513	44		23.3267	-57	469	296	-5740	680	889
[truncated: 33,944 more rows]

## Sheet: Sup. Fig 4
				Sup. Fig 4B
Sup. Fig 4A				Minutes	Ctrl										SPRING LKO
	Glucose [mmol/l]				Individual Mice								Mean	SD	Individual Mice							Mean	SD
	Ctrl	SPRING LKO		0	145.8	156.6	104.4	93.6	95.4	185.4	154.8	106.2	130.275	34.6095	136.8	122.4	113.4	126	120.6	133.2	124.2	125.229	7.83618
	9.4	7.9		15	520.2	522	257.4	298.8	318.6	514.8	426.6	232.2	386.325	123.683	441	457.2	367.2	430.2	428.4	426.6	361.8	416.057	36.7633
	10.7	7.5		30	442.8	403.2	268.2	259.2	228.6	466.2	412.2	196.2	334.575	107.064	385.2	334.8	347.4	361.8	372.6	419.4	268.2	355.629	47.2805
	9.1	6		45	390.6	338.4	199.8	208.8	232.2	435.6	414	168.5	298.488	107.766	329.4	279	221.4	266.4	298.8	298.8	203.4	271.029	44.854
	9.8	8.4		60	340.2	313.2	165.6	169.2	154.8	394.2	351	183.6	258.975	99.7171	288	235.8	210.6	217.8	266.4	266.4	187.2	238.886	36.1753
	12.2	7.1		90	304.2	239.4	113.4	133.2	120.6	297	298.8	135	205.2	87.7132	210.6	187.2	169.2	151.2	205.2	205.2	135	180.514	29.517
	7.9	9.2		120	174.6	198	97.2	104.4	106.2	221.4	217.8	100.8	152.55	55.7523	165.6	154.8	156.6	131.4	138.6	138.6	113.4	142.714	17.7192
	11.6	7.4
	6.7	6.4		Sup. Fig 4C
	9.2	7.7		Minutes	Ctrl								SPRING LKO
	9.4	8.4			Individual Mice						Mean	SD	Individual Mice				Mean	SD
	8.3	4.8		0	8.3	9.9	5.5	8.7	8.9	6.9	8.03333	1.57818	7.7	6.9	9.1	7.6	7.825	0.921502
	9.6	9.6		15	4.6	5.1	4.8	4.6	5	4.3	4.73333	0.294392	5.3	4.8	5.6	4.6	5.075	0.457347
	11.2	7.3		30	4.4	6.4	3.1	5.8	4.1	4.3	4.68333	1.20568	5.4	3.9	4.1	4.2	4.4	0.678233
	9.8	8.3		45	3.4	4.2	2.2	4.3	3.4	3.3	3.46667	0.758068	3.1	2.8	3.2	2.9	3	0.182574
	7.9	5.2		60	2.3	3.1	1.9	3	3.2	2.6	2.68333	0.511534	2.2	2.4	3.2	2.2	2.5	0.476095
	8.4	8.8		90	2.7	3.3	2.1	4.4	4.7	2.2	3.23333	1.10935	3	3.3	4.9	2.2	3.35	1.13284
	5.3	9.1		120	4.9	4.8	3.1	4.8	6	4.1	4.61667	0.962116	3.6	4.6	5.6	2.9	4.175	1.17863
	5.9	6.2
	10.6	6.2
	8.3	7.1
	7.1	6.7
	10.2	6.7
	5.7	6
	8.5	4.2
	10.3	7.1
	8.6	9.3
	9.7	7.1
	10.9	7.5
	7.8	7.2
	8.1	8.1
	7.4	6.1
	7.5	6.7
	9.9	10.4
	6.4	7.1
	10.3	7.8
	10.6	6.1
	10.3	9.1
	9.7	7.7
	10	8.3
	11.4	7.4
		6.3
		6.6
		6.9
		6.6
		6.3
		6.2
		11.9
Mean	9.0425	7.3617
SD	1.69114	1.4273

## Sheet: Sup. Fig 5
Sup. Fig 5A
Gene	Ctrl							SPRING LKO
	Individual Mice					Mean	SD	Individual Mice					Mean	SD
Atf4	1.39	1.28	0.96	0.81	0.55	0.998	0.343031	1.12	1.25	0.97	0.61	0.63	0.916	0.287889
Bip	0.96	1.7	0.61	0.92	0.82	1.002	0.413062	0.72	0.92	0.9	0.47	0.63	0.728	0.188865
Chop	0.68	0.85	1.02	1.27	1.18	1	0.240104	1.18	1.28	1.81	1.02	1.23	1.304	0.299216
Creb3l3	1.11	1.39	0.73	0.89	0.88	1	0.25671	1.03	0.8	0.85	0.75	1.1	0.906	0.151427
ApoA4	1.29	0.61	1.74	0.98	0.37	0.998	0.543388	1.69	0.22	0.66	0.33	0.34	0.648	0.605202
Cidec	1.17	0.94	1.58	0.82	0.49	1	0.406633	2.42	0.19	1.53	0.59	0.41	1.028	0.930817
Bdh1	1.04	1.09	1.22	0.88	0.77	1	0.177059	0.82	0.6	0.74	0.39	0.84	0.678	0.186601
Sup. Fig 5B
Gene	Ctrl							SPRING LKO
	Individual Mice					Mean	SD	Individual Mice				Mean	SD
Atf4	1.3	1.19	0.74	0.93	0.84	1	0.236749	1.51	0.7	0.82	0.78	0.9525	0.375
Bip	1.85	1.15	0.91	0.53	0.56	1	0.540278	0.68	0.62	0.74	0.6	0.66	0.0632456
Chop	5.33*	1.4	0.69	0.92	0.99	1	0.29586	2.68	0.62	1.31	0.68	1.3225	0.957301
Creb3l3	1	1.19	0.92	0.89	1.01	1.002	0.116919	1.28	0.93	0.9	0.97	1.02	0.175689
ApoA4	2.15	1.05	0.46	0.77	0.57	1	0.680882	0.17	0.18	0.73	0.56	0.41	0.280119
Cidec	2.83	1.31	0.14	0.39	0.32	0.998	1.12017	1.21	0.15	1.31	0.83	0.875	0.525706
Bdh1	0.95	1.03	1.13	0.85	1.04	1	0.105357	0.72	0.79	0.66	0.91	0.77	0.107393
											* identified as outlier by ROUT analysis
